# Supplementary material for: Design, Synthesis, and Application of Fluorescent Ligands Targeting the Intracellular Allosteric Binding Site of the CXC Chemokine Receptor 2
Source: J Med Chem. 2023 Jul 31;66(18):12911–30. doi: 10.1021/acs.jmedchem.3c00849 (PMC10544029; doi:10.1021/acs.jmedchem.3c00849)
Supplement: Supplementary file 1 — jm3c00849_si_001.csv [file jm3c00849_si_001.csv]

Compound	SMILE	pIC50 ± SEM (M) (CXCR2 whole cells NanoBiT)	KD ± SEM (CXCR2 membranes)	KD ± SEM (CXCR2 whole cells)	KD ± SEM (CXCR1 membranes)	pKi ± SEM (CXCR2 membranes)	pKi ± SEM (CXCR1 membranes)
1	CN(C)C(C1=NC=CC(NC2=C(N[C@H](CC)C3=CC(C(C)C)=CO3)C(C2=O)=O)=C1O)=O
2	CN(C)C(C1=CC=CC(NC2=C(N[C@H](CC)C3=CC=C(C)O3)C(C2=O)=O)=C1O)=O	8.54 ± 0.04				9.19 ± 0.17ÊÊ	7.66 ± 0.15
3	OC1=C([N+]([O-])=O)C=CC=C1C(O)=O
4a	OC1=C([N+]([O-])=O)C=CC=C1C(NCCNC(OC(C)(C)C)=O)=O
4b	OC1=C([N+]([O-])=O)C=CC=C1C(N(C)CCNC(OC(C)(C)C)=O)=O
5a	NC1=C(O)C(C(NCCNC(OC(C)(C)C)=O)=O)=CC=C1
5b	NC1=C(O)C(C(N(C)CCNC(OC(C)(C)C)=O)=O)=CC=C1
6a	OC1=C(NC2=C(OCC)C(C2=O)=O)C=CC=C1C(NCCNC(OC(C)(C)C)=O)=O
6b	OC1=C(NC2=C(OCC)C(C2=O)=O)C=CC=C1C(N(C)CCNC(OC(C)(C)C)=O)=O
7a	OC1=C(NC2=C(N[C@H](CC)C3=CC=C(C)O3)C(C2=O)=O)C=CC=C1C(NCCNC(OC(C)(C)C)=O)=O	7.54 ± 0.10				8.16 ± 0.16
7b	OC1=C(NC2=C(N[C@H](CC)C3=CC=C(C)O3)C(C2=O)=O)C=CC=C1C(N(C)CCNC(OC(C)(C)C)=O)=O	7.93 ± 0.11				8.87 ± 0.06
8a	OC1=C(NC2=C(OCC)C(C2=O)=O)C=CC=C1C(NCCN)=O
8b	OC1=C(NC2=C(OCC)C(C2=O)=O)C=CC=C1C(N(C)CCN)=O
9a	OC1=C(NC2=C(OCC)C(C2=O)=O)C=CC=C1C(NCCNC(OCC3C(C=CC=C4)=C4C5=C3C=CC=C5)=O)=O
9b	OC1=C(NC2=C(OCC)C(C2=O)=O)C=CC=C1C(N(C)CCNC(OCC3C(C=CC=C4)=C4C5=C3C=CC=C5)=O)=O
9c	OC1=C(NC2=C(OCC)C(C2=O)=O)C=CC=C1C(NCCNC(CNC(OCC3C(C=CC=C4)=C4C5=C3C=CC=C5)=O)=O)=O
9d	OC1=C(NC2=C(OCC)C(C2=O)=O)C=CC=C1C(N(C)CCNC(CNC(OCC3C(C=CC=C4)=C4C5=C3C=CC=C5)=O)=O)=O
9e	OC1=C(NC2=C(OCC)C(C2=O)=O)C=CC=C1C(NCCNC(CCNC(OCC3C(C=CC=C4)=C4C5=C3C=CC=C5)=O)=O)=O
9f	OC1=C(NC2=C(OCC)C(C2=O)=O)C=CC=C1C(N(C)CCNC(CCNC(OCC3C(C=CC=C4)=C4C5=C3C=CC=C5)=O)=O)=O
10a	OC1=C(NC2=C(N[C@H](CC)C3=CC=C(C)O3)C(C2=O)=O)C=CC=C1C(NCCNC(OCC4C(C=CC=C5)=C5C6=C4C=CC=C6)=O)=O	6.67 ± 0.09				7.62 ± 0.05
10b	OC1=C(NC2=C(N[C@H](CC)C3=CC=C(C)O3)C(C2=O)=O)C=CC=C1C(N(C)CCNC(OCC4C(C=CC=C5)=C5C6=C4C=CC=C6)=O)=O
10c	OC1=C(NC2=C(N[C@H](CC)C3=CC=C(C)O3)C(C2=O)=O)C=CC=C1C(NCCNC(CNC(OCC4C(C=CC=C5)=C5C6=C4C=CC=C6)=O)=O)=O	5.95 ± 0.15				7.97 ± 0.04
10d	OC1=C(NC2=C(N[C@H](CC)C3=CC=C(C)O3)C(C2=O)=O)C=CC=C1C(N(C)CCNC(CNC(OCC4C(C=CC=C5)=C5C6=C4C=CC=C6)=O)=O)=O
10e	OC1=C(NC2=C(N[C@H](CC)C3=CC=C(C)O3)C(C2=O)=O)C=CC=C1C(NCCNC(CCNC(OCC4C(C=CC=C5)=C5C6=C4C=CC=C6)=O)=O)=O
10f	OC1=C(NC2=C(N[C@H](CC)C3=CC=C(C)O3)C(C2=O)=O)C=CC=C1C(N(C)CCNC(CCNC(OCC4C(C=CC=C5)=C5C6=C4C=CC=C6)=O)=O)=O
11a	O=C(NCCCCCC(NCCNC(C1=C(O)C(NC2=C(N[C@H](CC)C3=CC=C(C)O3)C(C2=O)=O)=CC=C1)=O)=O)COC4=CC=C(C=C4)/C=C/C5=[N+](C(C=C5)=CC6=CC=C(C7=CC=CS7)N68)[B-]8(F)F		137 ± 12	549 ± 83
11b	O=C(NCCCCCC(NCCN(C)C(C1=C(O)C(NC2=C(N[C@H](CC)C3=CC=C(C)O3)C(C2=O)=O)=CC=C1)=O)=O)COC4=CC=C(C=C4)/C=C/C5=[N+](C(C=C5)=CC6=CC=C(C7=CC=CS7)N68)[B-]8(F)F
11c	O=C(NCCCCCC(NCC(NCCNC(C1=C(O)C(NC2=C(N[C@H](CC)C3=CC=C(C)O3)C(C2=O)=O)=CC=C1)=O)=O)=O)COC4=CC=C(C=C4)/C=C/C5=[N+](C(C=C5)=CC6=CC=C(C7=CC=CS7)N68)[B-]8(F)F		301 ± 31
11d	O=C(NCCCCCC(NCC(NCCN(C)C(C1=C(O)C(NC2=C(N[C@H](CC)C3=CC=C(C)O3)C(C2=O)=O)=CC=C1)=O)=O)=O)COC4=CC=C(C=C4)/C=C/C5=[N+](C(C=C5)=CC6=CC=C(C7=CC=CS7)N68)[B-]8(F)F		9.0 ± 4.9	52 ± 7	101 ± 21
11e	O=C(NCCCCCC(NCCC(NCCNC(C1=C(O)C(NC2=C(N[C@H](CC)C3=CC=C(C)O3)C(C2=O)=O)=CC=C1)=O)=O)=O)COC4=CC=C(C=C4)/C=C/C5=[N+](C(C=C5)=CC6=CC=C(C7=CC=CS7)N68)[B-]8(F)F		45 ± 4	82 ± 14
11f	O=C(NCCCCCC(NCCC(NCCN(C)C(C1=C(O)C(NC2=C(N[C@H](CC)C3=CC=C(C)O3)C(C2=O)=O)=CC=C1)=O)=O)=O)COC4=CC=C(C=C4)/C=C/C5=[N+](C(C=C5)=CC6=CC=C(C7=CC=CS7)N68)[B-]8(F)F		27 ± 3	88 ±23	372 ± 107
12	CN(C)C(C1=CC=CC(NC2=C(N[C@@H](CC)C3=CC=C(C)O3)C(C2=O)=O)=C1O)=O					8.31 ± 0.28	5.59 ± 0.18
13	CN(C)C(C1=CC=CC(NC2=C(N[C@H](C)C3=CC=CC=C3)C(C2=O)=O)=C1O)=O					8.06 ± 0.08
14	CN(C)C(C1=CC=CC(NC2=C(NC(C)C)C(C2=O)=O)=C1O)=O					8.48 ± 0.06
