# Supplementary material for: Design, Synthesis, and Application of Fluorescent Ligands Targeting the Intracellular Allosteric Binding Site of the CXC Chemokine Receptor 2
Source: J Med Chem. 2023 Jul 31;66(18):12911–30. doi: 10.1021/acs.jmedchem.3c00849 (PMC10544029; doi:10.1021/acs.jmedchem.3c00849)
Supplement: Supplementary file 2 — jm3c00849_si_002.pdb [file jm3c00849_si_002.pdb]

HEADER    MEMBRANE PROTEIN                        03-DEC-19   6LFL
TITLE     CRYSTAL STRUCTURE OF A CLASS A GPCR
EXPDTA    X-RAY DIFFRACTION
REMARK   2 RESOLUTION.    3.20 ANGSTROMS
REMARK   3  R VALUE : 0.231000
REMARK   3  FREE R VALUE : 0.264000
REMARK   4 6LFL COMPLIES WITH FORMAT V. 3.30,
REMARK 200  TEMPERATURE           (KELVIN) : 100.00
REMARK 200  PH                             : NULL
REMARK 350 BIOMOLECULE: 1
REMARK 350 APPLY THE FOLLOWING TO CHAINS: A
REMARK 350   BIOMT1  1   1.000000 0.000000 0.000000   0.000000
REMARK 350   BIOMT2  1   0.000000 1.000000 0.000000   0.000000
REMARK 350   BIOMT3  1   0.000000 0.000000 1.000000   0.000000
REMARK 888
REMARK 888 WRITTEN BY MAESTRO (A PRODUCT OF SCHRODINGER, LLC)
CRYST1   41.300  108.460   82.600  90.00  91.16  90.00 P 1 21 1      2
ATOM      1  N   ILE A  46      69.352 -26.219 148.943  1.00164.21           N  
ANISOU    1  N   ILE A  46    23143  20329  18921  -1024   4962     94
ATOM      2  CA  ILE A  46      68.412 -25.097 149.147  1.00164.58           C  
ANISOU    2  CA  ILE A  46    23433  20391  18709   -787   4937    211
ATOM      3  C   ILE A  46      67.815 -25.193 150.588  1.00165.40           C  
ANISOU    3  C   ILE A  46    23197  20748  18899   -830   4554    164
ATOM      4  O   ILE A  46      68.493 -25.664 151.507  1.00163.15           O  
ANISOU    4  O   ILE A  46    22537  20503  18951  -1077   4436     25
ATOM      5  CB  ILE A  46      67.303 -25.045 148.039  1.00168.96           C  
ANISOU    5  CB  ILE A  46    24382  21050  18766   -426   4914    375
ATOM      6  CG1 ILE A  46      66.422 -26.320 147.948  1.00167.42           C  
ANISOU    6  CG1 ILE A  46    23984  21239  18388   -334   4512    366
ATOM      7  CG2 ILE A  46      67.889 -24.688 146.659  1.00172.46           C  
ANISOU    7  CG2 ILE A  46    25252  21165  19108   -352   5371    442
ATOM      8  CD1 ILE A  46      64.969 -26.029 147.553  1.00172.48           C  
ANISOU    8  CD1 ILE A  46    24715  22158  18662    -27   4207    449
ATOM      9  H1  ILE A  46      69.780 -26.161 148.030  1.00164.21           H  
ATOM     10  H2  ILE A  46      70.112 -26.164 149.607  1.00164.21           H  
ATOM     11  HA  ILE A  46      68.965 -24.156 149.117  1.00164.58           H  
ATOM     12  HB  ILE A  46      66.644 -24.207 148.272  1.00168.96           H  
ATOM     13 HG13 ILE A  46      66.400 -26.841 148.904  1.00167.42           H  
ATOM     14 HG12 ILE A  46      66.863 -27.035 147.253  1.00167.42           H  
ATOM     15 HG21 ILE A  46      67.102 -24.558 145.915  1.00172.46           H  
ATOM     16 HG22 ILE A  46      68.455 -23.757 146.701  1.00172.46           H  
ATOM     17 HG23 ILE A  46      68.561 -25.466 146.295  1.00172.46           H  
ATOM     18 HD11 ILE A  46      64.458 -26.944 147.254  1.00172.48           H  
ATOM     19 HD12 ILE A  46      64.416 -25.597 148.388  1.00172.48           H  
ATOM     20 HD13 ILE A  46      64.912 -25.331 146.717  1.00172.48           H  
ATOM     21  N   ASN A  47      66.567 -24.720 150.783  1.00161.42           N  
ANISOU   21  N   ASN A  47    22836  20408  18090   -578   4366    273
ATOM     22  CA  ASN A  47      65.823 -24.730 152.052  1.00158.87           C  
ANISOU   22  CA  ASN A  47    22250  20317  17796   -577   4020    249
ATOM     23  C   ASN A  47      65.545 -26.141 152.610  1.00158.97           C  
ANISOU   23  C   ASN A  47    21858  20641  17905   -684   3643    164
ATOM     24  O   ASN A  47      65.270 -26.252 153.803  1.00156.39           O  
ANISOU   24  O   ASN A  47    21261  20462  17698   -754   3396    113
ATOM     25  CB  ASN A  47      64.479 -23.977 151.890  1.00160.71           C  
ANISOU   25  CB  ASN A  47    22749  20671  17644   -256   3904    385
ATOM     26  CG  ASN A  47      64.621 -22.520 151.439  1.00187.42           C  
ANISOU   26  CG  ASN A  47    26531  23757  20923   -129   4258    480
ATOM     27  OD1 ASN A  47      64.212 -22.169 150.335  1.00182.05           O  
ANISOU   27  OD1 ASN A  47    25809  22888  20473   -267   4415    438
ATOM     28  ND2 ASN A  47      65.177 -21.662 152.298  1.00181.70           N  
ANISOU   28  ND2 ASN A  47    26211  22987  19840    152   4393    607
ATOM     29  H   ASN A  47      66.070 -24.330 149.995  1.00161.42           H  
ATOM     30  HA  ASN A  47      66.433 -24.208 152.792  1.00158.87           H  
ATOM     31  HB3 ASN A  47      63.933 -23.977 152.835  1.00160.71           H  
ATOM     32  HB2 ASN A  47      63.844 -24.501 151.174  1.00160.71           H  
ATOM     33 HD22 ASN A  47      65.302 -20.695 152.037  1.00181.70           H  
ATOM     34 HD21 ASN A  47      65.491 -21.973 153.205  1.00181.70           H  
ATOM     35  N   LYS A  48      65.632 -27.182 151.762  1.00155.21           N  
ANISOU   35  N   LYS A  48    21352  20249  17372   -690   3620    150
ATOM     36  CA  LYS A  48      65.443 -28.591 152.115  1.00152.84           C  
ANISOU   36  CA  LYS A  48    20702  20216  17152   -784   3320     73
ATOM     37  C   LYS A  48      66.402 -29.105 153.204  1.00155.34           C  
ANISOU   37  C   LYS A  48    20644  20505  17871  -1075   3261    -58
ATOM     38  O   LYS A  48      65.960 -29.872 154.057  1.00152.63           O  
ANISOU   38  O   LYS A  48    20011  20394  17586  -1114   2961   -104
ATOM     39  CB  LYS A  48      65.557 -29.459 150.846  1.00155.88           C  
ANISOU   39  CB  LYS A  48    21176  20642  17408   -738   3382     82
ATOM     40  CG  LYS A  48      64.380 -29.284 149.873  1.00171.85           C  
ANISOU   40  CG  LYS A  48    23475  22822  19000   -410   3292    178
ATOM     41  CD  LYS A  48      64.503 -30.197 148.646  1.00182.44           C  
ANISOU   41  CD  LYS A  48    24897  24213  20208   -357   3343    171
ATOM     42  CE  LYS A  48      63.274 -30.120 147.727  1.00191.80           C  
ANISOU   42  CE  LYS A  48    26361  25559  20954     -2   3245    242
ATOM     43  NZ  LYS A  48      63.380 -31.065 146.601  1.00198.40           N1+
ANISOU   43  NZ  LYS A  48    27237  26488  21657     58   3248    212
ATOM     44  H   LYS A  48      65.872 -27.001 150.798  1.00155.21           H  
ATOM     45  HA  LYS A  48      64.429 -28.687 152.509  1.00152.84           H  
ATOM     46  HB3 LYS A  48      65.591 -30.512 151.136  1.00155.88           H  
ATOM     47  HB2 LYS A  48      66.501 -29.257 150.337  1.00155.88           H  
ATOM     48  HG3 LYS A  48      64.311 -28.245 149.551  1.00171.85           H  
ATOM     49  HG2 LYS A  48      63.448 -29.506 150.396  1.00171.85           H  
ATOM     50  HD3 LYS A  48      64.655 -31.226 148.978  1.00182.44           H  
ATOM     51  HD2 LYS A  48      65.399 -29.921 148.087  1.00182.44           H  
ATOM     52  HE3 LYS A  48      63.154 -29.110 147.334  1.00191.80           H  
ATOM     53  HE2 LYS A  48      62.370 -30.358 148.289  1.00191.80           H  
ATOM     54  HZ1 LYS A  48      63.459 -32.006 146.961  1.00198.40           H  
ATOM     55  HZ2 LYS A  48      62.554 -30.997 146.023  1.00198.40           H  
ATOM     56  HZ3 LYS A  48      64.197 -30.847 146.049  1.00198.40           H  
ATOM     57  N   TYR A  49      67.671 -28.657 153.178  1.00153.44           N  
ANISOU   57  N   TYR A  49    20416  19977  17907  -1265   3553   -130
ATOM     58  CA  TYR A  49      68.688 -29.011 154.176  1.00152.32           C  
ANISOU   58  CA  TYR A  49    19931  19785  18157  -1525   3517   -282
ATOM     59  C   TYR A  49      68.368 -28.455 155.574  1.00151.61           C  
ANISOU   59  C   TYR A  49    19669  19793  18144  -1528   3304   -314
ATOM     60  O   TYR A  49      68.572 -29.163 156.559  1.00149.47           O  
ANISOU   60  O   TYR A  49    19075  19668  18047  -1637   3071   -403
ATOM     61  CB  TYR A  49      70.081 -28.529 153.715  1.00  0.00           C  
ATOM     62  CG  TYR A  49      70.586 -29.039 152.371  1.00  0.00           C  
ATOM     63  CD1 TYR A  49      71.388 -28.197 151.571  1.00  0.00           C  
ATOM     64  CD2 TYR A  49      70.299 -30.348 151.924  1.00  0.00           C  
ATOM     65  CE1 TYR A  49      71.898 -28.655 150.341  1.00  0.00           C  
ATOM     66  CE2 TYR A  49      70.802 -30.804 150.691  1.00  0.00           C  
ATOM     67  CZ  TYR A  49      71.605 -29.960 149.900  1.00  0.00           C  
ATOM     68  OH  TYR A  49      72.100 -30.410 148.711  1.00  0.00           O  
ATOM     69  H   TYR A  49      67.963 -28.020 152.450  1.00153.44           H  
ATOM     70  HA  TYR A  49      68.703 -30.098 154.271  1.00152.32           H  
ATOM     71  HB2 TYR A  49      70.083 -27.438 153.683  1.00  0.00           H  
ATOM     72  HB3 TYR A  49      70.826 -28.807 154.462  1.00  0.00           H  
ATOM     73  HD1 TYR A  49      71.622 -27.195 151.902  1.00  0.00           H  
ATOM     74  HD2 TYR A  49      69.699 -31.019 152.520  1.00  0.00           H  
ATOM     75  HE1 TYR A  49      72.512 -28.001 149.740  1.00  0.00           H  
ATOM     76  HE2 TYR A  49      70.579 -31.807 150.357  1.00  0.00           H  
ATOM     77  HH  TYR A  49      72.643 -29.761 148.257  1.00  0.00           H  
ATOM     78  N   PHE A  50      67.830 -27.222 155.621  1.00146.47           N  
ANISOU   78  N   PHE A  50    19250  19059  17343  -1392   3388   -235
ATOM     79  CA  PHE A  50      67.307 -26.576 156.823  1.00144.19           C  
ANISOU   79  CA  PHE A  50    18861  18835  17091  -1371   3227   -249
ATOM     80  C   PHE A  50      66.149 -27.347 157.479  1.00141.39           C  
ANISOU   80  C   PHE A  50    18337  18812  16572  -1263   2836   -205
ATOM     81  O   PHE A  50      66.194 -27.561 158.687  1.00139.42           O  
ANISOU   81  O   PHE A  50    17834  18665  16475  -1342   2634   -277
ATOM     82  CB  PHE A  50      67.009 -25.080 156.537  1.00148.13           C  
ANISOU   82  CB  PHE A  50    19698  19151  17433  -1231   3452   -156
ATOM     83  CG  PHE A  50      65.943 -24.401 157.386  1.00149.29           C  
ANISOU   83  CG  PHE A  50    19864  19440  17420  -1087   3244    -88
ATOM     84  CD1 PHE A  50      66.252 -23.925 158.678  1.00152.23           C  
ANISOU   84  CD1 PHE A  50    20068  19766  18006  -1194   3200   -176
ATOM     85  CD2 PHE A  50      64.597 -24.391 156.957  1.00151.64           C  
ANISOU   85  CD2 PHE A  50    20350  19912  17355   -835   3098     51
ATOM     86  CE1 PHE A  50      65.248 -23.397 159.481  1.00152.69           C  
ANISOU   86  CE1 PHE A  50    20153  19944  17918  -1065   3022   -111
ATOM     87  CE2 PHE A  50      63.607 -23.870 157.779  1.00154.00           C  
ANISOU   87  CE2 PHE A  50    20660  20334  17519   -707   2913    104
ATOM     88  CZ  PHE A  50      63.933 -23.368 159.032  1.00151.63           C  
ANISOU   88  CZ  PHE A  50    20200  19979  17434   -828   2881     31
ATOM     89  H   PHE A  50      67.683 -26.722 154.756  1.00146.47           H  
ATOM     90  HA  PHE A  50      68.114 -26.591 157.559  1.00144.19           H  
ATOM     91  HB3 PHE A  50      66.724 -24.948 155.495  1.00148.13           H  
ATOM     92  HB2 PHE A  50      67.936 -24.515 156.650  1.00148.13           H  
ATOM     93  HD1 PHE A  50      67.267 -23.969 159.046  1.00152.23           H  
ATOM     94  HD2 PHE A  50      64.332 -24.793 155.990  1.00151.64           H  
ATOM     95  HE1 PHE A  50      65.489 -23.023 160.464  1.00152.69           H  
ATOM     96  HE2 PHE A  50      62.580 -23.861 157.445  1.00154.00           H  
ATOM     97  HZ  PHE A  50      63.158 -22.966 159.668  1.00151.63           H  
ATOM     98  N   VAL A  51      65.156 -27.770 156.676  1.00134.40           N  
ANISOU   98  N   VAL A  51    17597  18087  15381  -1076   2741   -102
ATOM     99  CA  VAL A  51      63.969 -28.486 157.156  1.00130.85           C  
ANISOU   99  CA  VAL A  51    17007  17941  14767   -960   2406    -76
ATOM    100  C   VAL A  51      64.310 -29.840 157.815  1.00129.13           C  
ANISOU  100  C   VAL A  51    16431  17860  14774  -1129   2220   -177
ATOM    101  O   VAL A  51      63.747 -30.140 158.866  1.00127.27           O  
ANISOU  101  O   VAL A  51    16007  17763  14586  -1136   1997   -202
ATOM    102  CB  VAL A  51      62.921 -28.700 156.024  1.00135.33           C  
ANISOU  102  CB  VAL A  51    17784  18641  14995   -735   2370     10
ATOM    103  CG1 VAL A  51      61.717 -29.574 156.431  1.00133.48           C  
ANISOU  103  CG1 VAL A  51    17355  18716  14645   -646   2043    -10
ATOM    104  CG2 VAL A  51      62.383 -27.356 155.503  1.00136.95           C  
ANISOU  104  CG2 VAL A  51    18353  18736  14947   -521   2513    118
ATOM    105  H   VAL A  51      65.188 -27.563 155.687  1.00134.40           H  
ATOM    106  HA  VAL A  51      63.510 -27.860 157.925  1.00130.85           H  
ATOM    107  HB  VAL A  51      63.416 -29.197 155.188  1.00135.33           H  
ATOM    108 HG11 VAL A  51      60.967 -29.596 155.641  1.00133.48           H  
ATOM    109 HG12 VAL A  51      61.996 -30.606 156.640  1.00133.48           H  
ATOM    110 HG13 VAL A  51      61.235 -29.170 157.321  1.00133.48           H  
ATOM    111 HG21 VAL A  51      61.680 -27.501 154.683  1.00136.95           H  
ATOM    112 HG22 VAL A  51      61.865 -26.807 156.290  1.00136.95           H  
ATOM    113 HG23 VAL A  51      63.179 -26.715 155.131  1.00136.95           H  
ATOM    114  N   VAL A  52      65.261 -30.590 157.229  1.00122.94           N  
ANISOU  114  N   VAL A  52    15566  17013  14135  -1265   2331   -234
ATOM    115  CA  VAL A  52      65.773 -31.854 157.769  1.00119.85           C  
ANISOU  115  CA  VAL A  52    14854  16726  13957  -1420   2189   -328
ATOM    116  C   VAL A  52      66.513 -31.672 159.112  1.00120.68           C  
ANISOU  116  C   VAL A  52    14749  16772  14330  -1555   2125   -423
ATOM    117  O   VAL A  52      66.338 -32.511 159.997  1.00118.48           O  
ANISOU  117  O   VAL A  52    14239  16655  14122  -1580   1901   -462
ATOM    118  CB  VAL A  52      66.707 -32.566 156.747  1.00123.80           C  
ANISOU  118  CB  VAL A  52    15332  17149  14556  -1534   2346   -369
ATOM    119  CG1 VAL A  52      67.465 -33.797 157.293  1.00121.96           C  
ANISOU  119  CG1 VAL A  52    14781  17059  14499  -1656   2176   -449
ATOM    120  CG2 VAL A  52      65.920 -32.990 155.497  1.00124.37           C  
ANISOU  120  CG2 VAL A  52    15639  17274  14341  -1376   2413   -283
ATOM    121  H   VAL A  52      65.686 -30.268 156.370  1.00122.94           H  
ATOM    122  HA  VAL A  52      64.913 -32.501 157.954  1.00119.85           H  
ATOM    123  HB  VAL A  52      67.457 -31.844 156.420  1.00123.80           H  
ATOM    124 HG11 VAL A  52      67.999 -34.311 156.493  1.00121.96           H  
ATOM    125 HG12 VAL A  52      68.212 -33.524 158.039  1.00121.96           H  
ATOM    126 HG13 VAL A  52      66.783 -34.516 157.747  1.00121.96           H  
ATOM    127 HG21 VAL A  52      66.582 -33.391 154.731  1.00124.37           H  
ATOM    128 HG22 VAL A  52      65.197 -33.760 155.752  1.00124.37           H  
ATOM    129 HG23 VAL A  52      65.369 -32.164 155.050  1.00124.37           H  
ATOM    130  N   ILE A  53      67.275 -30.570 159.256  1.00116.82           N  
ANISOU  130  N   ILE A  53    14353  16054  13978  -1622   2326   -465
ATOM    131  CA  ILE A  53      67.932 -30.175 160.506  1.00115.37           C  
ANISOU  131  CA  ILE A  53    13986  15806  14044  -1732   2277   -581
ATOM    132  C   ILE A  53      66.920 -29.882 161.630  1.00115.71           C  
ANISOU  132  C   ILE A  53    13975  16025  13964  -1617   2021   -534
ATOM    133  O   ILE A  53      67.083 -30.438 162.713  1.00113.11           O  
ANISOU  133  O   ILE A  53    13412  15815  13751  -1659   1817   -600
ATOM    134  CB  ILE A  53      68.909 -28.970 160.320  1.00120.08           C  
ANISOU  134  CB  ILE A  53    14708  16109  14809  -1820   2580   -653
ATOM    135  CG1 ILE A  53      70.174 -29.423 159.557  1.00121.16           C  
ANISOU  135  CG1 ILE A  53    14768  16070  15197  -1997   2794   -773
ATOM    136  CG2 ILE A  53      69.318 -28.228 161.617  1.00120.86           C  
ANISOU  136  CG2 ILE A  53    14683  16169  15071  -1860   2509   -752
ATOM    137  CD1 ILE A  53      71.005 -28.267 158.978  1.00131.21           C  
ANISOU  137  CD1 ILE A  53    16204  17020  16630  -2084   3164   -846
ATOM    138  H   ILE A  53      67.369 -29.926 158.483  1.00116.82           H  
ATOM    139  HA  ILE A  53      68.526 -31.031 160.832  1.00115.37           H  
ATOM    140  HB  ILE A  53      68.408 -28.238 159.688  1.00120.08           H  
ATOM    141 HG13 ILE A  53      69.900 -30.088 158.737  1.00121.16           H  
ATOM    142 HG12 ILE A  53      70.801 -30.021 160.219  1.00121.16           H  
ATOM    143 HG21 ILE A  53      70.043 -27.439 161.414  1.00120.86           H  
ATOM    144 HG22 ILE A  53      68.473 -27.739 162.101  1.00120.86           H  
ATOM    145 HG23 ILE A  53      69.771 -28.911 162.336  1.00120.86           H  
ATOM    146 HD11 ILE A  53      71.549 -28.590 158.091  1.00131.21           H  
ATOM    147 HD12 ILE A  53      70.377 -27.424 158.685  1.00131.21           H  
ATOM    148 HD13 ILE A  53      71.737 -27.906 159.701  1.00131.21           H  
ATOM    149  N   ILE A  54      65.888 -29.063 161.347  1.00112.12           N  
ANISOU  149  N   ILE A  54    13751  15586  13265  -1458   2036   -418
ATOM    150  CA  ILE A  54      64.831 -28.723 162.307  1.00110.83           C  
ANISOU  150  CA  ILE A  54    13576  15570  12964  -1338   1823   -364
ATOM    151  C   ILE A  54      63.973 -29.944 162.703  1.00112.94           C  
ANISOU  151  C   ILE A  54    13675  16089  13148  -1287   1561   -347
ATOM    152  O   ILE A  54      63.633 -30.063 163.877  1.00111.06           O  
ANISOU  152  O   ILE A  54    13290  15956  12952  -1279   1371   -371
ATOM    153  CB  ILE A  54      63.897 -27.578 161.804  1.00114.86           C  
ANISOU  153  CB  ILE A  54    14387  16039  13218  -1164   1913   -243
ATOM    154  CG1 ILE A  54      64.666 -26.274 161.482  1.00117.45           C  
ANISOU  154  CG1 ILE A  54    14925  16082  13618  -1207   2239   -250
ATOM    155  CG2 ILE A  54      62.719 -27.256 162.757  1.00114.37           C  
ANISOU  155  CG2 ILE A  54    14304  16107  13046  -1056   1708   -202
ATOM    156  CD1 ILE A  54      65.555 -25.729 162.608  1.00127.09           C  
ANISOU  156  CD1 ILE A  54    16011  17123  15155  -1378   2345   -389
ATOM    157  H   ILE A  54      65.818 -28.642 160.429  1.00112.12           H  
ATOM    158  HA  ILE A  54      65.324 -28.377 163.217  1.00110.83           H  
ATOM    159  HB  ILE A  54      63.460 -27.908 160.860  1.00114.86           H  
ATOM    160 HG13 ILE A  54      63.962 -25.502 161.169  1.00117.45           H  
ATOM    161 HG12 ILE A  54      65.302 -26.432 160.619  1.00117.45           H  
ATOM    162 HG21 ILE A  54      62.175 -26.371 162.428  1.00114.37           H  
ATOM    163 HG22 ILE A  54      61.990 -28.064 162.801  1.00114.37           H  
ATOM    164 HG23 ILE A  54      63.067 -27.065 163.773  1.00114.37           H  
ATOM    165 HD11 ILE A  54      65.778 -24.673 162.448  1.00127.09           H  
ATOM    166 HD12 ILE A  54      65.078 -25.817 163.584  1.00127.09           H  
ATOM    167 HD13 ILE A  54      66.506 -26.260 162.651  1.00127.09           H  
ATOM    168  N   TYR A  55      63.682 -30.846 161.748  1.00110.03           N  
ANISOU  168  N   TYR A  55    13331  15806  12670  -1253   1569   -314
ATOM    169  CA  TYR A  55      62.940 -32.090 161.989  1.00108.90           C  
ANISOU  169  CA  TYR A  55    13029  15885  12465  -1214   1366   -315
ATOM    170  C   TYR A  55      63.701 -33.068 162.896  1.00110.90           C  
ANISOU  170  C   TYR A  55    13014  16166  12956  -1352   1270   -404
ATOM    171  O   TYR A  55      63.076 -33.638 163.787  1.00109.09           O  
ANISOU  171  O   TYR A  55    12656  16075  12719  -1314   1086   -408
ATOM    172  CB  TYR A  55      62.562 -32.767 160.653  1.00111.27           C  
ANISOU  172  CB  TYR A  55    13408  16250  12621  -1160   1425   -287
ATOM    173  CG  TYR A  55      61.369 -32.207 159.887  1.00114.80           C  
ANISOU  173  CG  TYR A  55    14055  16795  12768   -952   1388   -212
ATOM    174  CD1 TYR A  55      60.877 -30.898 160.096  1.00117.68           C  
ANISOU  174  CD1 TYR A  55    14623  17088  13000   -835   1426   -148
ATOM    175  CD2 TYR A  55      60.738 -33.032 158.933  1.00116.08           C  
ANISOU  175  CD2 TYR A  55    14206  17119  12782   -863   1323   -220
ATOM    176  CE1 TYR A  55      59.769 -30.430 159.365  1.00119.80           C  
ANISOU  176  CE1 TYR A  55    15081  17452  12986   -621   1382    -88
ATOM    177  CE2 TYR A  55      59.641 -32.559 158.189  1.00118.12           C  
ANISOU  177  CE2 TYR A  55    14640  17480  12762   -650   1272   -180
ATOM    178  CZ  TYR A  55      59.148 -31.261 158.413  1.00127.34           C  
ANISOU  178  CZ  TYR A  55    16014  18579  13791   -521   1297   -111
ATOM    179  OH  TYR A  55      58.064 -30.816 157.715  1.00129.29           O  
ANISOU  179  OH  TYR A  55    16437  18933  13755   -288   1235    -79
ATOM    180  H   TYR A  55      63.980 -30.680 160.795  1.00110.03           H  
ATOM    181  HA  TYR A  55      62.017 -31.828 162.511  1.00108.90           H  
ATOM    182  HB3 TYR A  55      62.304 -33.808 160.858  1.00111.27           H  
ATOM    183  HB2 TYR A  55      63.426 -32.806 159.988  1.00111.27           H  
ATOM    184  HD1 TYR A  55      61.332 -30.235 160.814  1.00117.68           H  
ATOM    185  HD2 TYR A  55      61.096 -34.035 158.770  1.00116.08           H  
ATOM    186  HE1 TYR A  55      59.403 -29.429 159.537  1.00119.80           H  
ATOM    187  HE2 TYR A  55      59.179 -33.188 157.446  1.00118.12           H  
ATOM    188  HH  TYR A  55      57.786 -29.932 157.964  1.00129.29           H  
ATOM    189  N   ALA A  56      65.021 -33.217 162.682  1.00107.86           N  
ANISOU  189  N   ALA A  56    12558  15639  12785  -1500   1404   -481
ATOM    190  CA  ALA A  56      65.913 -34.030 163.512  1.00106.84           C  
ANISOU  190  CA  ALA A  56    12183  15525  12888  -1616   1319   -580
ATOM    191  C   ALA A  56      66.145 -33.437 164.915  1.00109.99           C  
ANISOU  191  C   ALA A  56    12498  15900  13393  -1616   1210   -637
ATOM    192  O   ALA A  56      66.234 -34.191 165.882  1.00108.67           O  
ANISOU  192  O   ALA A  56    12156  15827  13308  -1620   1048   -682
ATOM    193  CB  ALA A  56      67.249 -34.217 162.777  1.00108.47           C  
ANISOU  193  CB  ALA A  56    12343  15577  13296  -1765   1499   -664
ATOM    194  H   ALA A  56      65.459 -32.720 161.917  1.00107.86           H  
ATOM    195  HA  ALA A  56      65.460 -35.016 163.632  1.00106.84           H  
ATOM    196  HB1 ALA A  56      67.939 -34.831 163.358  1.00108.47           H  
ATOM    197  HB2 ALA A  56      67.100 -34.713 161.817  1.00108.47           H  
ATOM    198  HB3 ALA A  56      67.737 -33.261 162.583  1.00108.47           H  
ATOM    199  N   LEU A  57      66.218 -32.098 164.993  1.00107.02           N  
ANISOU  199  N   LEU A  57    12260  15396  13006  -1601   1309   -635
ATOM    200  CA  LEU A  57      66.413 -31.317 166.214  1.00106.51           C  
ANISOU  200  CA  LEU A  57    12142  15296  13033  -1598   1231   -698
ATOM    201  C   LEU A  57      65.180 -31.355 167.134  1.00107.29           C  
ANISOU  201  C   LEU A  57    12236  15568  12961  -1466   1014   -619
ATOM    202  O   LEU A  57      65.335 -31.622 168.325  1.00107.13           O  
ANISOU  202  O   LEU A  57    12071  15608  13024  -1461    857   -678
ATOM    203  CB  LEU A  57      66.861 -29.897 165.795  1.00108.28           C  
ANISOU  203  CB  LEU A  57    12543  15329  13269  -1613   1437   -703
ATOM    204  CG  LEU A  57      67.107 -28.865 166.921  1.00114.07           C  
ANISOU  204  CG  LEU A  57    13206  15982  14152  -1645   1414   -810
ATOM    205  CD1 LEU A  57      68.355 -28.003 166.634  1.00116.13           C  
ANISOU  205  CD1 LEU A  57    13443  16013  14666  -1788   1652   -958
ATOM    206  CD2 LEU A  57      65.866 -27.979 167.164  1.00116.42           C  
ANISOU  206  CD2 LEU A  57    13680  16291  14262  -1527   1398   -708
ATOM    207  H   LEU A  57      66.159 -31.559 164.139  1.00107.02           H  
ATOM    208  HA  LEU A  57      67.239 -31.771 166.765  1.00106.51           H  
ATOM    209  HB3 LEU A  57      66.167 -29.479 165.066  1.00108.28           H  
ATOM    210  HB2 LEU A  57      67.795 -30.035 165.249  1.00108.28           H  
ATOM    211  HG  LEU A  57      67.311 -29.414 167.841  1.00114.07           H  
ATOM    212 HD11 LEU A  57      68.223 -26.968 166.951  1.00116.13           H  
ATOM    213 HD12 LEU A  57      69.220 -28.389 167.172  1.00116.13           H  
ATOM    214 HD13 LEU A  57      68.611 -27.979 165.574  1.00116.13           H  
ATOM    215 HD21 LEU A  57      65.691 -27.829 168.227  1.00116.42           H  
ATOM    216 HD22 LEU A  57      65.972 -26.992 166.714  1.00116.42           H  
ATOM    217 HD23 LEU A  57      64.958 -28.414 166.746  1.00116.42           H  
ATOM    218  N   VAL A  58      63.984 -31.147 166.556  1.00100.98           N  
ANISOU  218  N   VAL A  58    11597  14846  11923  -1351   1007   -498
ATOM    219  CA  VAL A  58      62.697 -31.277 167.243  1.00 98.49           C  
ANISOU  219  CA  VAL A  58    11286  14686  11448  -1227    826   -432
ATOM    220  C   VAL A  58      62.395 -32.735 167.636  1.00 99.34           C  
ANISOU  220  C   VAL A  58    11217  14939  11587  -1228    681   -451
ATOM    221  O   VAL A  58      61.883 -32.936 168.734  1.00 97.76           O  
ANISOU  221  O   VAL A  58    10935  14806  11405  -1190    538   -463
ATOM    222  CB  VAL A  58      61.520 -30.708 166.396  1.00102.25           C  
ANISOU  222  CB  VAL A  58    11966  15208  11676  -1095    857   -328
ATOM    223  CG1 VAL A  58      60.104 -31.071 166.890  1.00100.91           C  
ANISOU  223  CG1 VAL A  58    11760  15216  11364   -980    674   -287
ATOM    224  CG2 VAL A  58      61.616 -29.175 166.291  1.00103.07           C  
ANISOU  224  CG2 VAL A  58    12255  15168  11740  -1066    982   -298
ATOM    225  H   VAL A  58      63.938 -30.917 165.570  1.00100.98           H  
ATOM    226  HA  VAL A  58      62.760 -30.696 168.165  1.00 98.49           H  
ATOM    227  HB  VAL A  58      61.613 -31.108 165.385  1.00102.25           H  
ATOM    228 HG11 VAL A  58      59.362 -30.581 166.265  1.00100.91           H  
ATOM    229 HG12 VAL A  58      59.895 -32.139 166.835  1.00100.91           H  
ATOM    230 HG13 VAL A  58      59.941 -30.746 167.918  1.00100.91           H  
ATOM    231 HG21 VAL A  58      60.857 -28.776 165.617  1.00103.07           H  
ATOM    232 HG22 VAL A  58      61.472 -28.706 167.266  1.00103.07           H  
ATOM    233 HG23 VAL A  58      62.585 -28.849 165.915  1.00103.07           H  
ATOM    234  N   PHE A  59      62.755 -33.710 166.776  1.00 95.69           N  
ANISOU  234  N   PHE A  59    10707  14511  11141  -1274    738   -456
ATOM    235  CA  PHE A  59      62.652 -35.151 167.035  1.00 94.87           C  
ANISOU  235  CA  PHE A  59    10442  14523  11080  -1287    651   -476
ATOM    236  C   PHE A  59      63.317 -35.598 168.341  1.00102.01           C  
ANISOU  236  C   PHE A  59    11195  15424  12139  -1316    545   -539
ATOM    237  O   PHE A  59      62.677 -36.308 169.109  1.00100.87           O  
ANISOU  237  O   PHE A  59    10982  15383  11960  -1254    431   -523
ATOM    238  CB  PHE A  59      63.133 -35.971 165.814  1.00 96.38           C  
ANISOU  238  CB  PHE A  59    10595  14695  11329  -1373    769   -498
ATOM    239  CG  PHE A  59      63.432 -37.448 166.033  1.00 96.60           C  
ANISOU  239  CG  PHE A  59    10445  14804  11455  -1417    716   -534
ATOM    240  CD1 PHE A  59      62.379 -38.347 166.284  1.00 98.11           C  
ANISOU  240  CD1 PHE A  59    10595  15138  11546  -1354    661   -507
ATOM    241  CD2 PHE A  59      64.760 -37.919 166.102  1.00 98.58           C  
ANISOU  241  CD2 PHE A  59    10565  14982  11910  -1518    736   -608
ATOM    242  CE1 PHE A  59      62.638 -39.692 166.500  1.00 98.15           C  
ANISOU  242  CE1 PHE A  59    10445  15199  11647  -1395    646   -539
ATOM    243  CE2 PHE A  59      65.005 -39.266 166.340  1.00100.43           C  
ANISOU  243  CE2 PHE A  59    10649  15284  12227  -1545    698   -633
ATOM    244  CZ  PHE A  59      63.949 -40.151 166.519  1.00 97.50           C  
ANISOU  244  CZ  PHE A  59    10254  15042  11749  -1486    665   -590
ATOM    245  H   PHE A  59      63.162 -33.455 165.886  1.00 95.69           H  
ATOM    246  HA  PHE A  59      61.589 -35.366 167.152  1.00 94.87           H  
ATOM    247  HB3 PHE A  59      64.022 -35.512 165.388  1.00 96.38           H  
ATOM    248  HB2 PHE A  59      62.369 -35.913 165.038  1.00 96.38           H  
ATOM    249  HD1 PHE A  59      61.371 -37.976 166.315  1.00 98.11           H  
ATOM    250  HD2 PHE A  59      65.587 -37.240 165.955  1.00 98.58           H  
ATOM    251  HE1 PHE A  59      61.822 -40.377 166.673  1.00 98.15           H  
ATOM    252  HE2 PHE A  59      66.022 -39.628 166.377  1.00100.43           H  
ATOM    253  HZ  PHE A  59      64.148 -41.197 166.696  1.00 97.50           H  
ATOM    254  N   LEU A  60      64.559 -35.147 168.573  1.00101.47           N  
ANISOU  254  N   LEU A  60    11078  15232  12242  -1401    591   -623
ATOM    255  CA  LEU A  60      65.339 -35.452 169.771  1.00102.04           C  
ANISOU  255  CA  LEU A  60    11006  15300  12464  -1410    480   -712
ATOM    256  C   LEU A  60      64.802 -34.734 171.018  1.00105.30           C  
ANISOU  256  C   LEU A  60    11457  15741  12813  -1314    352   -703
ATOM    257  O   LEU A  60      64.654 -35.381 172.052  1.00103.93           O  
ANISOU  257  O   LEU A  60    11215  15646  12626  -1240    217   -704
ATOM    258  CB  LEU A  60      66.819 -35.102 169.515  1.00103.59           C  
ANISOU  258  CB  LEU A  60    11115  15361  12882  -1529    569   -842
ATOM    259  CG  LEU A  60      67.505 -36.028 168.483  1.00109.60           C  
ANISOU  259  CG  LEU A  60    11820  16090  13734  -1631    690   -863
ATOM    260  CD1 LEU A  60      68.842 -35.430 167.997  1.00111.81           C  
ANISOU  260  CD1 LEU A  60    12076  16197  14211  -1757    844   -983
ATOM    261  CD2 LEU A  60      67.649 -37.475 169.002  1.00112.11           C  
ANISOU  261  CD2 LEU A  60    11979  16500  14117  -1619    587   -888
ATOM    262  H   LEU A  60      65.011 -34.562 167.883  1.00101.47           H  
ATOM    263  HA  LEU A  60      65.258 -36.524 169.960  1.00102.04           H  
ATOM    264  HB3 LEU A  60      67.384 -35.138 170.448  1.00103.59           H  
ATOM    265  HB2 LEU A  60      66.874 -34.067 169.173  1.00103.59           H  
ATOM    266  HG  LEU A  60      66.864 -36.074 167.603  1.00109.60           H  
ATOM    267 HD11 LEU A  60      68.839 -35.312 166.913  1.00111.81           H  
ATOM    268 HD12 LEU A  60      69.031 -34.445 168.424  1.00111.81           H  
ATOM    269 HD13 LEU A  60      69.701 -36.051 168.252  1.00111.81           H  
ATOM    270 HD21 LEU A  60      68.643 -37.888 168.835  1.00112.11           H  
ATOM    271 HD22 LEU A  60      67.450 -37.547 170.072  1.00112.11           H  
ATOM    272 HD23 LEU A  60      66.942 -38.135 168.499  1.00112.11           H  
ATOM    273  N   LEU A  61      64.476 -33.434 170.893  1.00102.28           N  
ANISOU  273  N   LEU A  61    11198  15289  12376  -1306    408   -684
ATOM    274  CA  LEU A  61      63.890 -32.612 171.959  1.00102.12           C  
ANISOU  274  CA  LEU A  61    11229  15284  12289  -1224    306   -672
ATOM    275  C   LEU A  61      62.507 -33.103 172.431  1.00106.02           C  
ANISOU  275  C   LEU A  61    11768  15911  12605  -1108    194   -569
ATOM    276  O   LEU A  61      62.191 -32.934 173.608  1.00105.80           O  
ANISOU  276  O   LEU A  61    11740  15917  12542  -1033     77   -569
ATOM    277  CB  LEU A  61      63.823 -31.144 171.483  1.00102.87           C  
ANISOU  277  CB  LEU A  61    11464  15267  12353  -1243    429   -658
ATOM    278  CG  LEU A  61      65.158 -30.382 171.611  1.00108.88           C  
ANISOU  278  CG  LEU A  61    12168  15885  13317  -1333    504   -798
ATOM    279  CD1 LEU A  61      65.223 -29.174 170.655  1.00110.11           C  
ANISOU  279  CD1 LEU A  61    12465  15889  13485  -1398    735   -786
ATOM    280  CD2 LEU A  61      65.445 -29.989 173.078  1.00111.96           C  
ANISOU  280  CD2 LEU A  61    12534  16286  13722  -1276    381   -851
ATOM    281  H   LEU A  61      64.625 -32.970 170.007  1.00102.28           H  
ATOM    282  HA  LEU A  61      64.553 -32.675 172.824  1.00102.12           H  
ATOM    283  HB3 LEU A  61      63.086 -30.583 172.054  1.00102.87           H  
ATOM    284  HB2 LEU A  61      63.466 -31.132 170.453  1.00102.87           H  
ATOM    285  HG  LEU A  61      65.949 -31.063 171.291  1.00108.88           H  
ATOM    286 HD11 LEU A  61      65.285 -28.218 171.175  1.00110.11           H  
ATOM    287 HD12 LEU A  61      66.104 -29.248 170.019  1.00110.11           H  
ATOM    288 HD13 LEU A  61      64.355 -29.118 169.997  1.00110.11           H  
ATOM    289 HD21 LEU A  61      66.400 -30.403 173.403  1.00111.96           H  
ATOM    290 HD22 LEU A  61      65.495 -28.912 173.232  1.00111.96           H  
ATOM    291 HD23 LEU A  61      64.686 -30.368 173.763  1.00111.96           H  
ATOM    292  N   SER A  62      61.725 -33.711 171.523  1.00102.22           N  
ANISOU  292  N   SER A  62    11318  15500  12019  -1093    238   -499
ATOM    293  CA  SER A  62      60.435 -34.335 171.810  1.00101.52           C  
ANISOU  293  CA  SER A  62    11250  15531  11793   -998    162   -434
ATOM    294  C   SER A  62      60.569 -35.767 172.352  1.00104.99           C  
ANISOU  294  C   SER A  62    11565  16031  12295   -987    103   -455
ATOM    295  O   SER A  62      59.788 -36.118 173.234  1.00103.97           O  
ANISOU  295  O   SER A  62    11437  15951  12114   -904     20   -433
ATOM    296  CB  SER A  62      59.520 -34.260 170.572  1.00105.85           C  
ANISOU  296  CB  SER A  62    11876  16133  12211   -975    234   -383
ATOM    297  OG  SER A  62      60.036 -34.960 169.467  1.00118.90           O  
ANISOU  297  OG  SER A  62    13493  17760  13924  -1057    338   -406
ATOM    298  H   SER A  62      62.048 -33.785 170.568  1.00102.22           H  
ATOM    299  HA  SER A  62      59.945 -33.749 172.591  1.00101.52           H  
ATOM    300  HB3 SER A  62      59.356 -33.230 170.268  1.00105.85           H  
ATOM    301  HB2 SER A  62      58.541 -34.680 170.803  1.00105.85           H  
ATOM    302  HG  SER A  62      60.745 -34.434 169.080  1.00118.90           H  
ATOM    303  N   LEU A  63      61.548 -36.556 171.866  1.00102.08           N  
ANISOU  303  N   LEU A  63    11100  15646  12040  -1066    160   -497
ATOM    304  CA  LEU A  63      61.818 -37.914 172.359  1.00101.52           C  
ANISOU  304  CA  LEU A  63    10918  15618  12038  -1054    127   -516
ATOM    305  C   LEU A  63      62.246 -37.875 173.829  1.00105.35           C  
ANISOU  305  C   LEU A  63    11377  16086  12564   -980      8   -549
ATOM    306  O   LEU A  63      61.544 -38.435 174.667  1.00103.66           O  
ANISOU  306  O   LEU A  63    11189  15920  12276   -883    -48   -509
ATOM    307  CB  LEU A  63      62.878 -38.648 171.494  1.00101.68           C  
ANISOU  307  CB  LEU A  63    10841  15604  12190  -1160    210   -566
ATOM    308  CG  LEU A  63      62.432 -40.033 170.978  1.00105.62           C  
ANISOU  308  CG  LEU A  63    11277  16172  12681  -1179    274   -544
ATOM    309  CD1 LEU A  63      63.441 -40.591 169.956  1.00107.91           C  
ANISOU  309  CD1 LEU A  63    11484  16415  13101  -1294    362   -593
ATOM    310  CD2 LEU A  63      62.146 -41.040 172.113  1.00105.49           C  
ANISOU  310  CD2 LEU A  63    11208  16204  12670  -1098    221   -532
ATOM    311  H   LEU A  63      62.143 -36.221 171.120  1.00102.08           H  
ATOM    312  HA  LEU A  63      60.876 -38.460 172.295  1.00101.52           H  
ATOM    313  HB3 LEU A  63      63.826 -38.762 172.023  1.00101.68           H  
ATOM    314  HB2 LEU A  63      63.135 -38.040 170.636  1.00101.68           H  
ATOM    315  HG  LEU A  63      61.498 -39.878 170.436  1.00105.62           H  
ATOM    316 HD11 LEU A  63      62.919 -41.074 169.131  1.00107.91           H  
ATOM    317 HD12 LEU A  63      64.069 -39.809 169.528  1.00107.91           H  
ATOM    318 HD13 LEU A  63      64.112 -41.329 170.395  1.00107.91           H  
ATOM    319 HD21 LEU A  63      62.703 -41.970 171.997  1.00105.49           H  
ATOM    320 HD22 LEU A  63      62.401 -40.643 173.095  1.00105.49           H  
ATOM    321 HD23 LEU A  63      61.089 -41.307 172.135  1.00105.49           H  
ATOM    322  N   LEU A  64      63.353 -37.161 174.097  1.00103.19           N  
ANISOU  322  N   LEU A  64    11062  15741  12406  -1019    -24   -633
ATOM    323  CA  LEU A  64      63.933 -36.949 175.419  1.00103.70           C  
ANISOU  323  CA  LEU A  64    11093  15796  12513   -936   -155   -698
ATOM    324  C   LEU A  64      62.960 -36.232 176.363  1.00106.77           C  
ANISOU  324  C   LEU A  64    11592  16209  12768   -837   -230   -642
ATOM    325  O   LEU A  64      62.779 -36.699 177.483  1.00107.06           O  
ANISOU  325  O   LEU A  64    11647  16284  12745   -721   -317   -622
ATOM    326  CB  LEU A  64      65.243 -36.138 175.286  1.00105.22           C  
ANISOU  326  CB  LEU A  64    11206  15903  12870  -1009   -161   -835
ATOM    327  CG  LEU A  64      66.355 -36.813 174.449  1.00111.46           C  
ANISOU  327  CG  LEU A  64    11898  16635  13817  -1141    -51   -905
ATOM    328  CD1 LEU A  64      67.510 -35.826 174.172  1.00113.20           C  
ANISOU  328  CD1 LEU A  64    12053  16749  14208  -1222    -23  -1057
ATOM    329  CD2 LEU A  64      66.844 -38.137 175.068  1.00114.57           C  
ANISOU  329  CD2 LEU A  64    12184  17074  14273  -1114    -89   -928
ATOM    330  H   LEU A  64      63.833 -36.703 173.334  1.00103.19           H  
ATOM    331  HA  LEU A  64      64.154 -37.928 175.847  1.00103.70           H  
ATOM    332  HB3 LEU A  64      65.639 -35.914 176.278  1.00105.22           H  
ATOM    333  HB2 LEU A  64      65.004 -35.171 174.839  1.00105.22           H  
ATOM    334  HG  LEU A  64      65.938 -37.068 173.476  1.00111.46           H  
ATOM    335 HD11 LEU A  64      67.754 -35.810 173.109  1.00113.20           H  
ATOM    336 HD12 LEU A  64      67.255 -34.804 174.455  1.00113.20           H  
ATOM    337 HD13 LEU A  64      68.420 -36.084 174.712  1.00113.20           H  
ATOM    338 HD21 LEU A  64      67.930 -38.224 175.073  1.00114.57           H  
ATOM    339 HD22 LEU A  64      66.511 -38.250 176.101  1.00114.57           H  
ATOM    340 HD23 LEU A  64      66.459 -38.989 174.509  1.00114.57           H  
ATOM    341  N   GLY A  65      62.336 -35.146 175.871  1.00101.49           N  
ANISOU  341  N   GLY A  65    11007  15511  12042   -877   -179   -611
ATOM    342  CA  GLY A  65      61.412 -34.288 176.608  1.00 99.90           C  
ANISOU  342  CA  GLY A  65    10913  15323  11721   -800   -234   -560
ATOM    343  C   GLY A  65      60.195 -35.064 177.121  1.00100.68           C  
ANISOU  343  C   GLY A  65    11060  15495  11698   -702   -269   -478
ATOM    344  O   GLY A  65      60.007 -35.144 178.332  1.00 99.88           O  
ANISOU  344  O   GLY A  65    10983  15405  11562   -603   -361   -479
ATOM    345  H   GLY A  65      62.542 -34.860 174.924  1.00101.49           H  
ATOM    346  HA3 GLY A  65      61.070 -33.485 175.956  1.00 99.90           H  
ATOM    347  HA2 GLY A  65      61.935 -33.820 177.443  1.00 99.90           H  
ATOM    348  N   ASN A  66      59.383 -35.635 176.213  1.00 95.64           N  
ANISOU  348  N   ASN A  66    10437  14903  11000   -724   -186   -422
ATOM    349  CA  ASN A  66      58.150 -36.352 176.566  1.00 93.76           C  
ANISOU  349  CA  ASN A  66    10228  14724  10674   -650   -179   -371
ATOM    350  C   ASN A  66      58.405 -37.674 177.307  1.00 95.52           C  
ANISOU  350  C   ASN A  66    10399  14954  10938   -594   -187   -377
ATOM    351  O   ASN A  66      57.565 -38.035 178.126  1.00 94.56           O  
ANISOU  351  O   ASN A  66    10332  14843  10753   -505   -194   -345
ATOM    352  CB  ASN A  66      57.268 -36.591 175.322  1.00 92.26           C  
ANISOU  352  CB  ASN A  66    10037  14586  10430   -686    -91   -352
ATOM    353  CG  ASN A  66      56.685 -35.304 174.731  1.00117.97           C  
ANISOU  353  CG  ASN A  66    13387  17842  13596   -683    -90   -329
ATOM    354  OD1 ASN A  66      55.823 -34.670 175.333  1.00113.38           O  
ANISOU  354  OD1 ASN A  66    12874  17278  12925   -614   -130   -303
ATOM    355  ND2 ASN A  66      57.147 -34.919 173.543  1.00111.79           N  
ANISOU  355  ND2 ASN A  66    12619  17026  12832   -750    -33   -337
ATOM    356  H   ASN A  66      59.598 -35.568 175.227  1.00 95.64           H  
ATOM    357  HA  ASN A  66      57.602 -35.687 177.237  1.00 93.76           H  
ATOM    358  HB3 ASN A  66      56.418 -37.211 175.606  1.00 92.26           H  
ATOM    359  HB2 ASN A  66      57.808 -37.157 174.563  1.00 92.26           H  
ATOM    360 HD22 ASN A  66      56.797 -34.081 173.096  1.00111.79           H  
ATOM    361 HD21 ASN A  66      57.868 -35.460 173.085  1.00111.79           H  
ATOM    362  N   SER A  67      59.552 -38.342 177.073  1.00 91.03           N  
ANISOU  362  N   SER A  67     9740  14370  10476   -639   -176   -420
ATOM    363  CA  SER A  67      59.962 -39.526 177.840  1.00 90.19           C  
ANISOU  363  CA  SER A  67     9599  14265  10407   -568   -181   -424
ATOM    364  C   SER A  67      60.268 -39.196 179.311  1.00 94.16           C  
ANISOU  364  C   SER A  67    10163  14743  10869   -437   -302   -435
ATOM    365  O   SER A  67      59.899 -39.979 180.185  1.00 94.11           O  
ANISOU  365  O   SER A  67    10218  14734  10805   -321   -295   -396
ATOM    366  CB  SER A  67      61.184 -40.208 177.196  1.00 93.07           C  
ANISOU  366  CB  SER A  67     9848  14616  10897   -643   -155   -479
ATOM    367  OG  SER A  67      60.813 -40.866 176.002  1.00 99.95           O  
ANISOU  367  OG  SER A  67    10669  15513  11794   -747    -36   -466
ATOM    368  H   SER A  67      60.206 -38.001 176.382  1.00 91.03           H  
ATOM    369  HA  SER A  67      59.133 -40.237 177.837  1.00 90.19           H  
ATOM    370  HB3 SER A  67      61.598 -40.965 177.863  1.00 93.07           H  
ATOM    371  HB2 SER A  67      61.984 -39.493 177.002  1.00 93.07           H  
ATOM    372  HG  SER A  67      60.762 -40.205 175.304  1.00 99.95           H  
ATOM    373  N   LEU A  68      60.892 -38.029 179.553  1.00 90.23           N  
ANISOU  373  N   LEU A  68     9659  14224  10401   -451   -398   -495
ATOM    374  CA  LEU A  68      61.185 -37.493 180.883  1.00 90.26           C  
ANISOU  374  CA  LEU A  68     9710  14216  10369   -328   -532   -532
ATOM    375  C   LEU A  68      59.904 -37.096 181.640  1.00 93.39           C  
ANISOU  375  C   LEU A  68    10239  14617  10628   -242   -534   -452
ATOM    376  O   LEU A  68      59.824 -37.328 182.843  1.00 93.11           O  
ANISOU  376  O   LEU A  68    10278  14576  10523    -98   -585   -433
ATOM    377  CB  LEU A  68      62.147 -36.290 180.742  1.00 90.91           C  
ANISOU  377  CB  LEU A  68     9737  14269  10535   -394   -600   -634
ATOM    378  CG  LEU A  68      63.062 -36.042 181.956  1.00 97.02           C  
ANISOU  378  CG  LEU A  68    10460  15042  11361   -293   -747   -755
ATOM    379  CD1 LEU A  68      64.143 -37.141 182.077  1.00 97.75           C  
ANISOU  379  CD1 LEU A  68    10425  15136  11581   -309   -757   -842
ATOM    380  CD2 LEU A  68      63.672 -34.625 181.904  1.00100.78           C  
ANISOU  380  CD2 LEU A  68    10906  15483  11902   -350   -796   -856
ATOM    381  H   LEU A  68      61.165 -37.443 178.774  1.00 90.23           H  
ATOM    382  HA  LEU A  68      61.680 -38.286 181.445  1.00 90.26           H  
ATOM    383  HB3 LEU A  68      61.569 -35.392 180.519  1.00 90.91           H  
ATOM    384  HB2 LEU A  68      62.804 -36.430 179.888  1.00 90.91           H  
ATOM    385  HG  LEU A  68      62.443 -36.085 182.854  1.00 97.02           H  
ATOM    386 HD11 LEU A  68      64.048 -37.664 183.030  1.00 97.75           H  
ATOM    387 HD12 LEU A  68      64.059 -37.893 181.292  1.00 97.75           H  
ATOM    388 HD13 LEU A  68      65.159 -36.752 182.027  1.00 97.75           H  
ATOM    389 HD21 LEU A  68      64.754 -34.617 182.038  1.00100.78           H  
ATOM    390 HD22 LEU A  68      63.466 -34.120 180.959  1.00100.78           H  
ATOM    391 HD23 LEU A  68      63.254 -34.005 182.694  1.00100.78           H  
ATOM    392  N   VAL A  69      58.917 -36.536 180.919  1.00 89.66           N  
ANISOU  392  N   VAL A  69     9803  14150  10113   -320   -470   -405
ATOM    393  CA  VAL A  69      57.595 -36.177 181.439  1.00 88.86           C  
ANISOU  393  CA  VAL A  69     9812  14051   9899   -263   -458   -341
ATOM    394  C   VAL A  69      56.755 -37.413 181.806  1.00 93.48           C  
ANISOU  394  C   VAL A  69    10439  14638  10442   -188   -372   -291
ATOM    395  O   VAL A  69      56.157 -37.424 182.881  1.00 92.94           O  
ANISOU  395  O   VAL A  69    10473  14543  10297    -78   -388   -259
ATOM    396  CB  VAL A  69      56.822 -35.280 180.432  1.00 91.39           C  
ANISOU  396  CB  VAL A  69    10148  14385  10193   -354   -411   -320
ATOM    397  CG1 VAL A  69      55.338 -35.034 180.772  1.00 90.43           C  
ANISOU  397  CG1 VAL A  69    10115  14272   9970   -299   -389   -269
ATOM    398  CG2 VAL A  69      57.525 -33.923 180.278  1.00 91.48           C  
ANISOU  398  CG2 VAL A  69    10158  14364  10239   -404   -469   -364
ATOM    399  H   VAL A  69      59.068 -36.360 179.935  1.00 89.66           H  
ATOM    400  HA  VAL A  69      57.725 -35.609 182.358  1.00 88.86           H  
ATOM    401  HB  VAL A  69      56.846 -35.768 179.458  1.00 91.39           H  
ATOM    402 HG11 VAL A  69      54.889 -34.325 180.077  1.00 90.43           H  
ATOM    403 HG12 VAL A  69      54.740 -35.944 180.715  1.00 90.43           H  
ATOM    404 HG13 VAL A  69      55.234 -34.620 181.775  1.00 90.43           H  
ATOM    405 HG21 VAL A  69      57.059 -33.343 179.483  1.00 91.48           H  
ATOM    406 HG22 VAL A  69      57.474 -33.349 181.203  1.00 91.48           H  
ATOM    407 HG23 VAL A  69      58.578 -34.022 180.029  1.00 91.48           H  
ATOM    408  N   MET A  70      56.769 -38.442 180.940  1.00 91.10           N  
ANISOU  408  N   MET A  70    10062  14355  10197   -247   -266   -290
ATOM    409  CA  MET A  70      56.117 -39.729 181.181  1.00 91.69           C  
ANISOU  409  CA  MET A  70    10158  14416  10263   -195   -145   -261
ATOM    410  C   MET A  70      56.727 -40.490 182.369  1.00 96.27           C  
ANISOU  410  C   MET A  70    10806  14950  10822    -53   -169   -245
ATOM    411  O   MET A  70      55.960 -41.024 183.165  1.00 96.42           O  
ANISOU  411  O   MET A  70    10926  14923  10786     45    -88   -205
ATOM    412  CB  MET A  70      56.109 -40.585 179.900  1.00 94.32           C  
ANISOU  412  CB  MET A  70    10378  14783  10678   -297    -30   -283
ATOM    413  CG  MET A  70      55.144 -40.067 178.817  1.00 98.57           C  
ANISOU  413  CG  MET A  70    10876  15372  11204   -387     16   -302
ATOM    414  SD  MET A  70      55.285 -40.900 177.212  1.00103.72           S  
ANISOU  414  SD  MET A  70    11389  16076  11943   -506    120   -346
ATOM    415  CE  MET A  70      54.563 -42.511 177.625  1.00100.63           C  
ANISOU  415  CE  MET A  70    10976  15671  11589   -466    292   -365
ATOM    416  H   MET A  70      57.274 -38.354 180.067  1.00 91.10           H  
ATOM    417  HA  MET A  70      55.084 -39.517 181.451  1.00 91.69           H  
ATOM    418  HB3 MET A  70      55.817 -41.604 180.155  1.00 94.32           H  
ATOM    419  HB2 MET A  70      57.119 -40.656 179.492  1.00 94.32           H  
ATOM    420  HG3 MET A  70      55.297 -39.002 178.651  1.00 98.57           H  
ATOM    421  HG2 MET A  70      54.114 -40.161 179.157  1.00 98.57           H  
ATOM    422  HE1 MET A  70      54.540 -43.147 176.741  1.00100.63           H  
ATOM    423  HE2 MET A  70      55.149 -43.017 178.392  1.00100.63           H  
ATOM    424  HE3 MET A  70      53.542 -42.388 177.988  1.00100.63           H  
ATOM    425  N   LEU A  71      58.067 -40.462 182.502  1.00 92.70           N  
ANISOU  425  N   LEU A  71    10306  14505  10413    -31   -276   -285
ATOM    426  CA  LEU A  71      58.828 -40.973 183.648  1.00 92.86           C  
ANISOU  426  CA  LEU A  71    10390  14497  10398    135   -338   -287
ATOM    427  C   LEU A  71      58.371 -40.325 184.965  1.00 95.73           C  
ANISOU  427  C   LEU A  71    10899  14833  10639    281   -426   -266
ATOM    428  O   LEU A  71      57.930 -41.043 185.855  1.00 95.04           O  
ANISOU  428  O   LEU A  71    10944  14696  10469    430   -367   -214
ATOM    429  CB  LEU A  71      60.345 -40.760 183.396  1.00 93.41           C  
ANISOU  429  CB  LEU A  71    10344  14592  10556    116   -458   -374
ATOM    430  CG  LEU A  71      61.312 -41.084 184.569  1.00 99.23           C  
ANISOU  430  CG  LEU A  71    11133  15323  11246    313   -594   -417
ATOM    431  CD1 LEU A  71      61.504 -42.605 184.748  1.00 99.90           C  
ANISOU  431  CD1 LEU A  71    11194  15397  11365    385   -538   -411
ATOM    432  CD2 LEU A  71      62.647 -40.323 184.421  1.00102.21           C  
ANISOU  432  CD2 LEU A  71    11416  15731  11687    291   -770   -542
ATOM    433  H   LEU A  71      58.617 -40.010 181.784  1.00 92.70           H  
ATOM    434  HA  LEU A  71      58.637 -42.045 183.718  1.00 92.86           H  
ATOM    435  HB3 LEU A  71      60.484 -39.714 183.135  1.00 93.41           H  
ATOM    436  HB2 LEU A  71      60.652 -41.313 182.509  1.00 93.41           H  
ATOM    437  HG  LEU A  71      60.892 -40.713 185.503  1.00 99.23           H  
ATOM    438 HD11 LEU A  71      61.234 -42.909 185.760  1.00 99.90           H  
ATOM    439 HD12 LEU A  71      60.876 -43.176 184.065  1.00 99.90           H  
ATOM    440 HD13 LEU A  71      62.531 -42.927 184.576  1.00 99.90           H  
ATOM    441 HD21 LEU A  71      63.518 -40.967 184.541  1.00102.21           H  
ATOM    442 HD22 LEU A  71      62.742 -39.843 183.447  1.00102.21           H  
ATOM    443 HD23 LEU A  71      62.729 -39.539 185.174  1.00102.21           H  
ATOM    444  N   VAL A  72      58.494 -38.990 185.049  1.00 92.23           N  
ANISOU  444  N   VAL A  72    10442  14413  10188    239   -548   -308
ATOM    445  CA  VAL A  72      58.228 -38.185 186.242  1.00 92.36           C  
ANISOU  445  CA  VAL A  72    10579  14414  10102    355   -648   -304
ATOM    446  C   VAL A  72      56.773 -38.275 186.754  1.00 96.47           C  
ANISOU  446  C   VAL A  72    11237  14886  10532    399   -526   -215
ATOM    447  O   VAL A  72      56.577 -38.273 187.970  1.00 98.02           O  
ANISOU  447  O   VAL A  72    11580  15039  10623    561   -545   -184
ATOM    448  CB  VAL A  72      58.657 -36.706 185.999  1.00 95.80           C  
ANISOU  448  CB  VAL A  72    10946  14876  10578    262   -766   -374
ATOM    449  CG1 VAL A  72      58.119 -35.667 186.997  1.00 96.05           C  
ANISOU  449  CG1 VAL A  72    11094  14894  10507    372   -862   -374
ATOM    450  CG2 VAL A  72      60.188 -36.582 185.952  1.00 96.09           C  
ANISOU  450  CG2 VAL A  72    10846  14940  10726    232   -870   -492
ATOM    451  H   VAL A  72      58.860 -38.481 184.254  1.00 92.23           H  
ATOM    452  HA  VAL A  72      58.859 -38.591 187.035  1.00 92.36           H  
ATOM    453  HB  VAL A  72      58.289 -36.413 185.013  1.00 95.80           H  
ATOM    454 HG11 VAL A  72      58.611 -34.704 186.871  1.00 96.05           H  
ATOM    455 HG12 VAL A  72      57.057 -35.504 186.831  1.00 96.05           H  
ATOM    456 HG13 VAL A  72      58.276 -35.982 188.029  1.00 96.05           H  
ATOM    457 HG21 VAL A  72      60.489 -35.589 185.619  1.00 96.09           H  
ATOM    458 HG22 VAL A  72      60.618 -36.744 186.939  1.00 96.09           H  
ATOM    459 HG23 VAL A  72      60.646 -37.304 185.277  1.00 96.09           H  
ATOM    460  N   ILE A  73      55.794 -38.411 185.840  1.00 90.84           N  
ANISOU  460  N   ILE A  73    10477  14176   9860    267   -395   -188
ATOM    461  CA  ILE A  73      54.389 -38.621 186.194  1.00 90.23           C  
ANISOU  461  CA  ILE A  73    10499  14052   9733    293   -265   -138
ATOM    462  C   ILE A  73      54.113 -40.073 186.655  1.00 94.89           C  
ANISOU  462  C   ILE A  73    11168  14573  10313    396   -106   -100
ATOM    463  O   ILE A  73      53.427 -40.248 187.662  1.00 95.25           O  
ANISOU  463  O   ILE A  73    11368  14542  10280    516    -39    -59
ATOM    464  CB  ILE A  73      53.414 -38.232 185.041  1.00 92.34           C  
ANISOU  464  CB  ILE A  73    10678  14358  10049    141   -196   -153
ATOM    465  CG1 ILE A  73      53.515 -36.726 184.702  1.00 92.29           C  
ANISOU  465  CG1 ILE A  73    10651  14392  10025     76   -329   -171
ATOM    466  CG2 ILE A  73      51.939 -38.576 185.347  1.00 92.70           C  
ANISOU  466  CG2 ILE A  73    10791  14354  10078    163    -47   -139
ATOM    467  CD1 ILE A  73      52.896 -36.356 183.343  1.00 96.43           C  
ANISOU  467  CD1 ILE A  73    11087  14967  10584    -52   -292   -190
ATOM    468  H   ILE A  73      56.017 -38.398 184.853  1.00 90.84           H  
ATOM    469  HA  ILE A  73      54.158 -37.963 187.033  1.00 90.23           H  
ATOM    470  HB  ILE A  73      53.716 -38.788 184.152  1.00 92.34           H  
ATOM    471 HG13 ILE A  73      54.553 -36.396 184.702  1.00 92.29           H  
ATOM    472 HG12 ILE A  73      53.032 -36.149 185.492  1.00 92.29           H  
ATOM    473 HG21 ILE A  73      51.258 -38.148 184.620  1.00 92.70           H  
ATOM    474 HG22 ILE A  73      51.756 -39.651 185.354  1.00 92.70           H  
ATOM    475 HG23 ILE A  73      51.647 -38.167 186.314  1.00 92.70           H  
ATOM    476 HD11 ILE A  73      53.364 -35.464 182.931  1.00 96.43           H  
ATOM    477 HD12 ILE A  73      53.020 -37.153 182.610  1.00 96.43           H  
ATOM    478 HD13 ILE A  73      51.830 -36.146 183.436  1.00 96.43           H  
ATOM    479  N   LEU A  74      54.655 -41.079 185.941  1.00 91.26           N  
ANISOU  479  N   LEU A  74    10614  14128   9933    351    -32   -113
ATOM    480  CA  LEU A  74      54.461 -42.505 186.245  1.00 91.71           C  
ANISOU  480  CA  LEU A  74    10737  14110   9998    436    151    -79
ATOM    481  C   LEU A  74      55.219 -43.009 187.485  1.00 98.70           C  
ANISOU  481  C   LEU A  74    11770  14942  10790    649    107    -40
ATOM    482  O   LEU A  74      54.797 -44.024 188.040  1.00 99.73           O  
ANISOU  482  O   LEU A  74    12027  14977  10890    760    285      8
ATOM    483  CB  LEU A  74      54.826 -43.374 185.018  1.00 91.08           C  
ANISOU  483  CB  LEU A  74    10502  14065  10040    311    256   -110
ATOM    484  CG  LEU A  74      53.771 -43.328 183.891  1.00 94.52           C  
ANISOU  484  CG  LEU A  74    10814  14540  10558    144    361   -157
ATOM    485  CD1 LEU A  74      54.331 -43.893 182.568  1.00 94.29           C  
ANISOU  485  CD1 LEU A  74    10621  14572  10632     22    390   -196
ATOM    486  CD2 LEU A  74      52.457 -44.020 184.313  1.00 96.84           C  
ANISOU  486  CD2 LEU A  74    11171  14752  10871    170    582   -163
ATOM    487  H   LEU A  74      55.218 -40.871 185.127  1.00 91.26           H  
ATOM    488  HA  LEU A  74      53.404 -42.654 186.458  1.00 91.71           H  
ATOM    489  HB3 LEU A  74      54.955 -44.418 185.311  1.00 91.08           H  
ATOM    490  HB2 LEU A  74      55.805 -43.065 184.650  1.00 91.08           H  
ATOM    491  HG  LEU A  74      53.540 -42.281 183.703  1.00 94.52           H  
ATOM    492 HD11 LEU A  74      54.256 -43.152 181.771  1.00 94.29           H  
ATOM    493 HD12 LEU A  74      55.383 -44.165 182.651  1.00 94.29           H  
ATOM    494 HD13 LEU A  74      53.801 -44.785 182.233  1.00 94.29           H  
ATOM    495 HD21 LEU A  74      51.975 -44.543 183.488  1.00 96.84           H  
ATOM    496 HD22 LEU A  74      52.620 -44.748 185.109  1.00 96.84           H  
ATOM    497 HD23 LEU A  74      51.741 -43.292 184.692  1.00 96.84           H  
ATOM    498  N   TYR A  75      56.305 -42.323 187.889  1.00 96.18           N  
ANISOU  498  N   TYR A  75    11439  14679  10428    718   -118    -73
ATOM    499  CA  TYR A  75      57.207 -42.735 188.972  1.00 97.55           C  
ANISOU  499  CA  TYR A  75    11740  14827  10497    950   -211    -64
ATOM    500  C   TYR A  75      56.513 -42.856 190.339  1.00102.47           C  
ANISOU  500  C   TYR A  75    12611  15352  10971   1146   -132      7
ATOM    501  O   TYR A  75      56.798 -43.807 191.067  1.00102.99           O  
ANISOU  501  O   TYR A  75    12828  15338  10964   1324    -20     61
ATOM    502  CB  TYR A  75      58.420 -41.781 189.041  1.00 99.03           C  
ANISOU  502  CB  TYR A  75    11839  15102  10684    972   -478   -156
ATOM    503  CG  TYR A  75      59.551 -42.238 189.949  1.00102.47           C  
ANISOU  503  CG  TYR A  75    12336  15548  11048   1199   -605   -192
ATOM    504  CD1 TYR A  75      60.545 -43.100 189.440  1.00104.93           C  
ANISOU  504  CD1 TYR A  75    12542  15886  11442   1198   -607   -229
ATOM    505  CD2 TYR A  75      59.619 -41.810 191.292  1.00104.59           C  
ANISOU  505  CD2 TYR A  75    12763  15811  11165   1424   -740   -204
ATOM    506  CE1 TYR A  75      61.599 -43.535 190.267  1.00107.87           C  
ANISOU  506  CE1 TYR A  75    12963  16278  11746   1427   -743   -278
ATOM    507  CE2 TYR A  75      60.672 -42.248 192.120  1.00107.34           C  
ANISOU  507  CE2 TYR A  75    13168  16185  11432   1664   -882   -258
ATOM    508  CZ  TYR A  75      61.662 -43.109 191.608  1.00115.12           C  
ANISOU  508  CZ  TYR A  75    14042  17197  12501   1669   -888   -298
ATOM    509  OH  TYR A  75      62.679 -43.531 192.414  1.00116.01           O  
ANISOU  509  OH  TYR A  75    14205  17343  12530   1926  -1044   -364
ATOM    510  H   TYR A  75      56.597 -41.514 187.357  1.00 96.18           H  
ATOM    511  HA  TYR A  75      57.578 -43.728 188.707  1.00 97.55           H  
ATOM    512  HB3 TYR A  75      58.104 -40.777 189.328  1.00 99.03           H  
ATOM    513  HB2 TYR A  75      58.859 -41.678 188.051  1.00 99.03           H  
ATOM    514  HD1 TYR A  75      60.502 -43.432 188.413  1.00104.93           H  
ATOM    515  HD2 TYR A  75      58.862 -41.151 191.690  1.00104.59           H  
ATOM    516  HE1 TYR A  75      62.356 -44.194 189.867  1.00107.87           H  
ATOM    517  HE2 TYR A  75      60.720 -41.920 193.148  1.00107.34           H  
ATOM    518  HH  TYR A  75      63.259 -44.168 191.990  1.00116.01           H  
ATOM    519  N   SER A  76      55.608 -41.912 190.642  1.00 98.35           N  
ANISOU  519  N   SER A  76    12143  14824  10403   1115   -172     11
ATOM    520  CA  SER A  76      54.823 -41.903 191.870  1.00 98.84           C  
ANISOU  520  CA  SER A  76    12442  14781  10330   1283    -85     76
ATOM    521  C   SER A  76      53.349 -41.648 191.533  1.00101.36           C  
ANISOU  521  C   SER A  76    12770  15044  10700   1145     85     97
ATOM    522  O   SER A  76      53.020 -40.654 190.885  1.00100.67           O  
ANISOU  522  O   SER A  76    12551  15026  10675    979      3     55
ATOM    523  CB  SER A  76      55.395 -40.858 192.847  1.00102.97           C  
ANISOU  523  CB  SER A  76    13060  15342  10722   1441   -317     48
ATOM    524  OG  SER A  76      54.727 -40.914 194.092  1.00109.98           O  
ANISOU  524  OG  SER A  76    14211  16122  11456   1643   -230    117
ATOM    525  H   SER A  76      55.406 -41.176 189.979  1.00 98.35           H  
ATOM    526  HA  SER A  76      54.890 -42.879 192.357  1.00 98.84           H  
ATOM    527  HB3 SER A  76      55.307 -39.851 192.438  1.00102.97           H  
ATOM    528  HB2 SER A  76      56.456 -41.041 193.021  1.00102.97           H  
ATOM    529  HG  SER A  76      55.042 -40.192 194.642  1.00109.98           H  
ATOM    530  N   ARG A  77      52.497 -42.559 192.024  1.00 96.26           N  
ANISOU  530  N   ARG A  77    12281  14262  10031   1225    337    152
ATOM    531  CA  ARG A  77      51.038 -42.468 192.016  1.00 94.31           C  
ANISOU  531  CA  ARG A  77    12061  13930   9842   1129    543    151
ATOM    532  C   ARG A  77      50.514 -41.408 193.006  1.00 95.84           C  
ANISOU  532  C   ARG A  77    12397  14092   9925   1204    456    170
ATOM    533  O   ARG A  77      49.450 -40.837 192.766  1.00 94.85           O  
ANISOU  533  O   ARG A  77    12231  13951   9855   1085    514    143
ATOM    534  CB  ARG A  77      50.500 -43.879 192.339  1.00 95.91           C  
ANISOU  534  CB  ARG A  77    12408  13972  10062   1219    861    191
ATOM    535  CG  ARG A  77      48.966 -44.051 192.330  1.00109.10           C  
ANISOU  535  CG  ARG A  77    14086  15533  11834   1117   1124    155
ATOM    536  CD  ARG A  77      48.513 -45.446 192.801  1.00123.51           C  
ANISOU  536  CD  ARG A  77    16082  17171  13677   1227   1464    190
ATOM    537  NE  ARG A  77      48.915 -46.526 191.876  1.00135.65           N  
ANISOU  537  NE  ARG A  77    17472  18727  15340   1144   1590    158
ATOM    538  CZ  ARG A  77      49.080 -47.832 192.164  1.00152.13           C  
ANISOU  538  CZ  ARG A  77    19693  20681  17428   1262   1835    204
ATOM    539  NH1 ARG A  77      48.868 -48.331 193.392  1.00141.16           N  
ANISOU  539  NH1 ARG A  77    18608  19121  15904   1488   1987    291
ATOM    540  NH2 ARG A  77      49.470 -48.666 191.192  1.00140.41           N1+
ANISOU  540  NH2 ARG A  77    18051  19226  16071   1166   1938    166
ATOM    541  H   ARG A  77      52.877 -43.347 192.529  1.00 96.26           H  
ATOM    542  HA  ARG A  77      50.710 -42.182 191.016  1.00 94.31           H  
ATOM    543  HB3 ARG A  77      50.874 -44.177 193.320  1.00 95.91           H  
ATOM    544  HB2 ARG A  77      50.938 -44.583 191.629  1.00 95.91           H  
ATOM    545  HG3 ARG A  77      48.620 -43.885 191.310  1.00109.10           H  
ATOM    546  HG2 ARG A  77      48.458 -43.299 192.933  1.00109.10           H  
ATOM    547  HD3 ARG A  77      47.442 -45.467 193.002  1.00123.51           H  
ATOM    548  HD2 ARG A  77      49.005 -45.642 193.754  1.00123.51           H  
ATOM    549  HE  ARG A  77      49.085 -46.234 190.926  1.00135.65           H  
ATOM    550 HH12 ARG A  77      49.002 -49.314 193.581  1.00141.16           H  
ATOM    551 HH11 ARG A  77      48.568 -47.722 194.140  1.00141.16           H  
ATOM    552 HH22 ARG A  77      49.601 -49.649 191.386  1.00140.41           H  
ATOM    553 HH21 ARG A  77      49.648 -48.325 190.259  1.00140.41           H  
ATOM    554  N   VAL A  78      51.275 -41.170 194.089  1.00 92.02           N  
ANISOU  554  N   VAL A  78    12078  13602   9283   1413    311    207
ATOM    555  CA  VAL A  78      50.971 -40.211 195.148  1.00 91.72           C  
ANISOU  555  CA  VAL A  78    12197  13538   9115   1522    208    225
ATOM    556  C   VAL A  78      51.076 -38.767 194.626  1.00 95.84           C  
ANISOU  556  C   VAL A  78    12540  14185   9690   1354     -4    164
ATOM    557  O   VAL A  78      52.072 -38.414 193.991  1.00 95.49           O  
ANISOU  557  O   VAL A  78    12310  14264   9708   1263   -175    110
ATOM    558  CB  VAL A  78      51.942 -40.384 196.354  1.00 95.96           C  
ANISOU  558  CB  VAL A  78    12931  14065   9465   1807     78    255
ATOM    559  CG1 VAL A  78      51.765 -39.336 197.474  1.00 95.81           C  
ANISOU  559  CG1 VAL A  78    13049  14044   9310   1915    -65    254
ATOM    560  CG2 VAL A  78      51.837 -41.797 196.958  1.00 96.96           C  
ANISOU  560  CG2 VAL A  78    13286  14038   9514   2001    325    334
ATOM    561  H   VAL A  78      52.156 -41.655 194.184  1.00 92.02           H  
ATOM    562  HA  VAL A  78      49.950 -40.398 195.489  1.00 91.72           H  
ATOM    563  HB  VAL A  78      52.963 -40.275 195.989  1.00 95.96           H  
ATOM    564 HG11 VAL A  78      52.402 -39.564 198.329  1.00 95.81           H  
ATOM    565 HG12 VAL A  78      52.034 -38.331 197.149  1.00 95.81           H  
ATOM    566 HG13 VAL A  78      50.735 -39.310 197.831  1.00 95.81           H  
ATOM    567 HG21 VAL A  78      52.514 -41.915 197.805  1.00 96.96           H  
ATOM    568 HG22 VAL A  78      50.826 -42.001 197.312  1.00 96.96           H  
ATOM    569 HG23 VAL A  78      52.098 -42.567 196.233  1.00 96.96           H  
ATOM    570  N   GLY A  79      50.032 -37.971 194.905  1.00 92.27           N  
ANISOU  570  N   GLY A  79    12150  13686   9223   1312     34    171
ATOM    571  CA  GLY A  79      49.927 -36.565 194.517  1.00 91.21           C  
ANISOU  571  CA  GLY A  79    11886  13644   9127   1171   -132    126
ATOM    572  C   GLY A  79      49.539 -36.367 193.041  1.00 94.11           C  
ANISOU  572  C   GLY A  79    12030  14083   9645    941   -104     82
ATOM    573  O   GLY A  79      49.258 -35.229 192.661  1.00 93.30           O  
ANISOU  573  O   GLY A  79    11846  14037   9567    834   -205     55
ATOM    574  H   GLY A  79      49.253 -38.352 195.423  1.00 92.27           H  
ATOM    575  HA3 GLY A  79      50.870 -36.050 194.711  1.00 91.21           H  
ATOM    576  HA2 GLY A  79      49.174 -36.089 195.146  1.00 91.21           H  
ATOM    577  N   ARG A  80      49.509 -37.435 192.218  1.00 90.88           N  
ANISOU  577  N   ARG A  80    11529  13671   9330    876     34     72
ATOM    578  CA  ARG A  80      49.088 -37.391 190.819  1.00 90.02           C  
ANISOU  578  CA  ARG A  80    11216  13636   9353    683     68     21
ATOM    579  C   ARG A  80      47.580 -37.120 190.736  1.00 95.00           C  
ANISOU  579  C   ARG A  80    11846  14218  10032    608    199     -7
ATOM    580  O   ARG A  80      46.818 -37.870 191.338  1.00 95.56           O  
ANISOU  580  O   ARG A  80    12023  14168  10115    664    401     -2
ATOM    581  CB  ARG A  80      49.464 -38.710 190.106  1.00 90.10           C  
ANISOU  581  CB  ARG A  80    11140  13650   9444    654    188      9
ATOM    582  CG  ARG A  80      49.237 -38.654 188.580  1.00 97.28           C  
ANISOU  582  CG  ARG A  80    11840  14646  10476    471    213    -53
ATOM    583  CD  ARG A  80      49.805 -39.840 187.788  1.00102.86           C  
ANISOU  583  CD  ARG A  80    12454  15374  11256    443    289    -65
ATOM    584  NE  ARG A  80      49.216 -41.140 188.159  1.00106.33           N  
ANISOU  584  NE  ARG A  80    12942  15708  11749    476    544    -71
ATOM    585  CZ  ARG A  80      49.848 -42.324 188.283  1.00118.05           C  
ANISOU  585  CZ  ARG A  80    14466  17143  13245    549    650    -43
ATOM    586  NH1 ARG A  80      51.179 -42.452 188.179  1.00 94.98           N  
ANISOU  586  NH1 ARG A  80    11532  14276  10281    602    502    -12
ATOM    587  NH2 ARG A  80      49.117 -43.421 188.512  1.00110.30           N1+
ANISOU  587  NH2 ARG A  80    13536  16049  12326    571    917    -55
ATOM    588  H   ARG A  80      49.755 -38.346 192.581  1.00 90.88           H  
ATOM    589  HA  ARG A  80      49.638 -36.580 190.342  1.00 90.02           H  
ATOM    590  HB3 ARG A  80      48.893 -39.536 190.531  1.00 90.10           H  
ATOM    591  HB2 ARG A  80      50.512 -38.943 190.297  1.00 90.10           H  
ATOM    592  HG3 ARG A  80      49.790 -37.779 188.240  1.00 97.28           H  
ATOM    593  HG2 ARG A  80      48.200 -38.463 188.304  1.00 97.28           H  
ATOM    594  HD3 ARG A  80      50.892 -39.822 187.808  1.00102.86           H  
ATOM    595  HD2 ARG A  80      49.520 -39.706 186.744  1.00102.86           H  
ATOM    596  HE  ARG A  80      48.216 -41.129 188.282  1.00106.33           H  
ATOM    597 HH12 ARG A  80      51.628 -43.352 188.271  1.00 94.98           H  
ATOM    598 HH11 ARG A  80      51.756 -41.631 188.036  1.00 94.98           H  
ATOM    599 HH22 ARG A  80      49.565 -44.323 188.578  1.00110.30           H  
ATOM    600 HH21 ARG A  80      48.114 -43.355 188.600  1.00110.30           H  
ATOM    601  N   SER A  81      47.193 -36.066 190.005  1.00 91.80           N  
ANISOU  601  N   SER A  81    11327  13896   9657    491     93    -43
ATOM    602  CA  SER A  81      45.807 -35.635 189.816  1.00 91.86           C  
ANISOU  602  CA  SER A  81    11310  13882   9710    426    174    -89
ATOM    603  C   SER A  81      45.218 -36.188 188.503  1.00 95.78           C  
ANISOU  603  C   SER A  81    11624  14446  10323    304    250   -174
ATOM    604  O   SER A  81      45.936 -36.782 187.698  1.00 94.91           O  
ANISOU  604  O   SER A  81    11404  14407  10250    254    225   -184
ATOM    605  CB  SER A  81      45.780 -34.091 189.870  1.00 95.20           C  
ANISOU  605  CB  SER A  81    11752  14348  10071    408      6    -75
ATOM    606  OG  SER A  81      46.142 -33.520 188.632  1.00101.74           O  
ANISOU  606  OG  SER A  81    12451  15293  10913    320   -138    -87
ATOM    607  H   SER A  81      47.895 -35.492 189.550  1.00 91.80           H  
ATOM    608  HA  SER A  81      45.201 -36.003 190.645  1.00 91.86           H  
ATOM    609  HB3 SER A  81      46.437 -33.709 190.652  1.00 95.20           H  
ATOM    610  HB2 SER A  81      44.775 -33.742 190.112  1.00 95.20           H  
ATOM    611  HG  SER A  81      46.627 -32.700 188.788  1.00101.74           H  
ATOM    612  N   VAL A  82      43.915 -35.931 188.302  1.00 92.30           N  
ANISOU  612  N   VAL A  82    11147  13986   9938    263    336   -248
ATOM    613  CA  VAL A  82      43.174 -36.199 187.064  1.00 91.81           C  
ANISOU  613  CA  VAL A  82    10910  13996   9978    173    394   -363
ATOM    614  C   VAL A  82      43.753 -35.425 185.853  1.00 95.10           C  
ANISOU  614  C   VAL A  82    11220  14557  10359    111    211   -354
ATOM    615  O   VAL A  82      43.809 -35.971 184.751  1.00 95.46           O  
ANISOU  615  O   VAL A  82    11131  14679  10460     54    232   -412
ATOM    616  CB  VAL A  82      41.679 -35.798 187.232  1.00 96.28           C  
ANISOU  616  CB  VAL A  82    11466  14520  10595    165    470   -456
ATOM    617  CG1 VAL A  82      40.818 -36.025 185.975  1.00 96.20           C  
ANISOU  617  CG1 VAL A  82    11262  14601  10690     96    511   -609
ATOM    618  CG2 VAL A  82      41.021 -36.501 188.433  1.00 97.02           C  
ANISOU  618  CG2 VAL A  82    11693  14442  10730    225    682   -462
ATOM    619  H   VAL A  82      43.396 -35.439 189.014  1.00 92.30           H  
ATOM    620  HA  VAL A  82      43.238 -37.268 186.853  1.00 91.81           H  
ATOM    621  HB  VAL A  82      41.638 -34.729 187.448  1.00 96.28           H  
ATOM    622 HG11 VAL A  82      39.764 -35.849 186.183  1.00 96.20           H  
ATOM    623 HG12 VAL A  82      41.095 -35.346 185.172  1.00 96.20           H  
ATOM    624 HG13 VAL A  82      40.912 -37.045 185.608  1.00 96.20           H  
ATOM    625 HG21 VAL A  82      39.975 -36.212 188.528  1.00 97.02           H  
ATOM    626 HG22 VAL A  82      41.055 -37.583 188.326  1.00 97.02           H  
ATOM    627 HG23 VAL A  82      41.504 -36.245 189.375  1.00 97.02           H  
ATOM    628  N   THR A  83      44.210 -34.188 186.104  1.00 90.17           N  
ANISOU  628  N   THR A  83    10664  13956   9641    127     47   -281
ATOM    629  CA  THR A  83      44.869 -33.308 185.143  1.00 88.88           C  
ANISOU  629  CA  THR A  83    10436  13895   9439     77    -99   -262
ATOM    630  C   THR A  83      46.265 -33.814 184.729  1.00 91.60           C  
ANISOU  630  C   THR A  83    10738  14266   9798     53   -123   -229
ATOM    631  O   THR A  83      46.589 -33.738 183.547  1.00 91.47           O  
ANISOU  631  O   THR A  83    10623  14329   9803     -8   -149   -253
ATOM    632  CB  THR A  83      45.010 -31.884 185.733  1.00 95.19           C  
ANISOU  632  CB  THR A  83    11323  14686  10157     97   -227   -206
ATOM    633  OG1 THR A  83      43.734 -31.418 186.125  1.00 96.60           O  
ANISOU  633  OG1 THR A  83    11559  14815  10330    130   -185   -231
ATOM    634  CG2 THR A  83      45.614 -30.835 184.795  1.00 91.22           C  
ANISOU  634  CG2 THR A  83    10768  14267   9623     48   -327   -201
ATOM    635  H   THR A  83      44.129 -33.815 187.040  1.00 90.17           H  
ATOM    636  HA  THR A  83      44.244 -33.257 184.248  1.00 88.88           H  
ATOM    637  HB  THR A  83      45.622 -31.916 186.634  1.00 95.19           H  
ATOM    638  HG1 THR A  83      43.860 -30.706 186.761  1.00 96.60           H  
ATOM    639 HG21 THR A  83      45.509 -29.854 185.249  1.00 91.22           H  
ATOM    640 HG22 THR A  83      46.676 -31.001 184.624  1.00 91.22           H  
ATOM    641 HG23 THR A  83      45.112 -30.817 183.830  1.00 91.22           H  
ATOM    642  N   ASP A  84      47.030 -34.379 185.682  1.00 87.28           N  
ANISOU  642  N   ASP A  84    10271  13654   9237    113   -111   -180
ATOM    643  CA  ASP A  84      48.318 -35.049 185.444  1.00 86.67           C  
ANISOU  643  CA  ASP A  84    10153  13597   9182    107   -136   -160
ATOM    644  C   ASP A  84      48.204 -36.305 184.573  1.00 89.76           C  
ANISOU  644  C   ASP A  84    10432  14014   9658     54    -10   -208
ATOM    645  O   ASP A  84      49.130 -36.573 183.809  1.00 88.48           O  
ANISOU  645  O   ASP A  84    10184  13906   9529      0    -43   -212
ATOM    646  CB  ASP A  84      49.058 -35.402 186.756  1.00 89.04           C  
ANISOU  646  CB  ASP A  84    10575  13824   9433    222   -152   -112
ATOM    647  CG  ASP A  84      49.402 -34.195 187.633  1.00100.84           C  
ANISOU  647  CG  ASP A  84    12158  15309  10847    277   -302    -84
ATOM    648  OD1 ASP A  84      49.759 -33.146 187.057  1.00102.14           O  
ANISOU  648  OD1 ASP A  84    12262  15531  11017    208   -413    -97
ATOM    649  OD2 ASP A  84      49.448 -34.375 188.869  1.00105.52           O1-
ANISOU  649  OD2 ASP A  84    12887  15831  11373    394   -295    -54
ATOM    650  H   ASP A  84      46.697 -34.390 186.637  1.00 87.28           H  
ATOM    651  HA  ASP A  84      48.936 -34.351 184.875  1.00 86.67           H  
ATOM    652  HB3 ASP A  84      49.992 -35.924 186.538  1.00 89.04           H  
ATOM    653  HB2 ASP A  84      48.439 -36.083 187.339  1.00 89.04           H  
ATOM    654  N   VAL A  85      47.071 -37.024 184.664  1.00 86.41           N  
ANISOU  654  N   VAL A  85    10000  13548   9282     62    145   -260
ATOM    655  CA  VAL A  85      46.757 -38.145 183.778  1.00 85.97           C  
ANISOU  655  CA  VAL A  85     9824  13514   9326      8    289   -336
ATOM    656  C   VAL A  85      46.456 -37.671 182.340  1.00 90.04           C  
ANISOU  656  C   VAL A  85    10202  14151   9856    -75    218   -401
ATOM    657  O   VAL A  85      46.914 -38.321 181.404  1.00 89.83           O  
ANISOU  657  O   VAL A  85    10076  14181   9874   -130    236   -425
ATOM    658  CB  VAL A  85      45.584 -39.019 184.312  1.00 89.85           C  
ANISOU  658  CB  VAL A  85    10338  13912   9889     36    494   -404
ATOM    659  CG1 VAL A  85      45.111 -40.118 183.335  1.00 90.01           C  
ANISOU  659  CG1 VAL A  85    10212  13954  10032    -27    654   -507
ATOM    660  CG2 VAL A  85      45.951 -39.675 185.655  1.00 90.04           C  
ANISOU  660  CG2 VAL A  85    10541  13799   9872    144    580   -324
ATOM    661  H   VAL A  85      46.354 -36.749 185.322  1.00 86.41           H  
ATOM    662  HA  VAL A  85      47.643 -38.782 183.731  1.00 85.97           H  
ATOM    663  HB  VAL A  85      44.727 -38.372 184.501  1.00 89.85           H  
ATOM    664 HG11 VAL A  85      44.426 -40.813 183.821  1.00 90.01           H  
ATOM    665 HG12 VAL A  85      44.584 -39.705 182.475  1.00 90.01           H  
ATOM    666 HG13 VAL A  85      45.952 -40.704 182.964  1.00 90.01           H  
ATOM    667 HG21 VAL A  85      45.108 -40.233 186.063  1.00 90.04           H  
ATOM    668 HG22 VAL A  85      46.786 -40.367 185.540  1.00 90.04           H  
ATOM    669 HG23 VAL A  85      46.242 -38.937 186.399  1.00 90.04           H  
ATOM    670  N   TYR A  86      45.763 -36.531 182.169  1.00 86.30           N  
ANISOU  670  N   TYR A  86     9740  13717   9335    -72    137   -425
ATOM    671  CA  TYR A  86      45.533 -35.931 180.848  1.00 85.80           C  
ANISOU  671  CA  TYR A  86     9585  13765   9248   -111     60   -477
ATOM    672  C   TYR A  86      46.813 -35.360 180.209  1.00 87.81           C  
ANISOU  672  C   TYR A  86     9846  14063   9455   -148    -47   -405
ATOM    673  O   TYR A  86      46.976 -35.524 179.003  1.00 87.29           O  
ANISOU  673  O   TYR A  86     9695  14072   9400   -189    -46   -444
ATOM    674  CB  TYR A  86      44.416 -34.868 180.909  1.00 87.88           C  
ANISOU  674  CB  TYR A  86     9884  14049   9458    -73     -3   -510
ATOM    675  CG  TYR A  86      43.033 -35.345 181.337  1.00 92.08           C  
ANISOU  675  CG  TYR A  86    10378  14547  10063    -48    110   -623
ATOM    676  CD1 TYR A  86      42.527 -36.604 180.939  1.00 94.77           C  
ANISOU  676  CD1 TYR A  86    10593  14897  10518    -75    254   -747
ATOM    677  CD2 TYR A  86      42.223 -34.497 182.123  1.00 93.70           C  
ANISOU  677  CD2 TYR A  86    10657  14707  10237     -4     83   -626
ATOM    678  CE1 TYR A  86      41.241 -37.015 181.340  1.00 96.40           C  
ANISOU  678  CE1 TYR A  86    10747  15059  10822    -62    381   -883
ATOM    679  CE2 TYR A  86      40.933 -34.901 182.512  1.00 95.54           C  
ANISOU  679  CE2 TYR A  86    10844  14899  10559     11    201   -752
ATOM    680  CZ  TYR A  86      40.446 -36.165 182.133  1.00105.00           C  
ANISOU  680  CZ  TYR A  86    11913  16098  11885    -19    355   -888
ATOM    681  OH  TYR A  86      39.203 -36.560 182.530  1.00109.43           O  
ANISOU  681  OH  TYR A  86    12415  16602  12560    -12    493  -1040
ATOM    682  H   TYR A  86      45.404 -36.027 182.968  1.00 86.30           H  
ATOM    683  HA  TYR A  86      45.205 -36.727 180.179  1.00 85.80           H  
ATOM    684  HB3 TYR A  86      44.297 -34.412 179.925  1.00 87.88           H  
ATOM    685  HB2 TYR A  86      44.728 -34.063 181.575  1.00 87.88           H  
ATOM    686  HD1 TYR A  86      43.112 -37.270 180.324  1.00 94.77           H  
ATOM    687  HD2 TYR A  86      42.583 -33.529 182.435  1.00 93.70           H  
ATOM    688  HE1 TYR A  86      40.866 -37.982 181.039  1.00 96.40           H  
ATOM    689  HE2 TYR A  86      40.324 -34.239 183.111  1.00 95.54           H  
ATOM    690  HH  TYR A  86      38.759 -35.906 183.078  1.00109.43           H  
ATOM    691  N   LEU A  87      47.713 -34.763 181.015  1.00 83.90           N  
ANISOU  691  N   LEU A  87     9447  13515   8917   -132   -127   -315
ATOM    692  CA  LEU A  87      49.036 -34.282 180.587  1.00 83.45           C  
ANISOU  692  CA  LEU A  87     9390  13473   8846   -174   -209   -267
ATOM    693  C   LEU A  87      50.006 -35.426 180.220  1.00 86.65           C  
ANISOU  693  C   LEU A  87     9715  13884   9323   -217   -156   -276
ATOM    694  O   LEU A  87      50.877 -35.216 179.377  1.00 85.53           O  
ANISOU  694  O   LEU A  87     9528  13774   9196   -276   -181   -274
ATOM    695  CB  LEU A  87      49.665 -33.391 181.686  1.00 83.55           C  
ANISOU  695  CB  LEU A  87     9500  13427   8819   -142   -302   -208
ATOM    696  CG  LEU A  87      48.962 -32.037 181.942  1.00 88.42           C  
ANISOU  696  CG  LEU A  87    10197  14035   9365   -115   -363   -189
ATOM    697  CD1 LEU A  87      49.464 -31.406 183.259  1.00 88.92           C  
ANISOU  697  CD1 LEU A  87    10350  14034   9402    -68   -432   -152
ATOM    698  CD2 LEU A  87      49.088 -31.067 180.747  1.00 90.35           C  
ANISOU  698  CD2 LEU A  87    10437  14316   9575   -156   -400   -183
ATOM    699  H   LEU A  87      47.496 -34.645 181.996  1.00 83.90           H  
ATOM    700  HA  LEU A  87      48.892 -33.687 179.685  1.00 83.45           H  
ATOM    701  HB3 LEU A  87      50.710 -33.188 181.444  1.00 83.55           H  
ATOM    702  HB2 LEU A  87      49.689 -33.962 182.615  1.00 83.55           H  
ATOM    703  HG  LEU A  87      47.897 -32.221 182.068  1.00 88.42           H  
ATOM    704 HD11 LEU A  87      49.529 -30.319 183.211  1.00 88.92           H  
ATOM    705 HD12 LEU A  87      48.796 -31.651 184.084  1.00 88.92           H  
ATOM    706 HD13 LEU A  87      50.452 -31.777 183.535  1.00 88.92           H  
ATOM    707 HD21 LEU A  87      48.106 -30.742 180.403  1.00 90.35           H  
ATOM    708 HD22 LEU A  87      49.657 -30.171 180.993  1.00 90.35           H  
ATOM    709 HD23 LEU A  87      49.583 -31.532 179.896  1.00 90.35           H  
ATOM    710  N   LEU A  88      49.829 -36.611 180.831  1.00 83.39           N  
ANISOU  710  N   LEU A  88     9296  13430   8959   -185    -65   -285
ATOM    711  CA  LEU A  88      50.566 -37.842 180.531  1.00 83.59           C  
ANISOU  711  CA  LEU A  88     9252  13453   9057   -213      6   -294
ATOM    712  C   LEU A  88      50.187 -38.428 179.161  1.00 88.09           C  
ANISOU  712  C   LEU A  88     9698  14097   9676   -284     80   -364
ATOM    713  O   LEU A  88      51.077 -38.838 178.417  1.00 88.10           O  
ANISOU  713  O   LEU A  88     9628  14125   9723   -342     92   -368
ATOM    714  CB  LEU A  88      50.317 -38.844 181.681  1.00 84.19           C  
ANISOU  714  CB  LEU A  88     9386  13447   9156   -136    113   -280
ATOM    715  CG  LEU A  88      50.903 -40.266 181.551  1.00 89.06           C  
ANISOU  715  CG  LEU A  88     9945  14044   9851   -145    229   -290
ATOM    716  CD1 LEU A  88      52.437 -40.256 181.634  1.00 89.44           C  
ANISOU  716  CD1 LEU A  88    10010  14080   9892   -118    136   -242
ATOM    717  CD2 LEU A  88      50.283 -41.211 182.597  1.00 91.53           C  
ANISOU  717  CD2 LEU A  88    10325  14264  10187    -71    399   -294
ATOM    718  H   LEU A  88      49.110 -36.691 181.537  1.00 83.39           H  
ATOM    719  HA  LEU A  88      51.628 -37.590 180.504  1.00 83.59           H  
ATOM    720  HB3 LEU A  88      49.245 -38.950 181.813  1.00 84.19           H  
ATOM    721  HB2 LEU A  88      50.678 -38.400 182.602  1.00 84.19           H  
ATOM    722  HG  LEU A  88      50.634 -40.674 180.577  1.00 89.06           H  
ATOM    723 HD11 LEU A  88      52.868 -41.016 180.982  1.00 89.44           H  
ATOM    724 HD12 LEU A  88      52.851 -39.294 181.335  1.00 89.44           H  
ATOM    725 HD13 LEU A  88      52.789 -40.447 182.647  1.00 89.44           H  
ATOM    726 HD21 LEU A  88      51.024 -41.885 183.022  1.00 91.53           H  
ATOM    727 HD22 LEU A  88      49.826 -40.666 183.424  1.00 91.53           H  
ATOM    728 HD23 LEU A  88      49.508 -41.832 182.145  1.00 91.53           H  
ATOM    729  N   ASN A  89      48.879 -38.432 178.851  1.00 84.99           N  
ANISOU  729  N   ASN A  89     9274  13740   9279   -275    127   -434
ATOM    730  CA  ASN A  89      48.331 -38.827 177.550  1.00 84.98           C  
ANISOU  730  CA  ASN A  89     9149  13827   9315   -319    181   -532
ATOM    731  C   ASN A  89      48.674 -37.807 176.449  1.00 89.66           C  
ANISOU  731  C   ASN A  89     9739  14494   9835   -346     77   -518
ATOM    732  O   ASN A  89      48.858 -38.220 175.306  1.00 88.98           O  
ANISOU  732  O   ASN A  89     9570  14469   9771   -391    105   -559
ATOM    733  CB  ASN A  89      46.805 -39.014 177.687  1.00 84.23           C  
ANISOU  733  CB  ASN A  89     9013  13748   9242   -284    246   -640
ATOM    734  CG  ASN A  89      46.410 -40.343 178.333  1.00104.15           C  
ANISOU  734  CG  ASN A  89    11500  16198  11876   -283    422   -695
ATOM    735  OD1 ASN A  89      46.360 -41.366 177.657  1.00 97.22           O  
ANISOU  735  OD1 ASN A  89    10500  15348  11090   -327    537   -785
ATOM    736  ND2 ASN A  89      46.105 -40.341 179.628  1.00 97.65           N  
ANISOU  736  ND2 ASN A  89    10789  15268  11046   -229    464   -644
ATOM    737  H   ASN A  89      48.213 -38.090 179.530  1.00 84.99           H  
ATOM    738  HA  ASN A  89      48.791 -39.791 177.321  1.00 84.98           H  
ATOM    739  HB3 ASN A  89      46.347 -39.026 176.697  1.00 84.23           H  
ATOM    740  HB2 ASN A  89      46.358 -38.178 178.225  1.00 84.23           H  
ATOM    741 HD22 ASN A  89      45.814 -41.199 180.075  1.00 97.65           H  
ATOM    742 HD21 ASN A  89      46.190 -39.498 180.182  1.00 97.65           H  
ATOM    743  N   LEU A  90      48.784 -36.516 176.812  1.00 87.62           N  
ANISOU  743  N   LEU A  90     9583  14218   9488   -313    -27   -457
ATOM    744  CA  LEU A  90      49.227 -35.427 175.938  1.00 88.36           C  
ANISOU  744  CA  LEU A  90     9723  14346   9503   -322   -102   -424
ATOM    745  C   LEU A  90      50.707 -35.593 175.545  1.00 93.35           C  
ANISOU  745  C   LEU A  90    10339  14947  10182   -395    -93   -379
ATOM    746  O   LEU A  90      51.046 -35.397 174.379  1.00 93.49           O  
ANISOU  746  O   LEU A  90    10342  15002  10178   -427    -82   -387
ATOM    747  CB  LEU A  90      48.983 -34.076 176.653  1.00 88.69           C  
ANISOU  747  CB  LEU A  90     9886  14343   9470   -277   -184   -363
ATOM    748  CG  LEU A  90      48.921 -32.842 175.729  1.00 94.26           C  
ANISOU  748  CG  LEU A  90    10658  15089  10068   -238   -233   -354
ATOM    749  CD1 LEU A  90      47.571 -32.765 174.989  1.00 94.83           C  
ANISOU  749  CD1 LEU A  90    10717  15227  10087   -157   -252   -428
ATOM    750  CD2 LEU A  90      49.191 -31.550 176.520  1.00 97.20           C  
ANISOU  750  CD2 LEU A  90    11146  15386  10400   -237   -285   -272
ATOM    751  H   LEU A  90      48.578 -36.256 177.767  1.00 87.62           H  
ATOM    752  HA  LEU A  90      48.619 -35.467 175.032  1.00 88.36           H  
ATOM    753  HB3 LEU A  90      49.766 -33.924 177.396  1.00 88.69           H  
ATOM    754  HB2 LEU A  90      48.053 -34.109 177.218  1.00 88.69           H  
ATOM    755  HG  LEU A  90      49.711 -32.924 174.981  1.00 94.26           H  
ATOM    756 HD11 LEU A  90      47.731 -32.697 173.913  1.00 94.83           H  
ATOM    757 HD12 LEU A  90      46.949 -33.640 175.174  1.00 94.83           H  
ATOM    758 HD13 LEU A  90      46.987 -31.895 175.287  1.00 94.83           H  
ATOM    759 HD21 LEU A  90      48.830 -30.665 175.995  1.00 97.20           H  
ATOM    760 HD22 LEU A  90      48.707 -31.574 177.497  1.00 97.20           H  
ATOM    761 HD23 LEU A  90      50.259 -31.414 176.689  1.00 97.20           H  
ATOM    762  N   ALA A  91      51.543 -36.001 176.520  1.00 90.02           N  
ANISOU  762  N   ALA A  91     9924  14457   9824   -409    -95   -340
ATOM    763  CA  ALA A  91      52.953 -36.332 176.325  1.00 89.66           C  
ANISOU  763  CA  ALA A  91     9844  14376   9848   -470    -94   -321
ATOM    764  C   ALA A  91      53.154 -37.570 175.438  1.00 94.03           C  
ANISOU  764  C   ALA A  91    10290  14972  10467   -525     -7   -364
ATOM    765  O   ALA A  91      54.032 -37.535 174.582  1.00 94.61           O  
ANISOU  765  O   ALA A  91    10331  15043  10576   -591      4   -364
ATOM    766  CB  ALA A  91      53.650 -36.496 177.684  1.00 90.29           C  
ANISOU  766  CB  ALA A  91     9951  14391   9965   -432   -130   -294
ATOM    767  H   ALA A  91      51.189 -36.115 177.460  1.00 90.02           H  
ATOM    768  HA  ALA A  91      53.409 -35.482 175.815  1.00 89.66           H  
ATOM    769  HB1 ALA A  91      54.716 -36.692 177.560  1.00 90.29           H  
ATOM    770  HB2 ALA A  91      53.556 -35.587 178.280  1.00 90.29           H  
ATOM    771  HB3 ALA A  91      53.229 -37.316 178.265  1.00 90.29           H  
ATOM    772  N   LEU A  92      52.306 -38.602 175.606  1.00 90.04           N  
ANISOU  772  N   LEU A  92     9726  14497   9989   -503     70   -411
ATOM    773  CA  LEU A  92      52.265 -39.797 174.757  1.00 89.75           C  
ANISOU  773  CA  LEU A  92     9573  14503  10023   -556    168   -468
ATOM    774  C   LEU A  92      51.842 -39.492 173.305  1.00 94.19           C  
ANISOU  774  C   LEU A  92    10099  15154  10533   -576    164   -523
ATOM    775  O   LEU A  92      52.409 -40.081 172.387  1.00 93.57           O  
ANISOU  775  O   LEU A  92     9956  15104  10491   -638    206   -543
ATOM    776  CB  LEU A  92      51.372 -40.868 175.430  1.00 89.72           C  
ANISOU  776  CB  LEU A  92     9522  14487  10081   -525    278   -519
ATOM    777  CG  LEU A  92      51.141 -42.182 174.641  1.00 94.45           C  
ANISOU  777  CG  LEU A  92     9984  15135  10766   -578    404   -609
ATOM    778  CD1 LEU A  92      52.454 -42.927 174.307  1.00 94.19           C  
ANISOU  778  CD1 LEU A  92     9905  15074  10810   -639    447   -573
ATOM    779  CD2 LEU A  92      50.111 -43.084 175.353  1.00 97.83           C  
ANISOU  779  CD2 LEU A  92    10374  15536  11259   -544    535   -682
ATOM    780  H   LEU A  92      51.619 -38.558 176.347  1.00 90.04           H  
ATOM    781  HA  LEU A  92      53.283 -40.183 174.723  1.00 89.75           H  
ATOM    782  HB3 LEU A  92      50.399 -40.420 175.633  1.00 89.72           H  
ATOM    783  HB2 LEU A  92      51.792 -41.112 176.407  1.00 89.72           H  
ATOM    784  HG  LEU A  92      50.675 -41.914 173.694  1.00 94.45           H  
ATOM    785 HD11 LEU A  92      52.457 -43.958 174.657  1.00 94.19           H  
ATOM    786 HD12 LEU A  92      52.615 -42.957 173.230  1.00 94.19           H  
ATOM    787 HD13 LEU A  92      53.326 -42.446 174.747  1.00 94.19           H  
ATOM    788 HD21 LEU A  92      49.302 -43.357 174.675  1.00 97.83           H  
ATOM    789 HD22 LEU A  92      50.545 -44.011 175.728  1.00 97.83           H  
ATOM    790 HD23 LEU A  92      49.653 -42.585 176.208  1.00 97.83           H  
ATOM    791  N   ALA A  93      50.884 -38.566 173.121  1.00 91.60           N  
ANISOU  791  N   ALA A  93     9823  14871  10111   -511    110   -547
ATOM    792  CA  ALA A  93      50.416 -38.096 171.815  1.00 92.50           C  
ANISOU  792  CA  ALA A  93     9933  15075  10136   -484     85   -600
ATOM    793  C   ALA A  93      51.499 -37.354 171.018  1.00 98.74           C  
ANISOU  793  C   ALA A  93    10803  15837  10877   -519     63   -528
ATOM    794  O   ALA A  93      51.657 -37.638 169.830  1.00 99.02           O  
ANISOU  794  O   ALA A  93    10813  15926  10882   -531     93   -564
ATOM    795  CB  ALA A  93      49.151 -37.242 171.994  1.00 93.41           C  
ANISOU  795  CB  ALA A  93    10106  15231  10156   -386     18   -632
ATOM    796  H   ALA A  93      50.446 -38.141 173.927  1.00 91.60           H  
ATOM    797  HA  ALA A  93      50.143 -38.968 171.220  1.00 92.50           H  
ATOM    798  HB1 ALA A  93      48.775 -36.880 171.038  1.00 93.41           H  
ATOM    799  HB2 ALA A  93      48.352 -37.820 172.459  1.00 93.41           H  
ATOM    800  HB3 ALA A  93      49.336 -36.371 172.623  1.00 93.41           H  
ATOM    801  N   ASP A  94      52.251 -36.461 171.686  1.00 96.23           N  
ANISOU  801  N   ASP A  94    10578  15426  10561   -537     25   -441
ATOM    802  CA  ASP A  94      53.431 -35.801 171.115  1.00 96.98           C  
ANISOU  802  CA  ASP A  94    10744  15459  10645   -585     36   -388
ATOM    803  C   ASP A  94      54.621 -36.754 170.896  1.00100.31           C  
ANISOU  803  C   ASP A  94    11077  15848  11190   -686     98   -397
ATOM    804  O   ASP A  94      55.364 -36.547 169.940  1.00 99.62           O  
ANISOU  804  O   ASP A  94    11013  15735  11104   -736    148   -391
ATOM    805  CB  ASP A  94      53.862 -34.580 171.961  1.00 99.70           C  
ANISOU  805  CB  ASP A  94    11188  15713  10980   -576    -14   -327
ATOM    806  CG  ASP A  94      52.849 -33.430 171.998  1.00117.74           C  
ANISOU  806  CG  ASP A  94    13600  18007  13131   -490    -52   -299
ATOM    807  OD1 ASP A  94      52.396 -32.944 173.032  1.00120.29           O  
ANISOU  807  OD1 ASP A  94    13992  18353  13359   -456    -19   -296
ATOM    808  OD2 ASP A  94      52.557 -32.953 170.752  1.00124.90           O  
ANISOU  808  OD2 ASP A  94    14547  18890  14018   -448   -110   -278
ATOM    809  H   ASP A  94      52.055 -36.272 172.660  1.00 96.23           H  
ATOM    810  HA  ASP A  94      53.162 -35.438 170.121  1.00 96.98           H  
ATOM    811  HB3 ASP A  94      54.795 -34.176 171.572  1.00 99.70           H  
ATOM    812  HB2 ASP A  94      54.064 -34.893 172.987  1.00 99.70           H  
ATOM    813  HD2 ASP A  94      51.978 -32.186 170.782  1.00124.90           H  
ATOM    814  N   LEU A  95      54.769 -37.788 171.744  1.00 97.33           N  
ANISOU  814  N   LEU A  95    10607  15461  10911   -708    106   -412
ATOM    815  CA  LEU A  95      55.808 -38.816 171.630  1.00 97.62           C  
ANISOU  815  CA  LEU A  95    10551  15470  11070   -788    159   -424
ATOM    816  C   LEU A  95      55.594 -39.735 170.411  1.00102.81           C  
ANISOU  816  C   LEU A  95    11128  16196  11739   -830    239   -474
ATOM    817  O   LEU A  95      56.580 -40.110 169.783  1.00102.74           O  
ANISOU  817  O   LEU A  95    11080  16159  11798   -910    288   -477
ATOM    818  CB  LEU A  95      55.917 -39.579 172.977  1.00 97.50           C  
ANISOU  818  CB  LEU A  95    10490  15431  11126   -759    155   -421
ATOM    819  CG  LEU A  95      57.092 -40.567 173.169  1.00102.44           C  
ANISOU  819  CG  LEU A  95    11042  16009  11872   -806    180   -422
ATOM    820  CD1 LEU A  95      56.887 -41.931 172.478  1.00104.83           C  
ANISOU  820  CD1 LEU A  95    11237  16353  12240   -851    288   -460
ATOM    821  CD2 LEU A  95      58.467 -39.934 172.880  1.00102.99           C  
ANISOU  821  CD2 LEU A  95    11116  16019  11997   -871    147   -423
ATOM    822  H   LEU A  95      54.135 -37.884 172.527  1.00 97.33           H  
ATOM    823  HA  LEU A  95      56.747 -38.285 171.465  1.00 97.62           H  
ATOM    824  HB3 LEU A  95      54.980 -40.093 173.188  1.00 97.50           H  
ATOM    825  HB2 LEU A  95      56.023 -38.833 173.763  1.00 97.50           H  
ATOM    826  HG  LEU A  95      57.087 -40.786 174.239  1.00102.44           H  
ATOM    827 HD11 LEU A  95      57.065 -42.749 173.177  1.00104.83           H  
ATOM    828 HD12 LEU A  95      55.870 -42.052 172.104  1.00104.83           H  
ATOM    829 HD13 LEU A  95      57.562 -42.073 171.634  1.00104.83           H  
ATOM    830 HD21 LEU A  95      59.203 -40.251 173.620  1.00102.99           H  
ATOM    831 HD22 LEU A  95      58.847 -40.212 171.897  1.00102.99           H  
ATOM    832 HD23 LEU A  95      58.433 -38.845 172.917  1.00102.99           H  
ATOM    833  N   LEU A  96      54.331 -40.046 170.067  1.00100.68           N  
ANISOU  833  N   LEU A  96    10825  16017  11411   -777    253   -531
ATOM    834  CA  LEU A  96      53.955 -40.819 168.876  1.00101.42           C  
ANISOU  834  CA  LEU A  96    10831  16197  11509   -801    319   -608
ATOM    835  C   LEU A  96      54.124 -40.025 167.571  1.00107.08           C  
ANISOU  835  C   LEU A  96    11630  16939  12117   -789    310   -602
ATOM    836  O   LEU A  96      54.579 -40.597 166.582  1.00106.84           O  
ANISOU  836  O   LEU A  96    11552  16928  12112   -844    372   -629
ATOM    837  CB  LEU A  96      52.499 -41.309 169.014  1.00101.65           C  
ANISOU  837  CB  LEU A  96    10782  16315  11526   -738    333   -707
ATOM    838  CG  LEU A  96      52.336 -42.520 169.956  1.00106.39           C  
ANISOU  838  CG  LEU A  96    11284  16885  12255   -764    417   -738
ATOM    839  CD1 LEU A  96      50.867 -42.687 170.396  1.00107.09           C  
ANISOU  839  CD1 LEU A  96    11362  16997  12330   -688    418   -804
ATOM    840  CD2 LEU A  96      52.922 -43.810 169.336  1.00108.50           C  
ANISOU  840  CD2 LEU A  96    11411  17194  12622   -836    528   -815
ATOM    841  H   LEU A  96      53.569 -39.723 170.649  1.00100.68           H  
ATOM    842  HA  LEU A  96      54.618 -41.683 168.809  1.00101.42           H  
ATOM    843  HB3 LEU A  96      52.088 -41.578 168.039  1.00101.65           H  
ATOM    844  HB2 LEU A  96      51.887 -40.477 169.368  1.00101.65           H  
ATOM    845  HG  LEU A  96      52.908 -42.310 170.861  1.00106.39           H  
ATOM    846 HD11 LEU A  96      50.466 -43.679 170.190  1.00107.09           H  
ATOM    847 HD12 LEU A  96      50.767 -42.522 171.467  1.00107.09           H  
ATOM    848 HD13 LEU A  96      50.207 -41.974 169.899  1.00107.09           H  
ATOM    849 HD21 LEU A  96      53.757 -44.176 169.935  1.00108.50           H  
ATOM    850 HD22 LEU A  96      52.197 -44.620 169.269  1.00108.50           H  
ATOM    851 HD23 LEU A  96      53.301 -43.646 168.327  1.00108.50           H  
ATOM    852  N   PHE A  97      53.775 -38.727 167.593  1.00104.70           N  
ANISOU  852  N   PHE A  97    11465  16628  11690   -708    244   -561
ATOM    853  CA  PHE A  97      53.967 -37.807 166.470  1.00105.62           C  
ANISOU  853  CA  PHE A  97    11710  16745  11675   -663    251   -537
ATOM    854  C   PHE A  97      55.445 -37.499 166.171  1.00109.92           C  
ANISOU  854  C   PHE A  97    12310  17168  12287   -763    323   -474
ATOM    855  O   PHE A  97      55.792 -37.331 165.002  1.00110.75           O  
ANISOU  855  O   PHE A  97    12486  17262  12331   -764    386   -469
ATOM    856  CB  PHE A  97      53.099 -36.553 166.682  1.00108.15           C  
ANISOU  856  CB  PHE A  97    12169  17068  11855   -545    176   -504
ATOM    857  CG  PHE A  97      53.312 -35.384 165.732  1.00111.18           C  
ANISOU  857  CG  PHE A  97    12736  17412  12094   -480    201   -449
ATOM    858  CD1 PHE A  97      53.129 -35.547 164.342  1.00115.59           C  
ANISOU  858  CD1 PHE A  97    13339  18045  12533   -408    228   -490
ATOM    859  CD2 PHE A  97      53.685 -34.119 166.233  1.00114.07           C  
ANISOU  859  CD2 PHE A  97    13243  17662  12435   -475    209   -363
ATOM    860  CE1 PHE A  97      53.325 -34.472 163.486  1.00117.76           C  
ANISOU  860  CE1 PHE A  97    13821  18266  12656   -324    273   -428
ATOM    861  CE2 PHE A  97      53.865 -33.054 165.361  1.00118.13           C  
ANISOU  861  CE2 PHE A  97    13950  18117  12818   -406    268   -308
ATOM    862  CZ  PHE A  97      53.689 -33.230 163.994  1.00117.12           C  
ANISOU  862  CZ  PHE A  97    13890  18053  12559   -325    305   -333
ATOM    863  H   PHE A  97      53.391 -38.329 168.439  1.00104.70           H  
ATOM    864  HA  PHE A  97      53.582 -38.306 165.578  1.00105.62           H  
ATOM    865  HB3 PHE A  97      53.204 -36.201 167.710  1.00108.15           H  
ATOM    866  HB2 PHE A  97      52.061 -36.854 166.569  1.00108.15           H  
ATOM    867  HD1 PHE A  97      52.845 -36.509 163.941  1.00115.59           H  
ATOM    868  HD2 PHE A  97      53.822 -33.971 167.295  1.00114.07           H  
ATOM    869  HE1 PHE A  97      53.190 -34.600 162.423  1.00117.76           H  
ATOM    870  HE2 PHE A  97      54.137 -32.084 165.750  1.00118.13           H  
ATOM    871  HZ  PHE A  97      53.829 -32.395 163.324  1.00117.12           H  
ATOM    872  N   ALA A  98      56.288 -37.500 167.219  1.00105.70           N  
ANISOU  872  N   ALA A  98    11741  16540  11882   -840    317   -439
ATOM    873  CA  ALA A  98      57.742 -37.388 167.126  1.00105.45           C  
ANISOU  873  CA  ALA A  98    11720  16386  11961   -944    380   -416
ATOM    874  C   ALA A  98      58.377 -38.492 166.269  1.00108.97           C  
ANISOU  874  C   ALA A  98    12064  16843  12495  -1033    461   -454
ATOM    875  O   ALA A  98      59.206 -38.175 165.423  1.00109.47           O  
ANISOU  875  O   ALA A  98    12175  16826  12593  -1099    548   -448
ATOM    876  CB  ALA A  98      58.353 -37.392 168.531  1.00105.90           C  
ANISOU  876  CB  ALA A  98    11724  16379  12136   -976    323   -408
ATOM    877  H   ALA A  98      55.915 -37.618 168.151  1.00105.70           H  
ATOM    878  HA  ALA A  98      57.967 -36.427 166.664  1.00105.45           H  
ATOM    879  HB1 ALA A  98      59.437 -37.282 168.482  1.00105.90           H  
ATOM    880  HB2 ALA A  98      57.956 -36.577 169.135  1.00105.90           H  
ATOM    881  HB3 ALA A  98      58.157 -38.320 169.062  1.00105.90           H  
ATOM    882  N   LEU A  99      57.935 -39.748 166.460  1.00105.00           N  
ANISOU  882  N   LEU A  99    11428  16431  12037  -1037    453   -499
ATOM    883  CA  LEU A  99      58.419 -40.939 165.749  1.00104.97           C  
ANISOU  883  CA  LEU A  99    11309  16450  12125  -1121    532   -541
ATOM    884  C   LEU A  99      58.251 -40.888 164.217  1.00109.99           C  
ANISOU  884  C   LEU A  99    11997  17130  12664  -1114    597   -565
ATOM    885  O   LEU A  99      59.011 -41.560 163.520  1.00110.60           O  
ANISOU  885  O   LEU A  99    12022  17181  12821  -1204    681   -584
ATOM    886  CB  LEU A  99      57.713 -42.195 166.311  1.00104.41           C  
ANISOU  886  CB  LEU A  99    11097  16460  12114  -1111    531   -590
ATOM    887  CG  LEU A  99      58.025 -42.506 167.792  1.00108.66           C  
ANISOU  887  CG  LEU A  99    11595  16951  12741  -1102    491   -564
ATOM    888  CD1 LEU A  99      57.013 -43.511 168.386  1.00108.85           C  
ANISOU  888  CD1 LEU A  99    11535  17044  12780  -1057    517   -610
ATOM    889  CD2 LEU A  99      59.492 -42.935 168.008  1.00109.86           C  
ANISOU  889  CD2 LEU A  99    11683  17019  13040  -1188    521   -553
ATOM    890  H   LEU A  99      57.225 -39.914 167.160  1.00105.00           H  
ATOM    891  HA  LEU A  99      59.490 -41.015 165.942  1.00104.97           H  
ATOM    892  HB3 LEU A  99      57.972 -43.071 165.713  1.00104.41           H  
ATOM    893  HB2 LEU A  99      56.639 -42.068 166.183  1.00104.41           H  
ATOM    894  HG  LEU A  99      57.895 -41.584 168.349  1.00108.66           H  
ATOM    895 HD11 LEU A  99      56.566 -43.113 169.298  1.00108.85           H  
ATOM    896 HD12 LEU A  99      56.194 -43.727 167.699  1.00108.85           H  
ATOM    897 HD13 LEU A  99      57.468 -44.467 168.641  1.00108.85           H  
ATOM    898 HD21 LEU A  99      59.583 -43.857 168.580  1.00109.86           H  
ATOM    899 HD22 LEU A  99      60.014 -43.093 167.064  1.00109.86           H  
ATOM    900 HD23 LEU A  99      60.040 -42.166 168.555  1.00109.86           H  
ATOM    901  N   THR A 100      57.293 -40.085 163.720  1.00105.82           N  
ANISOU  901  N   THR A 100    11579  16669  11959   -994    555   -568
ATOM    902  CA  THR A 100      57.050 -39.883 162.292  1.00105.93           C  
ANISOU  902  CA  THR A 100    11674  16735  11838   -940    600   -593
ATOM    903  C   THR A 100      57.932 -38.781 161.658  1.00110.79           C  
ANISOU  903  C   THR A 100    12475  17217  12404   -954    684   -521
ATOM    904  O   THR A 100      58.048 -38.771 160.434  1.00111.36           O  
ANISOU  904  O   THR A 100    12625  17295  12393   -935    760   -530
ATOM    905  CB  THR A 100      55.559 -39.553 162.004  1.00109.19           C  
ANISOU  905  CB  THR A 100    12118  17291  12080   -779    512   -651
ATOM    906  OG1 THR A 100      55.187 -38.219 162.303  1.00105.87           O  
ANISOU  906  OG1 THR A 100    11829  16831  11565   -690    445   -591
ATOM    907  CG2 THR A 100      54.563 -40.519 162.661  1.00106.86           C  
ANISOU  907  CG2 THR A 100    11625  17116  11859   -779    475   -758
ATOM    908  H   THR A 100      56.712 -39.555 164.354  1.00105.82           H  
ATOM    909  HA  THR A 100      57.281 -40.811 161.767  1.00105.93           H  
ATOM    910  HB  THR A 100      55.430 -39.655 160.928  1.00109.19           H  
ATOM    911  HG1 THR A 100      55.296 -38.064 163.248  1.00105.87           H  
ATOM    912 HG21 THR A 100      53.549 -40.310 162.321  1.00106.86           H  
ATOM    913 HG22 THR A 100      54.789 -41.553 162.405  1.00106.86           H  
ATOM    914 HG23 THR A 100      54.572 -40.430 163.747  1.00106.86           H  
ATOM    915  N   LEU A 101      58.546 -37.896 162.468  1.00107.19           N  
ANISOU  915  N   LEU A 101    12092  16633  12002   -986    687   -459
ATOM    916  CA  LEU A 101      59.406 -36.796 162.009  1.00108.14           C  
ANISOU  916  CA  LEU A 101    12385  16596  12107  -1010    798   -404
ATOM    917  C   LEU A 101      60.674 -37.179 161.209  1.00113.88           C  
ANISOU  917  C   LEU A 101    13093  17221  12956  -1142    944   -421
ATOM    918  O   LEU A 101      60.931 -36.479 160.232  1.00114.33           O  
ANISOU  918  O   LEU A 101    13326  17197  12916  -1110   1064   -390
ATOM    919  CB  LEU A 101      59.781 -35.846 163.169  1.00107.89           C  
ANISOU  919  CB  LEU A 101    12388  16453  12151  -1035    774   -370
ATOM    920  CG  LEU A 101      58.591 -35.102 163.810  1.00112.42           C  
ANISOU  920  CG  LEU A 101    13046  17085  12585   -901    667   -336
ATOM    921  CD1 LEU A 101      59.057 -34.267 165.018  1.00112.40           C  
ANISOU  921  CD1 LEU A 101    13017  16995  12694   -947    624   -324
ATOM    922  CD2 LEU A 101      57.814 -34.237 162.800  1.00115.96           C  
ANISOU  922  CD2 LEU A 101    13724  17509  12824   -770    725   -286
ATOM    923  H   LEU A 101      58.429 -37.975 163.470  1.00107.19           H  
ATOM    924  HA  LEU A 101      58.790 -36.225 161.315  1.00108.14           H  
ATOM    925  HB3 LEU A 101      60.490 -35.096 162.810  1.00107.89           H  
ATOM    926  HB2 LEU A 101      60.317 -36.410 163.931  1.00107.89           H  
ATOM    927  HG  LEU A 101      57.902 -35.851 164.199  1.00112.42           H  
ATOM    928 HD11 LEU A 101      58.315 -34.279 165.816  1.00112.40           H  
ATOM    929 HD12 LEU A 101      59.992 -34.640 165.436  1.00112.40           H  
ATOM    930 HD13 LEU A 101      59.226 -33.226 164.744  1.00112.40           H  
ATOM    931 HD21 LEU A 101      57.389 -33.355 163.275  1.00115.96           H  
ATOM    932 HD22 LEU A 101      58.442 -33.901 161.975  1.00115.96           H  
ATOM    933 HD23 LEU A 101      56.978 -34.796 162.378  1.00115.96           H  
ATOM    934  N   PRO A 102      61.424 -38.259 161.550  1.00110.97           N  
ANISOU  934  N   PRO A 102    12535  16843  12786  -1277    952   -467
ATOM    935  CA  PRO A 102      62.565 -38.694 160.713  1.00111.51           C  
ANISOU  935  CA  PRO A 102    12591  16810  12970  -1400   1097   -489
ATOM    936  C   PRO A 102      62.162 -39.326 159.366  1.00116.57           C  
ANISOU  936  C   PRO A 102    13271  17533  13486  -1361   1157   -503
ATOM    937  O   PRO A 102      62.931 -39.233 158.410  1.00116.46           O  
ANISOU  937  O   PRO A 102    13348  17415  13485  -1416   1304   -498
ATOM    938  CB  PRO A 102      63.338 -39.676 161.608  1.00112.32           C  
ANISOU  938  CB  PRO A 102    12475  16905  13298  -1521   1058   -538
ATOM    939  CG  PRO A 102      62.300 -40.211 162.578  1.00115.89           C  
ANISOU  939  CG  PRO A 102    12824  17501  13706  -1445    915   -541
ATOM    940  CD  PRO A 102      61.402 -39.005 162.811  1.00111.61           C  
ANISOU  940  CD  PRO A 102    12423  16992  12990  -1312    843   -498
ATOM    941  HA  PRO A 102      63.209 -37.840 160.496  1.00111.51           H  
ATOM    942  HB3 PRO A 102      64.104 -39.130 162.162  1.00112.32           H  
ATOM    943  HB2 PRO A 102      63.843 -40.472 161.059  1.00112.32           H  
ATOM    944  HG3 PRO A 102      62.728 -40.613 163.496  1.00115.89           H  
ATOM    945  HG2 PRO A 102      61.726 -41.006 162.098  1.00115.89           H  
ATOM    946  HD2 PRO A 102      60.424 -39.335 163.139  1.00111.61           H  
ATOM    947  HD3 PRO A 102      61.817 -38.365 163.588  1.00111.61           H  
ATOM    948  N   ILE A 103      60.956 -39.917 159.306  1.00113.65           N  
ANISOU  948  N   ILE A 103    12834  17346  13000  -1262   1050   -533
ATOM    949  CA  ILE A 103      60.363 -40.480 158.092  1.00114.04           C  
ANISOU  949  CA  ILE A 103    12902  17512  12917  -1196   1073   -577
ATOM    950  C   ILE A 103      59.846 -39.341 157.181  1.00119.53           C  
ANISOU  950  C   ILE A 103    13860  18190  13368  -1034   1102   -532
ATOM    951  O   ILE A 103      60.036 -39.411 155.966  1.00119.30           O  
ANISOU  951  O   ILE A 103    13941  18157  13231   -994   1191   -538
ATOM    952  CB  ILE A 103      59.181 -41.446 158.416  1.00116.28           C  
ANISOU  952  CB  ILE A 103    13000  17990  13189  -1146    956   -661
ATOM    953  CG1 ILE A 103      59.534 -42.464 159.532  1.00115.69           C  
ANISOU  953  CG1 ILE A 103    12713  17903  13341  -1274    936   -679
ATOM    954  CG2 ILE A 103      58.675 -42.195 157.162  1.00116.55           C  
ANISOU  954  CG2 ILE A 103    12998  18145  13141  -1110    989   -743
ATOM    955  CD1 ILE A 103      58.318 -43.201 160.112  1.00122.60           C  
ANISOU  955  CD1 ILE A 103    13476  18892  14216  -1207    826   -721
ATOM    956  H   ILE A 103      60.379 -39.949 160.135  1.00113.65           H  
ATOM    957  HA  ILE A 103      61.132 -41.036 157.552  1.00114.04           H  
ATOM    958  HB  ILE A 103      58.350 -40.842 158.784  1.00116.28           H  
ATOM    959 HG13 ILE A 103      60.023 -41.974 160.373  1.00115.69           H  
ATOM    960 HG12 ILE A 103      60.257 -43.187 159.152  1.00115.69           H  
ATOM    961 HG21 ILE A 103      57.809 -42.814 157.394  1.00116.55           H  
ATOM    962 HG22 ILE A 103      58.368 -41.516 156.369  1.00116.55           H  
ATOM    963 HG23 ILE A 103      59.448 -42.845 156.752  1.00116.55           H  
ATOM    964 HD11 ILE A 103      58.496 -43.490 161.148  1.00122.60           H  
ATOM    965 HD12 ILE A 103      57.423 -42.580 160.094  1.00122.60           H  
ATOM    966 HD13 ILE A 103      58.105 -44.111 159.550  1.00122.60           H  
ATOM    967  N   TRP A 104      59.278 -38.284 157.796  1.00117.75           N  
ANISOU  967  N   TRP A 104    13746  17942  13050   -934   1036   -482
ATOM    968  CA  TRP A 104      58.950 -37.013 157.151  1.00119.59           C  
ANISOU  968  CA  TRP A 104    14248  18138  13052   -765   1068   -423
ATOM    969  C   TRP A 104      60.173 -36.203 156.685  1.00124.07           C  
ANISOU  969  C   TRP A 104    15005  18474  13663   -838   1272   -352
ATOM    970  O   TRP A 104      60.025 -35.449 155.728  1.00125.12           O  
ANISOU  970  O   TRP A 104    15389  18550  13601   -708   1370   -304
ATOM    971  CB  TRP A 104      58.067 -36.124 158.055  1.00118.72           C  
ANISOU  971  CB  TRP A 104    14181  18057  12870   -662    949   -391
ATOM    972  CG  TRP A 104      56.596 -36.398 158.057  1.00120.43           C  
ANISOU  972  CG  TRP A 104    14355  18479  12923   -491    785   -455
ATOM    973  CD1 TRP A 104      55.832 -36.642 159.145  1.00122.63           C  
ANISOU  973  CD1 TRP A 104    14496  18852  13248   -473    645   -491
ATOM    974  CD2 TRP A 104      55.681 -36.383 156.918  1.00121.80           C  
ANISOU  974  CD2 TRP A 104    14640  18781  12856   -295    746   -501
ATOM    975  NE1 TRP A 104      54.514 -36.779 158.760  1.00122.94           N  
ANISOU  975  NE1 TRP A 104    14532  19065  13114   -295    529   -571
ATOM    976  CE2 TRP A 104      54.362 -36.646 157.394  1.00126.01           C  
ANISOU  976  CE2 TRP A 104    15063  19490  13323   -176    574   -586
ATOM    977  CE3 TRP A 104      55.828 -36.169 155.525  1.00124.59           C  
ANISOU  977  CE3 TRP A 104    15178  19118  13042   -197    841   -490
ATOM    978  CZ2 TRP A 104      53.253 -36.724 156.531  1.00126.67           C  
ANISOU  978  CZ2 TRP A 104    15190  19748  13190     38    477   -682
ATOM    979  CZ3 TRP A 104      54.726 -36.245 154.651  1.00127.32           C  
ANISOU  979  CZ3 TRP A 104    15587  19640  13148     29    740   -569
ATOM    980  CH2 TRP A 104      53.440 -36.525 155.150  1.00127.79           C  
ANISOU  980  CH2 TRP A 104    15512  19887  13157    147    551   -673
ATOM    981  H   TRP A 104      59.126 -38.322 158.796  1.00117.75           H  
ATOM    982  HA  TRP A 104      58.385 -37.245 156.250  1.00119.59           H  
ATOM    983  HB3 TRP A 104      58.131 -35.087 157.732  1.00118.72           H  
ATOM    984  HB2 TRP A 104      58.444 -36.132 159.076  1.00118.72           H  
ATOM    985  HD1 TRP A 104      56.207 -36.698 160.156  1.00122.63           H  
ATOM    986  HE1 TRP A 104      53.779 -36.975 159.425  1.00122.94           H  
ATOM    987  HE3 TRP A 104      56.805 -35.948 155.123  1.00124.59           H  
ATOM    988  HZ2 TRP A 104      52.273 -36.948 156.924  1.00126.67           H  
ATOM    989  HZ3 TRP A 104      54.871 -36.091 153.591  1.00127.32           H  
ATOM    990  HH2 TRP A 104      52.600 -36.590 154.475  1.00127.79           H  
ATOM    991  N   ALA A 105      61.337 -36.348 157.341  1.00119.74           N  
ANISOU  991  N   ALA A 105    14342  17786  13368  -1032   1344   -357
ATOM    992  CA  ALA A 105      62.570 -35.643 156.976  1.00120.49           C  
ANISOU  992  CA  ALA A 105    14566  17643  13571  -1135   1554   -328
ATOM    993  C   ALA A 105      63.150 -36.154 155.650  1.00125.30           C  
ANISOU  993  C   ALA A 105    15247  18199  14163  -1174   1714   -340
ATOM    994  O   ALA A 105      63.497 -35.345 154.791  1.00126.98           O  
ANISOU  994  O   ALA A 105    15705  18250  14292  -1135   1905   -292
ATOM    995  CB  ALA A 105      63.593 -35.744 158.117  1.00120.45           C  
ANISOU  995  CB  ALA A 105    14369  17539  13856  -1320   1552   -374
ATOM    996  H   ALA A 105      61.387 -36.957 158.146  1.00119.74           H  
ATOM    997  HA  ALA A 105      62.330 -34.586 156.843  1.00120.49           H  
ATOM    998  HB1 ALA A 105      64.487 -35.164 157.891  1.00120.45           H  
ATOM    999  HB2 ALA A 105      63.185 -35.356 159.050  1.00120.45           H  
ATOM   1000  HB3 ALA A 105      63.904 -36.773 158.294  1.00120.45           H  
ATOM   1001  N   ALA A 106      63.167 -37.487 155.478  1.00120.03           N  
ANISOU 1001  N   ALA A 106    14379  17659  13567  -1245   1649   -402
ATOM   1002  CA  ALA A 106      63.526 -38.153 154.226  1.00119.99           C  
ANISOU 1002  CA  ALA A 106    14413  17632  13547  -1285   1780   -423
ATOM   1003  C   ALA A 106      62.517 -37.901 153.084  1.00124.70           C  
ANISOU 1003  C   ALA A 106    15217  18340  13822  -1061   1764   -400
ATOM   1004  O   ALA A 106      62.921 -37.930 151.921  1.00125.43           O  
ANISOU 1004  O   ALA A 106    15474  18361  13824  -1035   1917   -387
ATOM   1005  CB  ALA A 106      63.700 -39.651 154.511  1.00119.28           C  
ANISOU 1005  CB  ALA A 106    14036  17657  13629  -1416   1706   -500
ATOM   1006  H   ALA A 106      62.864 -38.087 156.233  1.00120.03           H  
ATOM   1007  HA  ALA A 106      64.490 -37.758 153.902  1.00119.99           H  
ATOM   1008  HB1 ALA A 106      64.008 -40.193 153.616  1.00119.28           H  
ATOM   1009  HB2 ALA A 106      64.468 -39.817 155.268  1.00119.28           H  
ATOM   1010  HB3 ALA A 106      62.775 -40.098 154.879  1.00119.28           H  
ATOM   1011  N   SER A 107      61.249 -37.613 153.438  1.00120.95           N  
ANISOU 1011  N   SER A 107    14747  18034  13173   -887   1581   -403
ATOM   1012  CA  SER A 107      60.168 -37.222 152.526  1.00121.84           C  
ANISOU 1012  CA  SER A 107    15038  18285  12971   -635   1514   -406
ATOM   1013  C   SER A 107      60.286 -35.779 151.974  1.00128.37           C  
ANISOU 1013  C   SER A 107    16233  18947  13596   -485   1664   -303
ATOM   1014  O   SER A 107      59.511 -35.431 151.081  1.00130.03           O  
ANISOU 1014  O   SER A 107    16643  19242  13520   -253   1642   -297
ATOM   1015  CB  SER A 107      58.816 -37.437 153.240  1.00123.67           C  
ANISOU 1015  CB  SER A 107    15133  18729  13127   -515   1279   -461
ATOM   1016  OG  SER A 107      57.713 -37.145 152.408  1.00131.24           O  
ANISOU 1016  OG  SER A 107    16284  19800  13780   -246   1199   -467
ATOM   1017  H   SER A 107      61.009 -37.622 154.419  1.00120.95           H  
ATOM   1018  HA  SER A 107      60.200 -37.899 151.672  1.00121.84           H  
ATOM   1019  HB3 SER A 107      58.737 -36.794 154.108  1.00123.67           H  
ATOM   1020  HB2 SER A 107      58.724 -38.464 153.593  1.00123.67           H  
ATOM   1021  HG  SER A 107      57.842 -36.270 152.031  1.00131.24           H  
ATOM   1022  N   LYS A 108      61.231 -34.966 152.477  1.00124.85           N  
ANISOU 1022  N   LYS A 108    15878  18264  13295   -602   1823   -233
ATOM   1023  CA  LYS A 108      61.514 -33.629 151.940  1.00126.54           C  
ANISOU 1023  CA  LYS A 108    16447  18281  13352   -480   2016   -134
ATOM   1024  C   LYS A 108      62.645 -33.646 150.903  1.00132.03           C  
ANISOU 1024  C   LYS A 108    17315  18766  14086   -558   2297   -111
ATOM   1025  O   LYS A 108      62.591 -32.866 149.951  1.00133.13           O  
ANISOU 1025  O   LYS A 108    17789  18803  13989   -382   2453    -39
ATOM   1026  CB  LYS A 108      61.857 -32.659 153.088  1.00128.80           C  
ANISOU 1026  CB  LYS A 108    16745  18420  13774   -552   2051    -90
ATOM   1027  CG  LYS A 108      60.713 -32.433 154.091  1.00143.54           C  
ANISOU 1027  CG  LYS A 108    18484  20469  15587   -462   1796   -101
ATOM   1028  CD  LYS A 108      59.428 -31.866 153.470  1.00155.21           C  
ANISOU 1028  CD  LYS A 108    20207  22037  16727   -167   1724    -47
ATOM   1029  CE  LYS A 108      58.386 -31.483 154.528  1.00165.90           C  
ANISOU 1029  CE  LYS A 108    21393  23592  18049    -92   1462    -85
ATOM   1030  NZ  LYS A 108      57.171 -30.925 153.911  1.00178.20           N1+
ANISOU 1030  NZ  LYS A 108    23177  25242  19289    203   1381    -49
ATOM   1031  H   LYS A 108      61.826 -35.288 153.228  1.00124.85           H  
ATOM   1032  HA  LYS A 108      60.638 -33.241 151.420  1.00126.54           H  
ATOM   1033  HB3 LYS A 108      62.138 -31.690 152.672  1.00128.80           H  
ATOM   1034  HB2 LYS A 108      62.735 -33.015 153.627  1.00128.80           H  
ATOM   1035  HG3 LYS A 108      61.068 -31.764 154.869  1.00143.54           H  
ATOM   1036  HG2 LYS A 108      60.486 -33.364 154.598  1.00143.54           H  
ATOM   1037  HD3 LYS A 108      58.990 -32.611 152.803  1.00155.21           H  
ATOM   1038  HD2 LYS A 108      59.676 -31.001 152.853  1.00155.21           H  
ATOM   1039  HE3 LYS A 108      58.803 -30.732 155.197  1.00165.90           H  
ATOM   1040  HE2 LYS A 108      58.115 -32.348 155.134  1.00165.90           H  
ATOM   1041  HZ1 LYS A 108      56.508 -30.657 154.630  1.00178.20           H  
ATOM   1042  HZ2 LYS A 108      57.410 -30.103 153.374  1.00178.20           H  
ATOM   1043  HZ3 LYS A 108      56.744 -31.611 153.306  1.00178.20           H  
ATOM   1044  N   VAL A 109      63.640 -34.527 151.102  1.00128.55           N  
ANISOU 1044  N   VAL A 109    16651  18254  13936   -813   2364   -172
ATOM   1045  CA  VAL A 109      64.797 -34.693 150.220  1.00129.79           C  
ANISOU 1045  CA  VAL A 109    16906  18206  14203   -941   2632   -176
ATOM   1046  C   VAL A 109      64.383 -35.367 148.896  1.00135.30           C  
ANISOU 1046  C   VAL A 109    17733  19021  14653   -790   2636   -177
ATOM   1047  O   VAL A 109      64.647 -34.826 147.823  1.00136.91           O  
ANISOU 1047  O   VAL A 109    18261  19073  14686   -678   2854   -116
ATOM   1048  CB  VAL A 109      65.901 -35.553 150.905  1.00132.27           C  
ANISOU 1048  CB  VAL A 109    16894  18467  14898  -1237   2639   -264
ATOM   1049  CG1 VAL A 109      67.137 -35.812 150.018  1.00133.23           C  
ANISOU 1049  CG1 VAL A 109    17094  18370  15158  -1383   2918   -285
ATOM   1050  CG2 VAL A 109      66.352 -34.927 152.238  1.00131.27           C  
ANISOU 1050  CG2 VAL A 109    16636  18248  14993  -1353   2606   -284
ATOM   1051  H   VAL A 109      63.606 -35.136 151.906  1.00128.55           H  
ATOM   1052  HA  VAL A 109      65.208 -33.707 149.994  1.00129.79           H  
ATOM   1053  HB  VAL A 109      65.477 -36.528 151.152  1.00132.27           H  
ATOM   1054 HG11 VAL A 109      67.901 -36.366 150.564  1.00133.23           H  
ATOM   1055 HG12 VAL A 109      66.899 -36.401 149.133  1.00133.23           H  
ATOM   1056 HG13 VAL A 109      67.583 -34.876 149.683  1.00133.23           H  
ATOM   1057 HG21 VAL A 109      67.135 -35.521 152.710  1.00131.27           H  
ATOM   1058 HG22 VAL A 109      66.743 -33.921 152.089  1.00131.27           H  
ATOM   1059 HG23 VAL A 109      65.531 -34.862 152.951  1.00131.27           H  
ATOM   1060  N   ASN A 110      63.709 -36.516 149.035  1.00130.88           N  
ANISOU 1060  N   ASN A 110    16921  18726  14080   -784   2405   -256
ATOM   1061  CA  ASN A 110      63.099 -37.318 147.975  1.00131.26           C  
ANISOU 1061  CA  ASN A 110    17003  18954  13914   -642   2341   -301
ATOM   1062  C   ASN A 110      61.595 -37.428 148.281  1.00133.52           C  
ANISOU 1062  C   ASN A 110    17167  19527  14038   -461   2046   -355
ATOM   1063  O   ASN A 110      61.176 -37.046 149.369  1.00132.04           O  
ANISOU 1063  O   ASN A 110    16807  19380  13980   -526   1917   -360
ATOM   1064  CB  ASN A 110      63.744 -38.723 147.975  1.00131.77           C  
ANISOU 1064  CB  ASN A 110    16799  19058  14209   -863   2358   -386
ATOM   1065  CG  ASN A 110      65.261 -38.708 147.766  1.00157.50           C  
ANISOU 1065  CG  ASN A 110    20031  22048  17765  -1121   2592   -370
ATOM   1066  OD1 ASN A 110      65.746 -38.317 146.707  1.00150.16           O  
ANISOU 1066  OD1 ASN A 110    18861  21076  17118  -1314   2550   -401
ATOM   1067  ND2 ASN A 110      66.016 -39.137 148.781  1.00151.43           N  
ANISOU 1067  ND2 ASN A 110    19510  21089  16936  -1118   2846   -333
ATOM   1068  H   ASN A 110      63.512 -36.845 149.971  1.00130.88           H  
ATOM   1069  HA  ASN A 110      63.209 -36.848 146.995  1.00131.26           H  
ATOM   1070  HB3 ASN A 110      63.304 -39.345 147.194  1.00131.77           H  
ATOM   1071  HB2 ASN A 110      63.534 -39.214 148.926  1.00131.77           H  
ATOM   1072 HD22 ASN A 110      67.021 -39.148 148.689  1.00151.43           H  
ATOM   1073 HD21 ASN A 110      65.591 -39.453 149.640  1.00151.43           H  
ATOM   1074  N   GLY A 111      60.796 -37.969 147.347  1.00129.87           N  
ANISOU 1074  N   GLY A 111    16783  19256  13304   -238   1943   -409
ATOM   1075  CA  GLY A 111      59.348 -38.153 147.524  1.00128.84           C  
ANISOU 1075  CA  GLY A 111    16529  19400  13024    -54   1670   -496
ATOM   1076  C   GLY A 111      58.992 -39.230 148.565  1.00129.18           C  
ANISOU 1076  C   GLY A 111    16161  19622  13300   -215   1495   -615
ATOM   1077  O   GLY A 111      59.847 -39.720 149.302  1.00126.89           O  
ANISOU 1077  O   GLY A 111    15670  19236  13305   -476   1560   -607
ATOM   1078  H   GLY A 111      61.195 -38.289 146.477  1.00129.87           H  
ATOM   1079  HA3 GLY A 111      58.922 -38.457 146.571  1.00128.84           H  
ATOM   1080  HA2 GLY A 111      58.881 -37.206 147.800  1.00128.84           H  
ATOM   1081  N   TRP A 112      57.704 -39.608 148.614  1.00125.22           N  
ANISOU 1081  N   TRP A 112    15532  19377  12670    -51   1280   -738
ATOM   1082  CA  TRP A 112      57.219 -40.707 149.446  1.00123.24           C  
ANISOU 1082  CA  TRP A 112    14907  19287  12631   -185   1142   -863
ATOM   1083  C   TRP A 112      57.454 -42.053 148.737  1.00128.11           C  
ANISOU 1083  C   TRP A 112    15341  20000  13335   -284   1177   -979
ATOM   1084  O   TRP A 112      56.546 -42.573 148.086  1.00128.22           O  
ANISOU 1084  O   TRP A 112    15311  20217  13191   -122   1075  -1120
ATOM   1085  CB  TRP A 112      55.742 -40.489 149.838  1.00121.80           C  
ANISOU 1085  CB  TRP A 112    14639  19311  12329      3    922   -964
ATOM   1086  CG  TRP A 112      55.343 -41.347 151.002  1.00120.82           C  
ANISOU 1086  CG  TRP A 112    14174  19274  12460   -159    832  -1052
ATOM   1087  CD1 TRP A 112      54.886 -42.619 150.953  1.00123.35           C  
ANISOU 1087  CD1 TRP A 112    14216  19775  12878   -196    760  -1228
ATOM   1088  CD2 TRP A 112      55.537 -41.051 152.415  1.00119.08           C  
ANISOU 1088  CD2 TRP A 112    13866  18944  12436   -306    829   -969
ATOM   1089  NE1 TRP A 112      54.792 -43.123 152.234  1.00121.17           N  
ANISOU 1089  NE1 TRP A 112    13703  19497  12838   -349    728  -1249
ATOM   1090  CE2 TRP A 112      55.198 -42.205 153.180  1.00121.76           C  
ANISOU 1090  CE2 TRP A 112    13895  19401  12969   -413    760  -1089
ATOM   1091  CE3 TRP A 112      55.994 -39.921 153.125  1.00119.95           C  
ANISOU 1091  CE3 TRP A 112    14133  18867  12575   -349    885   -815
ATOM   1092  CZ2 TRP A 112      55.331 -42.233 154.580  1.00119.43           C  
ANISOU 1092  CZ2 TRP A 112    13467  19042  12870   -542    740  -1046
ATOM   1093  CZ3 TRP A 112      56.132 -39.934 154.526  1.00119.81           C  
ANISOU 1093  CZ3 TRP A 112    13959  18803  12759   -483    846   -788
ATOM   1094  CH2 TRP A 112      55.800 -41.091 155.252  1.00119.26           C  
ANISOU 1094  CH2 TRP A 112    13605  18852  12855   -570    771   -895
ATOM   1095  H   TRP A 112      57.028 -39.160 148.008  1.00125.22           H  
ATOM   1096  HA  TRP A 112      57.791 -40.698 150.376  1.00123.24           H  
ATOM   1097  HB3 TRP A 112      55.066 -40.647 148.996  1.00121.80           H  
ATOM   1098  HB2 TRP A 112      55.598 -39.452 150.144  1.00121.80           H  
ATOM   1099  HD1 TRP A 112      54.679 -43.161 150.044  1.00123.35           H  
ATOM   1100  HE1 TRP A 112      54.485 -44.072 152.414  1.00121.17           H  
ATOM   1101  HE3 TRP A 112      56.232 -39.033 152.569  1.00119.95           H  
ATOM   1102  HZ2 TRP A 112      55.093 -43.118 155.143  1.00119.43           H  
ATOM   1103  HZ3 TRP A 112      56.488 -39.055 155.042  1.00119.81           H  
ATOM   1104  HH2 TRP A 112      55.912 -41.097 156.323  1.00119.26           H  
ATOM   1105  N   ILE A 113      58.681 -42.581 148.872  1.00125.06           N  
ANISOU 1105  N   ILE A 113    14845  19466  13206   -545   1322   -930
ATOM   1106  CA  ILE A 113      59.088 -43.873 148.307  1.00125.47           C  
ANISOU 1106  CA  ILE A 113    14719  19566  13387   -685   1391  -1017
ATOM   1107  C   ILE A 113      58.774 -45.032 149.286  1.00129.81           C  
ANISOU 1107  C   ILE A 113    14904  20230  14189   -841   1309  -1120
ATOM   1108  O   ILE A 113      58.746 -46.186 148.863  1.00129.45           O  
ANISOU 1108  O   ILE A 113    14668  20311  14208   -889   1308  -1247
ATOM   1109  CB  ILE A 113      60.626 -43.955 148.012  1.00128.50           C  
ANISOU 1109  CB  ILE A 113    15203  19706  13916   -879   1615   -910
ATOM   1110  CG1 ILE A 113      61.307 -42.595 147.722  1.00129.85           C  
ANISOU 1110  CG1 ILE A 113    15712  19656  13968   -810   1743   -762
ATOM   1111  CG2 ILE A 113      60.905 -44.924 146.844  1.00130.28           C  
ANISOU 1111  CG2 ILE A 113    15410  19974  14117   -910   1707   -982
ATOM   1112  CD1 ILE A 113      61.924 -41.973 148.982  1.00134.41           C  
ANISOU 1112  CD1 ILE A 113    16244  20015  14812  -1026   1847   -675
ATOM   1113  H   ILE A 113      59.389 -42.069 149.379  1.00125.06           H  
ATOM   1114  HA  ILE A 113      58.536 -44.051 147.381  1.00125.47           H  
ATOM   1115  HB  ILE A 113      61.142 -44.380 148.876  1.00128.50           H  
ATOM   1116 HG13 ILE A 113      60.624 -41.899 147.232  1.00129.85           H  
ATOM   1117 HG12 ILE A 113      62.122 -42.733 147.011  1.00129.85           H  
ATOM   1118 HG21 ILE A 113      61.975 -45.038 146.674  1.00130.28           H  
ATOM   1119 HG22 ILE A 113      60.511 -45.922 147.031  1.00130.28           H  
ATOM   1120 HG23 ILE A 113      60.460 -44.563 145.916  1.00130.28           H  
ATOM   1121 HD11 ILE A 113      62.129 -40.918 148.824  1.00134.41           H  
ATOM   1122 HD12 ILE A 113      61.258 -42.056 149.840  1.00134.41           H  
ATOM   1123 HD13 ILE A 113      62.863 -42.461 149.243  1.00134.41           H  
ATOM   1124  N   PHE A 114      58.563 -44.700 150.575  1.00126.37           N  
ANISOU 1124  N   PHE A 114    14388  19736  13891   -913   1258  -1062
ATOM   1125  CA  PHE A 114      58.507 -45.609 151.728  1.00125.06           C  
ANISOU 1125  CA  PHE A 114    13935  19616  13966  -1054   1210  -1113
ATOM   1126  C   PHE A 114      57.342 -46.619 151.702  1.00131.27           C  
ANISOU 1126  C   PHE A 114    14492  20628  14756   -995   1114  -1298
ATOM   1127  O   PHE A 114      57.416 -47.617 152.419  1.00130.13           O  
ANISOU 1127  O   PHE A 114    14108  20503  14832  -1140   1145  -1353
ATOM   1128  CB  PHE A 114      58.464 -44.772 153.027  1.00125.70           C  
ANISOU 1128  CB  PHE A 114    14054  19612  14094  -1054   1146  -1020
ATOM   1129  CG  PHE A 114      59.439 -43.606 153.058  1.00127.33           C  
ANISOU 1129  CG  PHE A 114    14504  19612  14265  -1071   1236   -873
ATOM   1130  CD1 PHE A 114      60.824 -43.825 153.215  1.00129.51           C  
ANISOU 1130  CD1 PHE A 114    14770  19710  14729  -1261   1379   -811
ATOM   1131  CD2 PHE A 114      58.986 -42.312 152.724  1.00130.34           C  
ANISOU 1131  CD2 PHE A 114    15123  19970  14429   -893   1195   -812
ATOM   1132  CE1 PHE A 114      61.713 -42.768 153.069  1.00130.92           C  
ANISOU 1132  CE1 PHE A 114    15160  19684  14899  -1284   1490   -707
ATOM   1133  CE2 PHE A 114      59.887 -41.268 152.585  1.00133.53           C  
ANISOU 1133  CE2 PHE A 114    15756  20166  14815   -914   1315   -688
ATOM   1134  CZ  PHE A 114      61.245 -41.498 152.752  1.00131.03           C  
ANISOU 1134  CZ  PHE A 114    15413  19668  14704  -1115   1468   -645
ATOM   1135  H   PHE A 114      58.580 -43.719 150.817  1.00126.37           H  
ATOM   1136  HA  PHE A 114      59.436 -46.181 151.722  1.00125.06           H  
ATOM   1137  HB3 PHE A 114      58.682 -45.422 153.874  1.00125.70           H  
ATOM   1138  HB2 PHE A 114      57.458 -44.384 153.197  1.00125.70           H  
ATOM   1139  HD1 PHE A 114      61.197 -44.817 153.425  1.00129.51           H  
ATOM   1140  HD2 PHE A 114      57.939 -42.137 152.546  1.00130.34           H  
ATOM   1141  HE1 PHE A 114      62.773 -42.936 153.184  1.00130.92           H  
ATOM   1142  HE2 PHE A 114      59.536 -40.284 152.314  1.00133.53           H  
ATOM   1143  HZ  PHE A 114      61.941 -40.688 152.608  1.00131.03           H  
ATOM   1144  N   GLY A 115      56.320 -46.364 150.868  1.00130.61           N  
ANISOU 1144  N   GLY A 115    14480  20705  14440   -779   1012  -1403
ATOM   1145  CA  GLY A 115      55.240 -47.298 150.574  1.00131.57           C  
ANISOU 1145  CA  GLY A 115    14371  21046  14574   -713    926  -1621
ATOM   1146  C   GLY A 115      53.884 -46.666 150.894  1.00138.15           C  
ANISOU 1146  C   GLY A 115    15218  22030  15241   -490    756  -1728
ATOM   1147  O   GLY A 115      53.763 -45.793 151.755  1.00137.49           O  
ANISOU 1147  O   GLY A 115    15267  21876  15096   -426    697  -1620
ATOM   1148  H   GLY A 115      56.342 -45.515 150.323  1.00130.61           H  
ATOM   1149  HA3 GLY A 115      55.332 -48.234 151.129  1.00131.57           H  
ATOM   1150  HA2 GLY A 115      55.290 -47.550 149.514  1.00131.57           H  
ATOM   1151  N   THR A 116      52.851 -47.168 150.199  1.00137.15           N  
ANISOU 1151  N   THR A 116    14937  22117  15057   -373    676  -1961
ATOM   1152  CA  THR A 116      51.441 -46.788 150.335  1.00138.59           C  
ANISOU 1152  CA  THR A 116    15076  22480  15103   -151    504  -2131
ATOM   1153  C   THR A 116      50.855 -47.113 151.727  1.00140.10           C  
ANISOU 1153  C   THR A 116    15089  22646  15498   -244    486  -2153
ATOM   1154  O   THR A 116      50.023 -46.350 152.218  1.00139.66           O  
ANISOU 1154  O   THR A 116    15114  22610  15339   -107    373  -2143
ATOM   1155  CB  THR A 116      50.586 -47.521 149.263  1.00156.10           C  
ANISOU 1155  CB  THR A 116    17119  24929  17263    -36    442  -2414
ATOM   1156  OG1 THR A 116      50.548 -48.925 149.457  1.00159.10           O  
ANISOU 1156  OG1 THR A 116    17209  25315  17925   -260    565  -2519
ATOM   1157  CG2 THR A 116      51.053 -47.252 147.823  1.00157.67           C  
ANISOU 1157  CG2 THR A 116    17547  25166  17193    122    433  -2395
ATOM   1158  H   THR A 116      53.031 -47.885 149.511  1.00137.15           H  
ATOM   1159  HA  THR A 116      51.362 -45.711 150.178  1.00138.59           H  
ATOM   1160  HB  THR A 116      49.557 -47.167 149.346  1.00156.10           H  
ATOM   1161  HG1 THR A 116      50.119 -49.112 150.296  1.00159.10           H  
ATOM   1162 HG21 THR A 116      50.455 -47.808 147.102  1.00157.67           H  
ATOM   1163 HG22 THR A 116      50.956 -46.195 147.582  1.00157.67           H  
ATOM   1164 HG23 THR A 116      52.093 -47.538 147.666  1.00157.67           H  
ATOM   1165  N   PHE A 117      51.335 -48.210 152.342  1.00134.92           N  
ANISOU 1165  N   PHE A 117    14212  21928  15124   -472    612  -2167
ATOM   1166  CA  PHE A 117      51.068 -48.608 153.723  1.00133.13           C  
ANISOU 1166  CA  PHE A 117    13821  21645  15116   -585    647  -2175
ATOM   1167  C   PHE A 117      51.624 -47.612 154.751  1.00133.35           C  
ANISOU 1167  C   PHE A 117    14038  21494  15136   -623    640  -1929
ATOM   1168  O   PHE A 117      50.897 -47.221 155.663  1.00132.38           O  
ANISOU 1168  O   PHE A 117    13901  21371  15028   -570    575  -1940
ATOM   1169  CB  PHE A 117      51.554 -50.065 153.941  1.00134.36           C  
ANISOU 1169  CB  PHE A 117    13744  21761  15546   -802    813  -2227
ATOM   1170  CG  PHE A 117      51.912 -50.482 155.362  1.00134.60           C  
ANISOU 1170  CG  PHE A 117    13714  21634  15795   -962    912  -2105
ATOM   1171  CD1 PHE A 117      50.901 -50.816 156.287  1.00136.86           C  
ANISOU 1171  CD1 PHE A 117    13840  21944  16216   -963    932  -2223
ATOM   1172  CD2 PHE A 117      53.248 -50.385 155.813  1.00136.86           C  
ANISOU 1172  CD2 PHE A 117    14098  21745  16155  -1104    996  -1888
ATOM   1173  CE1 PHE A 117      51.235 -51.108 157.603  1.00138.67           C  
ANISOU 1173  CE1 PHE A 117    14043  22023  16624  -1086   1033  -2104
ATOM   1174  CE2 PHE A 117      53.560 -50.677 157.133  1.00136.85           C  
ANISOU 1174  CE2 PHE A 117    14051  21612  16333  -1219   1071  -1786
ATOM   1175  CZ  PHE A 117      52.559 -51.048 158.021  1.00135.88           C  
ANISOU 1175  CZ  PHE A 117    13799  21512  16316  -1201   1090  -1885
ATOM   1176  H   PHE A 117      52.015 -48.774 151.852  1.00134.92           H  
ATOM   1177  HA  PHE A 117      49.984 -48.609 153.860  1.00133.13           H  
ATOM   1178  HB3 PHE A 117      52.430 -50.257 153.319  1.00134.36           H  
ATOM   1179  HB2 PHE A 117      50.786 -50.748 153.576  1.00134.36           H  
ATOM   1180  HD1 PHE A 117      49.867 -50.848 155.976  1.00136.86           H  
ATOM   1181  HD2 PHE A 117      54.031 -50.082 155.133  1.00136.86           H  
ATOM   1182  HE1 PHE A 117      50.461 -51.376 158.308  1.00138.67           H  
ATOM   1183  HE2 PHE A 117      54.584 -50.610 157.472  1.00136.85           H  
ATOM   1184  HZ  PHE A 117      52.808 -51.272 159.048  1.00135.88           H  
ATOM   1185  N   LEU A 118      52.895 -47.215 154.564  1.00127.64           N  
ANISOU 1185  N   LEU A 118    13480  20615  14401   -717    714  -1727
ATOM   1186  CA  LEU A 118      53.619 -46.303 155.450  1.00125.47           C  
ANISOU 1186  CA  LEU A 118    13376  20165  14134   -764    719  -1513
ATOM   1187  C   LEU A 118      53.017 -44.888 155.485  1.00128.77           C  
ANISOU 1187  C   LEU A 118    14000  20596  14330   -574    597  -1462
ATOM   1188  O   LEU A 118      53.133 -44.223 156.515  1.00127.57           O  
ANISOU 1188  O   LEU A 118    13929  20334  14206   -595    577  -1338
ATOM   1189  CB  LEU A 118      55.117 -46.267 155.053  1.00124.91           C  
ANISOU 1189  CB  LEU A 118    13417  19935  14109   -897    834  -1359
ATOM   1190  CG  LEU A 118      56.087 -46.671 156.196  1.00127.94           C  
ANISOU 1190  CG  LEU A 118    13705  20176  14730  -1088    917  -1263
ATOM   1191  CD1 LEU A 118      56.622 -48.107 156.005  1.00127.91           C  
ANISOU 1191  CD1 LEU A 118    13534  20173  14895  -1240   1036  -1317
ATOM   1192  CD2 LEU A 118      57.216 -45.644 156.436  1.00129.66           C  
ANISOU 1192  CD2 LEU A 118    14112  20214  14937  -1132    939  -1086
ATOM   1193  H   LEU A 118      53.417 -47.574 153.778  1.00127.64           H  
ATOM   1194  HA  LEU A 118      53.505 -46.719 156.452  1.00125.47           H  
ATOM   1195  HB3 LEU A 118      55.370 -45.278 154.674  1.00124.91           H  
ATOM   1196  HB2 LEU A 118      55.296 -46.895 154.179  1.00124.91           H  
ATOM   1197  HG  LEU A 118      55.524 -46.681 157.129  1.00127.94           H  
ATOM   1198 HD11 LEU A 118      56.592 -48.658 156.945  1.00127.91           H  
ATOM   1199 HD12 LEU A 118      56.033 -48.677 155.288  1.00127.91           H  
ATOM   1200 HD13 LEU A 118      57.652 -48.122 155.649  1.00127.91           H  
ATOM   1201 HD21 LEU A 118      58.209 -46.067 156.286  1.00129.66           H  
ATOM   1202 HD22 LEU A 118      57.144 -44.768 155.791  1.00129.66           H  
ATOM   1203 HD23 LEU A 118      57.183 -45.277 157.463  1.00129.66           H  
ATOM   1204  N   CYS A 119      52.366 -44.472 154.381  1.00125.97           N  
ANISOU 1204  N   CYS A 119    13730  20382  13752   -374    510  -1566
ATOM   1205  CA  CYS A 119      51.609 -43.225 154.277  1.00126.17           C  
ANISOU 1205  CA  CYS A 119    13951  20438  13549   -161    388  -1536
ATOM   1206  C   CYS A 119      50.450 -43.194 155.285  1.00129.00           C  
ANISOU 1206  C   CYS A 119    14162  20866  13985   -125    294  -1633
ATOM   1207  O   CYS A 119      50.342 -42.224 156.026  1.00128.21           O  
ANISOU 1207  O   CYS A 119    14176  20676  13862   -105    258  -1513
ATOM   1208  CB  CYS A 119      51.093 -43.043 152.837  1.00128.11           C  
ANISOU 1208  CB  CYS A 119    14309  20835  13532     71    309  -1649
ATOM   1209  SG  CYS A 119      50.496 -41.381 152.410  1.00133.16           S  
ANISOU 1209  SG  CYS A 119    15279  21463  13852    350    198  -1550
ATOM   1210  H   CYS A 119      52.332 -45.083 153.577  1.00125.97           H  
ATOM   1211  HA  CYS A 119      52.291 -42.404 154.507  1.00126.17           H  
ATOM   1212  HB3 CYS A 119      50.282 -43.744 152.642  1.00128.11           H  
ATOM   1213  HB2 CYS A 119      51.877 -43.294 152.122  1.00128.11           H  
ATOM   1214  N   LYS A 120      49.655 -44.278 155.324  1.00124.87           N  
ANISOU 1214  N   LYS A 120    13377  20491  13577   -133    275  -1858
ATOM   1215  CA  LYS A 120      48.521 -44.471 156.231  1.00123.83           C  
ANISOU 1215  CA  LYS A 120    13067  20424  13557   -114    220  -1998
ATOM   1216  C   LYS A 120      48.924 -44.590 157.708  1.00125.06           C  
ANISOU 1216  C   LYS A 120    13200  20411  13906   -286    303  -1849
ATOM   1217  O   LYS A 120      48.192 -44.080 158.552  1.00124.46           O  
ANISOU 1217  O   LYS A 120    13135  20319  13834   -234    242  -1846
ATOM   1218  CB  LYS A 120      47.715 -45.706 155.789  1.00126.63           C  
ANISOU 1218  CB  LYS A 120    13133  20939  14040   -126    241  -2282
ATOM   1219  CG  LYS A 120      47.036 -45.514 154.428  1.00136.77           C  
ANISOU 1219  CG  LYS A 120    14417  22434  15117    106    103  -2490
ATOM   1220  CD  LYS A 120      46.313 -46.773 153.942  1.00143.80           C  
ANISOU 1220  CD  LYS A 120    15040  23472  16124     73    147  -2758
ATOM   1221  CE  LYS A 120      45.619 -46.539 152.593  1.00153.36           C  
ANISOU 1221  CE  LYS A 120    16265  24902  17102    335    -17  -2974
ATOM   1222  NZ  LYS A 120      44.837 -47.714 152.176  1.00162.65           N1+
ANISOU 1222  NZ  LYS A 120    17147  26244  18409    313     13  -3284
ATOM   1223  H   LYS A 120      49.845 -45.048 154.698  1.00124.87           H  
ATOM   1224  HA  LYS A 120      47.877 -43.593 156.139  1.00123.83           H  
ATOM   1225  HB3 LYS A 120      46.939 -45.920 156.525  1.00126.63           H  
ATOM   1226  HB2 LYS A 120      48.359 -46.585 155.764  1.00126.63           H  
ATOM   1227  HG3 LYS A 120      47.770 -45.216 153.680  1.00136.77           H  
ATOM   1228  HG2 LYS A 120      46.321 -44.694 154.505  1.00136.77           H  
ATOM   1229  HD3 LYS A 120      45.588 -47.084 154.696  1.00143.80           H  
ATOM   1230  HD2 LYS A 120      47.033 -47.588 153.854  1.00143.80           H  
ATOM   1231  HE3 LYS A 120      46.356 -46.309 151.822  1.00153.36           H  
ATOM   1232  HE2 LYS A 120      44.944 -45.684 152.657  1.00153.36           H  
ATOM   1233  HZ1 LYS A 120      44.134 -47.903 152.877  1.00162.65           H  
ATOM   1234  HZ2 LYS A 120      44.383 -47.522 151.295  1.00162.65           H  
ATOM   1235  HZ3 LYS A 120      45.444 -48.515 152.083  1.00162.65           H  
ATOM   1236  N   VAL A 121      50.079 -45.220 157.991  1.00119.92           N  
ANISOU 1236  N   VAL A 121    12529  19633  13402   -475    433  -1725
ATOM   1237  CA  VAL A 121      50.656 -45.323 159.335  1.00118.10           C  
ANISOU 1237  CA  VAL A 121    12291  19243  13340   -620    506  -1581
ATOM   1238  C   VAL A 121      51.019 -43.935 159.900  1.00120.48           C  
ANISOU 1238  C   VAL A 121    12820  19434  13524   -568    436  -1395
ATOM   1239  O   VAL A 121      50.536 -43.581 160.973  1.00119.75           O  
ANISOU 1239  O   VAL A 121    12729  19299  13470   -555    400  -1366
ATOM   1240  CB  VAL A 121      51.910 -46.251 159.359  1.00121.29           C  
ANISOU 1240  CB  VAL A 121    12625  19549  13910   -807    645  -1508
ATOM   1241  CG1 VAL A 121      52.751 -46.195 160.655  1.00119.77           C  
ANISOU 1241  CG1 VAL A 121    12457  19196  13855   -917    693  -1355
ATOM   1242  CG2 VAL A 121      51.520 -47.713 159.083  1.00121.39           C  
ANISOU 1242  CG2 VAL A 121    12398  19658  14066   -869    736  -1695
ATOM   1243  H   VAL A 121      50.618 -45.631 157.241  1.00119.92           H  
ATOM   1244  HA  VAL A 121      49.896 -45.758 159.987  1.00118.10           H  
ATOM   1245  HB  VAL A 121      52.569 -45.945 158.546  1.00121.29           H  
ATOM   1246 HG11 VAL A 121      53.538 -46.949 160.643  1.00119.77           H  
ATOM   1247 HG12 VAL A 121      53.246 -45.233 160.786  1.00119.77           H  
ATOM   1248 HG13 VAL A 121      52.133 -46.379 161.534  1.00119.77           H  
ATOM   1249 HG21 VAL A 121      52.404 -48.346 159.012  1.00121.39           H  
ATOM   1250 HG22 VAL A 121      50.890 -48.111 159.879  1.00121.39           H  
ATOM   1251 HG23 VAL A 121      50.970 -47.822 158.150  1.00121.39           H  
ATOM   1252  N   VAL A 122      51.817 -43.167 159.141  1.00116.12           N  
ANISOU 1252  N   VAL A 122    12462  18829  12831   -536    433  -1281
ATOM   1253  CA  VAL A 122      52.270 -41.825 159.505  1.00115.37           C  
ANISOU 1253  CA  VAL A 122    12590  18614  12630   -494    401  -1114
ATOM   1254  C   VAL A 122      51.140 -40.772 159.528  1.00119.94           C  
ANISOU 1254  C   VAL A 122    13267  19273  13034   -300    273  -1151
ATOM   1255  O   VAL A 122      51.122 -39.943 160.439  1.00119.38           O  
ANISOU 1255  O   VAL A 122    13262  19125  12973   -296    236  -1066
ATOM   1256  CB  VAL A 122      53.438 -41.384 158.573  1.00119.36           C  
ANISOU 1256  CB  VAL A 122    13271  19021  13058   -522    481  -1003
ATOM   1257  CG1 VAL A 122      53.712 -39.870 158.498  1.00119.56           C  
ANISOU 1257  CG1 VAL A 122    13547  18937  12944   -439    465   -866
ATOM   1258  CG2 VAL A 122      54.724 -42.140 158.954  1.00118.13           C  
ANISOU 1258  CG2 VAL A 122    13026  18747  13111   -730    599   -943
ATOM   1259  H   VAL A 122      52.162 -43.527 158.261  1.00116.12           H  
ATOM   1260  HA  VAL A 122      52.656 -41.886 160.525  1.00115.37           H  
ATOM   1261  HB  VAL A 122      53.191 -41.689 157.555  1.00119.36           H  
ATOM   1262 HG11 VAL A 122      54.647 -39.660 157.979  1.00119.56           H  
ATOM   1263 HG12 VAL A 122      52.925 -39.351 157.950  1.00119.56           H  
ATOM   1264 HG13 VAL A 122      53.773 -39.425 159.489  1.00119.56           H  
ATOM   1265 HG21 VAL A 122      55.568 -41.859 158.328  1.00118.13           H  
ATOM   1266 HG22 VAL A 122      55.010 -41.937 159.986  1.00118.13           H  
ATOM   1267 HG23 VAL A 122      54.596 -43.219 158.856  1.00118.13           H  
ATOM   1268  N   SER A 123      50.212 -40.841 158.557  1.00117.13           N  
ANISOU 1268  N   SER A 123    12911  19076  12518   -133    199  -1291
ATOM   1269  CA  SER A 123      49.067 -39.934 158.439  1.00117.46           C  
ANISOU 1269  CA  SER A 123    13034  19215  12380     81     63  -1356
ATOM   1270  C   SER A 123      48.039 -40.104 159.566  1.00119.61           C  
ANISOU 1270  C   SER A 123    13148  19525  12773     73      5  -1448
ATOM   1271  O   SER A 123      47.464 -39.104 159.996  1.00119.24           O  
ANISOU 1271  O   SER A 123    13206  19478  12624    191    -83  -1420
ATOM   1272  CB  SER A 123      48.384 -40.093 157.071  1.00122.57           C  
ANISOU 1272  CB  SER A 123    13681  20044  12846    272    -15  -1523
ATOM   1273  OG  SER A 123      49.226 -39.581 156.057  1.00132.59           O  
ANISOU 1273  OG  SER A 123    15161  21262  13956    320     42  -1417
ATOM   1274  H   SER A 123      50.295 -41.549 157.838  1.00117.13           H  
ATOM   1275  HA  SER A 123      49.446 -38.914 158.499  1.00117.46           H  
ATOM   1276  HB3 SER A 123      47.449 -39.533 157.042  1.00122.57           H  
ATOM   1277  HB2 SER A 123      48.131 -41.133 156.866  1.00122.57           H  
ATOM   1278  HG  SER A 123      49.910 -40.237 155.886  1.00132.59           H  
ATOM   1279  N   LEU A 124      47.854 -41.350 160.043  1.00115.13           N  
ANISOU 1279  N   LEU A 124    12342  18978  12423    -63     72  -1558
ATOM   1280  CA  LEU A 124      47.008 -41.669 161.190  1.00114.58           C  
ANISOU 1280  CA  LEU A 124    12129  18917  12491    -83     61  -1650
ATOM   1281  C   LEU A 124      47.582 -41.091 162.492  1.00115.62           C  
ANISOU 1281  C   LEU A 124    12364  18877  12690   -176     92  -1453
ATOM   1282  O   LEU A 124      46.818 -40.478 163.227  1.00115.18           O  
ANISOU 1282  O   LEU A 124    12340  18812  12613   -110     28  -1457
ATOM   1283  CB  LEU A 124      46.784 -43.196 161.278  1.00114.91           C  
ANISOU 1283  CB  LEU A 124    11904  19009  12748   -193    164  -1829
ATOM   1284  CG  LEU A 124      45.782 -43.676 162.358  1.00120.17           C  
ANISOU 1284  CG  LEU A 124    12417  19667  13576   -215    198  -1952
ATOM   1285  CD1 LEU A 124      44.331 -43.264 162.022  1.00121.74           C  
ANISOU 1285  CD1 LEU A 124    12529  20024  13703    -43     82  -2187
ATOM   1286  CD2 LEU A 124      45.919 -45.192 162.615  1.00123.32           C  
ANISOU 1286  CD2 LEU A 124    12612  20032  14212   -370    369  -2042
ATOM   1287  H   LEU A 124      48.353 -42.126 159.628  1.00115.13           H  
ATOM   1288  HA  LEU A 124      46.043 -41.191 161.014  1.00114.58           H  
ATOM   1289  HB3 LEU A 124      47.751 -43.673 161.445  1.00114.91           H  
ATOM   1290  HB2 LEU A 124      46.432 -43.563 160.314  1.00114.91           H  
ATOM   1291  HG  LEU A 124      46.041 -43.194 163.301  1.00120.17           H  
ATOM   1292 HD11 LEU A 124      43.671 -44.116 161.859  1.00121.74           H  
ATOM   1293 HD12 LEU A 124      43.900 -42.680 162.834  1.00121.74           H  
ATOM   1294 HD13 LEU A 124      44.275 -42.657 161.119  1.00121.74           H  
ATOM   1295 HD21 LEU A 124      44.988 -45.738 162.470  1.00123.32           H  
ATOM   1296 HD22 LEU A 124      46.659 -45.653 161.960  1.00123.32           H  
ATOM   1297 HD23 LEU A 124      46.240 -45.379 163.641  1.00123.32           H  
ATOM   1298  N   LEU A 125      48.896 -41.258 162.741  1.00109.98           N  
ANISOU 1298  N   LEU A 125    11701  18033  12054   -320    181  -1296
ATOM   1299  CA  LEU A 125      49.550 -40.783 163.966  1.00108.08           C  
ANISOU 1299  CA  LEU A 125    11550  17639  11877   -398    198  -1129
ATOM   1300  C   LEU A 125      49.546 -39.254 164.128  1.00112.53           C  
ANISOU 1300  C   LEU A 125    12323  18156  12277   -295    111  -1016
ATOM   1301  O   LEU A 125      49.343 -38.803 165.253  1.00112.22           O  
ANISOU 1301  O   LEU A 125    12314  18062  12261   -285     75   -971
ATOM   1302  CB  LEU A 125      50.993 -41.324 164.083  1.00106.98           C  
ANISOU 1302  CB  LEU A 125    11405  17382  11859   -556    297  -1016
ATOM   1303  CG  LEU A 125      51.125 -42.852 164.274  1.00110.74           C  
ANISOU 1303  CG  LEU A 125    11691  17875  12510   -670    405  -1096
ATOM   1304  CD1 LEU A 125      52.612 -43.265 164.299  1.00109.86           C  
ANISOU 1304  CD1 LEU A 125    11594  17632  12515   -802    476   -971
ATOM   1305  CD2 LEU A 125      50.353 -43.373 165.505  1.00113.36           C  
ANISOU 1305  CD2 LEU A 125    11878  18237  12958   -667    441  -1209
ATOM   1306  H   LEU A 125      49.474 -41.766 162.086  1.00109.98           H  
ATOM   1307  HA  LEU A 125      48.966 -41.173 164.801  1.00108.08           H  
ATOM   1308  HB3 LEU A 125      51.494 -40.835 164.921  1.00106.98           H  
ATOM   1309  HB2 LEU A 125      51.547 -41.030 163.191  1.00106.98           H  
ATOM   1310  HG  LEU A 125      50.675 -43.341 163.415  1.00110.74           H  
ATOM   1311 HD11 LEU A 125      52.846 -43.984 165.084  1.00109.86           H  
ATOM   1312 HD12 LEU A 125      52.896 -43.722 163.350  1.00109.86           H  
ATOM   1313 HD13 LEU A 125      53.270 -42.410 164.453  1.00109.86           H  
ATOM   1314 HD21 LEU A 125      50.908 -44.124 166.068  1.00113.36           H  
ATOM   1315 HD22 LEU A 125      50.117 -42.572 166.207  1.00113.36           H  
ATOM   1316 HD23 LEU A 125      49.412 -43.834 165.204  1.00113.36           H  
ATOM   1317  N   LYS A 126      49.741 -38.488 163.037  1.00109.60           N  
ANISOU 1317  N   LYS A 126    12105  17801  11737   -210     91   -975
ATOM   1318  CA  LYS A 126      49.721 -37.019 163.086  1.00109.78           C  
ANISOU 1318  CA  LYS A 126    12349  17766  11597   -103     40   -864
ATOM   1319  C   LYS A 126      48.303 -36.439 163.268  1.00115.35           C  
ANISOU 1319  C   LYS A 126    13066  18570  12191     65    -79   -948
ATOM   1320  O   LYS A 126      48.164 -35.425 163.952  1.00114.87           O  
ANISOU 1320  O   LYS A 126    13137  18440  12068    113   -117   -855
ATOM   1321  CB  LYS A 126      50.468 -36.412 161.877  1.00112.46           C  
ANISOU 1321  CB  LYS A 126    12874  18071  11784    -45     88   -794
ATOM   1322  CG  LYS A 126      49.754 -36.491 160.514  1.00123.26           C  
ANISOU 1322  CG  LYS A 126    14268  19593  12971    129     35   -912
ATOM   1323  CD  LYS A 126      50.474 -35.672 159.434  1.00134.83           C  
ANISOU 1323  CD  LYS A 126    16000  20984  14245    225     94   -800
ATOM   1324  CE  LYS A 126      49.689 -35.612 158.114  1.00144.27           C  
ANISOU 1324  CE  LYS A 126    17263  22329  15223    434     35   -907
ATOM   1325  NZ  LYS A 126      50.295 -34.653 157.173  1.00150.30           N1+
ANISOU 1325  NZ  LYS A 126    18327  22989  15790    538    126   -779
ATOM   1326  H   LYS A 126      49.908 -38.916 162.136  1.00109.60           H  
ATOM   1327  HA  LYS A 126      50.290 -36.722 163.970  1.00109.78           H  
ATOM   1328  HB3 LYS A 126      51.465 -36.850 161.800  1.00112.46           H  
ATOM   1329  HB2 LYS A 126      50.630 -35.356 162.100  1.00112.46           H  
ATOM   1330  HG3 LYS A 126      48.732 -36.123 160.592  1.00123.26           H  
ATOM   1331  HG2 LYS A 126      49.684 -37.531 160.211  1.00123.26           H  
ATOM   1332  HD3 LYS A 126      51.460 -36.106 159.256  1.00134.83           H  
ATOM   1333  HD2 LYS A 126      50.648 -34.663 159.812  1.00134.83           H  
ATOM   1334  HE3 LYS A 126      48.662 -35.297 158.299  1.00144.27           H  
ATOM   1335  HE2 LYS A 126      49.644 -36.597 157.650  1.00144.27           H  
ATOM   1336  HZ1 LYS A 126      51.243 -34.933 156.962  1.00150.30           H  
ATOM   1337  HZ2 LYS A 126      49.751 -34.629 156.323  1.00150.30           H  
ATOM   1338  HZ3 LYS A 126      50.303 -33.733 157.590  1.00150.30           H  
ATOM   1339  N   GLU A 127      47.284 -37.101 162.686  1.00113.18           N  
ANISOU 1339  N   GLU A 127    12641  18456  11906    149   -134  -1140
ATOM   1340  CA  GLU A 127      45.872 -36.756 162.861  1.00114.05           C  
ANISOU 1340  CA  GLU A 127    12718  18677  11938    310   -251  -1270
ATOM   1341  C   GLU A 127      45.357 -37.131 164.257  1.00116.16           C  
ANISOU 1341  C   GLU A 127    12848  18900  12387    218   -237  -1308
ATOM   1342  O   GLU A 127      44.697 -36.307 164.886  1.00115.34           O  
ANISOU 1342  O   GLU A 127    12811  18779  12234    294   -305  -1288
ATOM   1343  CB  GLU A 127      45.017 -37.406 161.752  1.00117.04           C  
ANISOU 1343  CB  GLU A 127    12969  19250  12253    440   -315  -1499
ATOM   1344  CG  GLU A 127      45.141 -36.715 160.378  1.00131.92           C  
ANISOU 1344  CG  GLU A 127    15043  21203  13879    629   -375  -1480
ATOM   1345  CD  GLU A 127      44.179 -35.528 160.229  1.00159.84           C  
ANISOU 1345  CD  GLU A 127    18717  24809  17207    870   -513  -1510
ATOM   1346  OE1 GLU A 127      44.568 -34.415 160.647  1.00157.53           O  
ANISOU 1346  OE1 GLU A 127    18618  24392  16844    885   -505  -1331
ATOM   1347  OE2 GLU A 127      43.068 -35.750 159.699  1.00156.19           O1-
ANISOU 1347  OE2 GLU A 127    18161  24528  16656   1050   -629  -1726
ATOM   1348  H   GLU A 127      47.475 -37.920 162.127  1.00113.18           H  
ATOM   1349  HA  GLU A 127      45.776 -35.672 162.778  1.00114.05           H  
ATOM   1350  HB3 GLU A 127      43.968 -37.441 162.051  1.00117.04           H  
ATOM   1351  HB2 GLU A 127      45.315 -38.449 161.639  1.00117.04           H  
ATOM   1352  HG3 GLU A 127      44.921 -37.436 159.594  1.00131.92           H  
ATOM   1353  HG2 GLU A 127      46.167 -36.392 160.197  1.00131.92           H  
ATOM   1354  N   VAL A 128      45.704 -38.341 164.732  1.00111.56           N  
ANISOU 1354  N   VAL A 128    12093  18287  12008     60   -133  -1353
ATOM   1355  CA  VAL A 128      45.376 -38.829 166.071  1.00110.27           C  
ANISOU 1355  CA  VAL A 128    11820  18055  12021    -29    -78  -1378
ATOM   1356  C   VAL A 128      46.040 -37.998 167.184  1.00113.41           C  
ANISOU 1356  C   VAL A 128    12378  18305  12408    -73    -84  -1175
ATOM   1357  O   VAL A 128      45.374 -37.728 168.176  1.00112.69           O  
ANISOU 1357  O   VAL A 128    12299  18185  12333    -38   -117  -1185
ATOM   1358  CB  VAL A 128      45.706 -40.343 166.254  1.00113.36           C  
ANISOU 1358  CB  VAL A 128    12024  18432  12616   -169     59  -1457
ATOM   1359  CG1 VAL A 128      45.785 -40.856 167.708  1.00112.19           C  
ANISOU 1359  CG1 VAL A 128    11856  18151  12622   -267    149  -1391
ATOM   1360  CG2 VAL A 128      44.699 -41.211 165.483  1.00114.08           C  
ANISOU 1360  CG2 VAL A 128    11911  18669  12763   -117     70  -1721
ATOM   1361  H   VAL A 128      46.237 -38.974 164.147  1.00111.56           H  
ATOM   1362  HA  VAL A 128      44.298 -38.703 166.166  1.00110.27           H  
ATOM   1363  HB  VAL A 128      46.689 -40.519 165.817  1.00113.36           H  
ATOM   1364 HG11 VAL A 128      45.944 -41.934 167.736  1.00112.19           H  
ATOM   1365 HG12 VAL A 128      46.618 -40.407 168.248  1.00112.19           H  
ATOM   1366 HG13 VAL A 128      44.872 -40.647 168.263  1.00112.19           H  
ATOM   1367 HG21 VAL A 128      44.997 -42.258 165.490  1.00114.08           H  
ATOM   1368 HG22 VAL A 128      43.705 -41.141 165.923  1.00114.08           H  
ATOM   1369 HG23 VAL A 128      44.617 -40.905 164.442  1.00114.08           H  
ATOM   1370  N   ASN A 129      47.293 -37.549 166.989  1.00110.17           N  
ANISOU 1370  N   ASN A 129    12089  17802  11967   -142    -56  -1010
ATOM   1371  CA  ASN A 129      47.993 -36.608 167.875  1.00109.88           C  
ANISOU 1371  CA  ASN A 129    12194  17630  11924   -182    -65   -840
ATOM   1372  C   ASN A 129      47.193 -35.309 168.087  1.00114.40           C  
ANISOU 1372  C   ASN A 129    12902  18210  12355    -54   -160   -811
ATOM   1373  O   ASN A 129      47.082 -34.860 169.227  1.00114.00           O  
ANISOU 1373  O   ASN A 129    12901  18077  12335    -72   -177   -741
ATOM   1374  CB  ASN A 129      49.429 -36.385 167.328  1.00111.84           C  
ANISOU 1374  CB  ASN A 129    12531  17790  12172   -267    -13   -716
ATOM   1375  CG  ASN A 129      50.099 -35.042 167.666  1.00139.19           C  
ANISOU 1375  CG  ASN A 129    16182  21152  15552   -247    -36   -582
ATOM   1376  OD1 ASN A 129      50.178 -34.159 166.817  1.00138.45           O  
ANISOU 1376  OD1 ASN A 129    16223  21057  15323   -176    -34   -545
ATOM   1377  ND2 ASN A 129      50.579 -34.883 168.899  1.00127.71           N  
ANISOU 1377  ND2 ASN A 129    14748  19603  14173   -300    -46   -512
ATOM   1378  H   ASN A 129      47.793 -37.825 166.154  1.00110.17           H  
ATOM   1379  HA  ASN A 129      48.075 -37.154 168.815  1.00109.88           H  
ATOM   1380  HB3 ASN A 129      49.392 -36.399 166.239  1.00111.84           H  
ATOM   1381  HB2 ASN A 129      50.071 -37.219 167.613  1.00111.84           H  
ATOM   1382 HD22 ASN A 129      51.031 -34.018 169.157  1.00127.71           H  
ATOM   1383 HD21 ASN A 129      50.522 -35.634 169.571  1.00127.71           H  
ATOM   1384  N   PHE A 130      46.655 -34.755 166.988  1.00110.71           N  
ANISOU 1384  N   PHE A 130    12498  17842  11725     88   -222   -868
ATOM   1385  CA  PHE A 130      45.865 -33.534 167.007  1.00110.32           C  
ANISOU 1385  CA  PHE A 130    12584  17806  11526    234   -311   -845
ATOM   1386  C   PHE A 130      44.493 -33.713 167.678  1.00114.10           C  
ANISOU 1386  C   PHE A 130    12948  18349  12055    290   -372   -977
ATOM   1387  O   PHE A 130      44.188 -32.952 168.595  1.00112.91           O  
ANISOU 1387  O   PHE A 130    12859  18123  11918    286   -394   -910
ATOM   1388  CB  PHE A 130      45.787 -32.923 165.595  1.00112.96           C  
ANISOU 1388  CB  PHE A 130    13050  18221  11650    399   -356   -860
ATOM   1389  CG  PHE A 130      44.959 -31.656 165.524  1.00114.80           C  
ANISOU 1389  CG  PHE A 130    13440  18464  11715    571   -442   -830
ATOM   1390  CD1 PHE A 130      45.461 -30.471 166.101  1.00117.26           C  
ANISOU 1390  CD1 PHE A 130    13948  18637  11970    561   -405   -655
ATOM   1391  CD2 PHE A 130      43.623 -31.691 165.071  1.00117.87           C  
ANISOU 1391  CD2 PHE A 130    13769  19001  12014    746   -557   -993
ATOM   1392  CE1 PHE A 130      44.663 -29.340 166.166  1.00118.75           C  
ANISOU 1392  CE1 PHE A 130    14287  18827  12005    720   -471   -622
ATOM   1393  CE2 PHE A 130      42.842 -30.546 165.139  1.00121.45           C  
ANISOU 1393  CE2 PHE A 130    14369  19464  12312    915   -640   -965
ATOM   1394  CZ  PHE A 130      43.366 -29.377 165.674  1.00119.06           C  
ANISOU 1394  CZ  PHE A 130    14277  19015  11945    901   -592   -769
ATOM   1395  H   PHE A 130      46.794 -35.187 166.085  1.00110.71           H  
ATOM   1396  HA  PHE A 130      46.414 -32.816 167.621  1.00110.32           H  
ATOM   1397  HB3 PHE A 130      45.414 -33.649 164.871  1.00112.96           H  
ATOM   1398  HB2 PHE A 130      46.798 -32.669 165.270  1.00112.96           H  
ATOM   1399  HD1 PHE A 130      46.458 -30.449 166.515  1.00117.26           H  
ATOM   1400  HD2 PHE A 130      43.204 -32.606 164.678  1.00117.87           H  
ATOM   1401  HE1 PHE A 130      45.041 -28.438 166.620  1.00118.75           H  
ATOM   1402  HE2 PHE A 130      41.822 -30.571 164.783  1.00121.45           H  
ATOM   1403  HZ  PHE A 130      42.756 -28.492 165.726  1.00119.06           H  
ATOM   1404  N   TYR A 131      43.710 -34.709 167.224  1.00111.77           N  
ANISOU 1404  N   TYR A 131    12482  18187  11799    340   -391  -1179
ATOM   1405  CA  TYR A 131      42.364 -34.982 167.736  1.00112.04           C  
ANISOU 1405  CA  TYR A 131    12380  18283  11908    393   -430  -1351
ATOM   1406  C   TYR A 131      42.353 -35.467 169.195  1.00113.83           C  
ANISOU 1406  C   TYR A 131    12543  18388  12318    255   -340  -1315
ATOM   1407  O   TYR A 131      41.503 -35.005 169.950  1.00113.37           O  
ANISOU 1407  O   TYR A 131    12489  18306  12279    296   -371  -1350
ATOM   1408  CB  TYR A 131      41.598 -35.943 166.801  1.00114.74           C  
ANISOU 1408  CB  TYR A 131    12522  18786  12286    459   -448  -1608
ATOM   1409  CG  TYR A 131      41.313 -35.407 165.407  1.00118.75           C  
ANISOU 1409  CG  TYR A 131    13104  19435  12580    650   -565  -1673
ATOM   1410  CD1 TYR A 131      40.663 -34.168 165.235  1.00121.57           C  
ANISOU 1410  CD1 TYR A 131    13600  19836  12756    839   -691  -1665
ATOM   1411  CD2 TYR A 131      41.690 -36.151 164.271  1.00120.53           C  
ANISOU 1411  CD2 TYR A 131    13269  19752  12775    660   -547  -1749
ATOM   1412  CE1 TYR A 131      40.432 -33.654 163.944  1.00123.98           C  
ANISOU 1412  CE1 TYR A 131    14003  20266  12836   1049   -796  -1719
ATOM   1413  CE2 TYR A 131      41.461 -35.641 162.979  1.00123.16           C  
ANISOU 1413  CE2 TYR A 131    13695  20214  12888    862   -654  -1809
ATOM   1414  CZ  TYR A 131      40.849 -34.383 162.814  1.00132.28           C  
ANISOU 1414  CZ  TYR A 131    15004  21407  13847   1067   -780  -1793
ATOM   1415  OH  TYR A 131      40.673 -33.871 161.562  1.00135.55           O  
ANISOU 1415  OH  TYR A 131    15537  21947  14019   1300   -884  -1848
ATOM   1416  H   TYR A 131      44.032 -35.296 166.465  1.00111.77           H  
ATOM   1417  HA  TYR A 131      41.833 -34.030 167.729  1.00112.04           H  
ATOM   1418  HB3 TYR A 131      40.637 -36.204 167.246  1.00114.74           H  
ATOM   1419  HB2 TYR A 131      42.153 -36.876 166.707  1.00114.74           H  
ATOM   1420  HD1 TYR A 131      40.352 -33.607 166.099  1.00121.57           H  
ATOM   1421  HD2 TYR A 131      42.166 -37.114 164.384  1.00120.53           H  
ATOM   1422  HE1 TYR A 131      39.951 -32.694 163.824  1.00123.98           H  
ATOM   1423  HE2 TYR A 131      41.765 -36.218 162.118  1.00123.16           H  
ATOM   1424  HH  TYR A 131      41.112 -34.393 160.884  1.00135.55           H  
ATOM   1425  N   SER A 132      43.312 -36.317 169.602  1.00109.03           N  
ANISOU 1425  N   SER A 132    11897  17697  11834    106   -230  -1238
ATOM   1426  CA  SER A 132      43.475 -36.714 171.004  1.00108.12           C  
ANISOU 1426  CA  SER A 132    11758  17458  11865      2   -139  -1186
ATOM   1427  C   SER A 132      43.962 -35.547 171.875  1.00110.89           C  
ANISOU 1427  C   SER A 132    12288  17699  12146      1   -189  -1001
ATOM   1428  O   SER A 132      43.423 -35.367 172.960  1.00109.89           O  
ANISOU 1428  O   SER A 132    12180  17513  12060     10   -185  -1001
ATOM   1429  CB  SER A 132      44.358 -37.976 171.152  1.00111.79           C  
ANISOU 1429  CB  SER A 132    12148  17870  12456   -126    -19  -1154
ATOM   1430  OG  SER A 132      45.735 -37.730 170.944  1.00120.45           O  
ANISOU 1430  OG  SER A 132    13348  18926  13490   -174    -36   -999
ATOM   1431  H   SER A 132      43.982 -36.690 168.942  1.00109.03           H  
ATOM   1432  HA  SER A 132      42.483 -36.994 171.363  1.00108.12           H  
ATOM   1433  HB3 SER A 132      44.031 -38.765 170.476  1.00111.79           H  
ATOM   1434  HB2 SER A 132      44.250 -38.381 172.159  1.00111.79           H  
ATOM   1435  HG  SER A 132      45.875 -37.634 169.996  1.00120.45           H  
ATOM   1436  N   GLY A 133      44.925 -34.756 171.370  1.00106.99           N  
ANISOU 1436  N   GLY A 133    11921  17175  11555     -9   -223   -861
ATOM   1437  CA  GLY A 133      45.556 -33.659 172.098  1.00106.00           C  
ANISOU 1437  CA  GLY A 133    11955  16946  11372    -17   -260   -702
ATOM   1438  C   GLY A 133      44.584 -32.504 172.371  1.00109.30           C  
ANISOU 1438  C   GLY A 133    12463  17379  11687     94   -343   -705
ATOM   1439  O   GLY A 133      44.583 -31.973 173.480  1.00108.39           O  
ANISOU 1439  O   GLY A 133    12418  17178  11588     78   -356   -629
ATOM   1440  H   GLY A 133      45.304 -34.965 170.456  1.00106.99           H  
ATOM   1441  HA3 GLY A 133      46.399 -33.284 171.518  1.00106.00           H  
ATOM   1442  HA2 GLY A 133      45.955 -34.042 173.037  1.00106.00           H  
ATOM   1443  N   ILE A 134      43.741 -32.140 171.389  1.00106.12           N  
ANISOU 1443  N   ILE A 134    12057  17088  11174    219   -405   -800
ATOM   1444  CA  ILE A 134      42.760 -31.059 171.510  1.00106.13           C  
ANISOU 1444  CA  ILE A 134    12141  17117  11069    348   -492   -817
ATOM   1445  C   ILE A 134      41.544 -31.452 172.383  1.00109.14           C  
ANISOU 1445  C   ILE A 134    12404  17506  11559    351   -494   -942
ATOM   1446  O   ILE A 134      41.022 -30.591 173.091  1.00109.16           O  
ANISOU 1446  O   ILE A 134    12483  17460  11532    390   -534   -902
ATOM   1447  CB  ILE A 134      42.291 -30.565 170.107  1.00110.71           C  
ANISOU 1447  CB  ILE A 134    12782  17813  11469    515   -569   -875
ATOM   1448  CG1 ILE A 134      41.740 -29.127 170.158  1.00111.80           C  
ANISOU 1448  CG1 ILE A 134    13087  17932  11461    646   -643   -807
ATOM   1449  CG2 ILE A 134      41.308 -31.503 169.385  1.00112.35           C  
ANISOU 1449  CG2 ILE A 134    12807  18176  11703    593   -607  -1105
ATOM   1450  CD1 ILE A 134      41.630 -28.438 168.793  1.00122.80           C  
ANISOU 1450  CD1 ILE A 134    14647  19374  12638    812   -683   -766
ATOM   1451  H   ILE A 134      43.789 -32.602 170.489  1.00106.12           H  
ATOM   1452  HA  ILE A 134      43.261 -30.228 172.012  1.00106.13           H  
ATOM   1453  HB  ILE A 134      43.183 -30.532 169.482  1.00110.71           H  
ATOM   1454 HG13 ILE A 134      42.415 -28.531 170.765  1.00111.80           H  
ATOM   1455 HG12 ILE A 134      40.769 -29.110 170.654  1.00111.80           H  
ATOM   1456 HG21 ILE A 134      41.235 -31.249 168.329  1.00112.35           H  
ATOM   1457 HG22 ILE A 134      41.648 -32.531 169.439  1.00112.35           H  
ATOM   1458 HG23 ILE A 134      40.307 -31.462 169.813  1.00112.35           H  
ATOM   1459 HD11 ILE A 134      41.285 -27.410 168.906  1.00122.80           H  
ATOM   1460 HD12 ILE A 134      42.595 -28.410 168.288  1.00122.80           H  
ATOM   1461 HD13 ILE A 134      40.923 -28.950 168.143  1.00122.80           H  
ATOM   1462  N   TRP A 135      41.155 -32.742 172.365  1.00104.83           N  
ANISOU 1462  N   TRP A 135    11677  17004  11151    302   -428  -1094
ATOM   1463  CA  TRP A 135      40.122 -33.302 173.240  1.00104.12           C  
ANISOU 1463  CA  TRP A 135    11469  16896  11197    291   -382  -1233
ATOM   1464  C   TRP A 135      40.597 -33.548 174.684  1.00103.65           C  
ANISOU 1464  C   TRP A 135    11465  16682  11235    185   -294  -1114
ATOM   1465  O   TRP A 135      39.785 -33.392 175.594  1.00102.40           O  
ANISOU 1465  O   TRP A 135    11311  16471  11127    200   -279  -1153
ATOM   1466  CB  TRP A 135      39.512 -34.574 172.620  1.00103.97           C  
ANISOU 1466  CB  TRP A 135    11236  16962  11305    276   -312  -1456
ATOM   1467  CG  TRP A 135      38.343 -34.352 171.704  1.00106.84           C  
ANISOU 1467  CG  TRP A 135    11502  17480  11613    421   -413  -1670
ATOM   1468  CD1 TRP A 135      38.318 -34.440 170.353  1.00110.73           C  
ANISOU 1468  CD1 TRP A 135    11947  18117  12008    512   -486  -1766
ATOM   1469  CD2 TRP A 135      36.999 -33.946 172.096  1.00107.72           C  
ANISOU 1469  CD2 TRP A 135    11554  17620  11754    510   -462  -1827
ATOM   1470  NE1 TRP A 135      37.054 -34.139 169.890  1.00111.72           N  
ANISOU 1470  NE1 TRP A 135    11983  18373  12095    667   -592  -1983
ATOM   1471  CE2 TRP A 135      36.195 -33.831 170.922  1.00113.13           C  
ANISOU 1471  CE2 TRP A 135    12142  18481  12360    663   -578  -2030
ATOM   1472  CE3 TRP A 135      36.376 -33.662 173.334  1.00108.77           C  
ANISOU 1472  CE3 TRP A 135    11708  17646  11975    482   -418  -1824
ATOM   1473  CZ2 TRP A 135      34.838 -33.469 170.976  1.00113.62           C  
ANISOU 1473  CZ2 TRP A 135    12116  18620  12433    791   -663  -2238
ATOM   1474  CZ3 TRP A 135      35.019 -33.287 173.399  1.00111.23           C  
ANISOU 1474  CZ3 TRP A 135    11932  18020  12309    589   -484  -2024
ATOM   1475  CH2 TRP A 135      34.249 -33.197 172.225  1.00113.30           C  
ANISOU 1475  CH2 TRP A 135    12085  18463  12499    742   -610  -2233
ATOM   1476  H   TRP A 135      41.625 -33.396 171.755  1.00104.83           H  
ATOM   1477  HA  TRP A 135      39.317 -32.569 173.334  1.00104.12           H  
ATOM   1478  HB3 TRP A 135      39.114 -35.196 173.418  1.00103.97           H  
ATOM   1479  HB2 TRP A 135      40.273 -35.186 172.138  1.00103.97           H  
ATOM   1480  HD1 TRP A 135      39.150 -34.713 169.727  1.00110.73           H  
ATOM   1481  HE1 TRP A 135      36.810 -34.144 168.909  1.00111.72           H  
ATOM   1482  HE3 TRP A 135      36.952 -33.734 174.245  1.00108.77           H  
ATOM   1483  HZ2 TRP A 135      34.253 -33.395 170.072  1.00113.62           H  
ATOM   1484  HZ3 TRP A 135      34.567 -33.076 174.357  1.00111.23           H  
ATOM   1485  HH2 TRP A 135      33.208 -32.917 172.283  1.00113.30           H  
ATOM   1486  N   LEU A 136      41.886 -33.879 174.888  1.00 98.00           N  
ANISOU 1486  N   LEU A 136    10798  15895  10543     89   -241   -975
ATOM   1487  CA  LEU A 136      42.520 -33.970 176.211  1.00 96.24           C  
ANISOU 1487  CA  LEU A 136    10646  15537  10385     17   -179   -856
ATOM   1488  C   LEU A 136      42.594 -32.605 176.908  1.00 99.20           C  
ANISOU 1488  C   LEU A 136    11174  15853  10666     53   -265   -736
ATOM   1489  O   LEU A 136      42.368 -32.547 178.115  1.00 99.33           O  
ANISOU 1489  O   LEU A 136    11241  15777  10724     41   -234   -698
ATOM   1490  CB  LEU A 136      43.941 -34.564 176.094  1.00 95.53           C  
ANISOU 1490  CB  LEU A 136    10567  15407  10325    -67   -136   -754
ATOM   1491  CG  LEU A 136      43.980 -36.101 175.980  1.00 99.98           C  
ANISOU 1491  CG  LEU A 136    10996  15979  11012   -126    -13   -839
ATOM   1492  CD1 LEU A 136      45.363 -36.569 175.507  1.00 99.87           C  
ANISOU 1492  CD1 LEU A 136    10984  15966  10996   -191     -8   -756
ATOM   1493  CD2 LEU A 136      43.533 -36.810 177.274  1.00102.11           C  
ANISOU 1493  CD2 LEU A 136    11265  16139  11393   -149    109   -848
ATOM   1494  H   LEU A 136      42.492 -34.036 174.093  1.00 98.00           H  
ATOM   1495  HA  LEU A 136      41.905 -34.620 176.835  1.00 96.24           H  
ATOM   1496  HB3 LEU A 136      44.546 -34.284 176.959  1.00 95.53           H  
ATOM   1497  HB2 LEU A 136      44.438 -34.108 175.238  1.00 95.53           H  
ATOM   1498  HG  LEU A 136      43.283 -36.395 175.205  1.00 99.98           H  
ATOM   1499 HD11 LEU A 136      45.308 -37.556 175.047  1.00 99.87           H  
ATOM   1500 HD12 LEU A 136      45.794 -35.895 174.766  1.00 99.87           H  
ATOM   1501 HD13 LEU A 136      46.056 -36.614 176.343  1.00 99.87           H  
ATOM   1502 HD21 LEU A 136      44.243 -37.568 177.596  1.00102.11           H  
ATOM   1503 HD22 LEU A 136      43.410 -36.110 178.101  1.00102.11           H  
ATOM   1504 HD23 LEU A 136      42.576 -37.313 177.129  1.00102.11           H  
ATOM   1505  N   LEU A 137      42.865 -31.537 176.134  1.00 94.41           N  
ANISOU 1505  N   LEU A 137    10650  15292   9929    104   -358   -677
ATOM   1506  CA  LEU A 137      42.843 -30.158 176.620  1.00 93.42           C  
ANISOU 1506  CA  LEU A 137    10668  15114   9713    142   -427   -571
ATOM   1507  C   LEU A 137      41.436 -29.691 177.012  1.00 96.45           C  
ANISOU 1507  C   LEU A 137    11050  15513  10083    221   -464   -651
ATOM   1508  O   LEU A 137      41.334 -28.971 178.000  1.00 95.21           O  
ANISOU 1508  O   LEU A 137    10989  15281   9906    224   -487   -576
ATOM   1509  CB  LEU A 137      43.456 -29.200 175.579  1.00 93.74           C  
ANISOU 1509  CB  LEU A 137    10809  15183   9625    183   -474   -496
ATOM   1510  CG  LEU A 137      44.985 -29.293 175.442  1.00 97.99           C  
ANISOU 1510  CG  LEU A 137    11396  15654  10181     92   -436   -386
ATOM   1511  CD1 LEU A 137      45.466 -28.518 174.204  1.00 98.61           C  
ANISOU 1511  CD1 LEU A 137    11575  15749  10143    140   -442   -336
ATOM   1512  CD2 LEU A 137      45.710 -28.814 176.715  1.00100.14           C  
ANISOU 1512  CD2 LEU A 137    11740  15814  10495     36   -439   -291
ATOM   1513  H   LEU A 137      43.058 -31.666 175.150  1.00 94.41           H  
ATOM   1514  HA  LEU A 137      43.442 -30.131 177.530  1.00 93.42           H  
ATOM   1515  HB3 LEU A 137      43.216 -28.170 175.847  1.00 93.74           H  
ATOM   1516  HB2 LEU A 137      42.987 -29.376 174.610  1.00 93.74           H  
ATOM   1517  HG  LEU A 137      45.252 -30.337 175.296  1.00 97.99           H  
ATOM   1518 HD11 LEU A 137      46.535 -28.308 174.249  1.00 98.61           H  
ATOM   1519 HD12 LEU A 137      45.290 -29.095 173.295  1.00 98.61           H  
ATOM   1520 HD13 LEU A 137      44.945 -27.566 174.097  1.00 98.61           H  
ATOM   1521 HD21 LEU A 137      46.289 -27.916 176.517  1.00100.14           H  
ATOM   1522 HD22 LEU A 137      45.025 -28.558 177.522  1.00100.14           H  
ATOM   1523 HD23 LEU A 137      46.393 -29.577 177.091  1.00100.14           H  
ATOM   1524  N   ALA A 138      40.395 -30.134 176.281  1.00 93.85           N  
ANISOU 1524  N   ALA A 138    10602  15282   9776    283   -469   -819
ATOM   1525  CA  ALA A 138      38.988 -29.889 176.613  1.00 94.52           C  
ANISOU 1525  CA  ALA A 138    10649  15390   9876    360   -500   -941
ATOM   1526  C   ALA A 138      38.531 -30.615 177.893  1.00 97.84           C  
ANISOU 1526  C   ALA A 138    11024  15704  10445    288   -394   -980
ATOM   1527  O   ALA A 138      37.735 -30.047 178.640  1.00 97.50           O  
ANISOU 1527  O   ALA A 138    11016  15614  10415    319   -404  -1002
ATOM   1528  CB  ALA A 138      38.101 -30.259 175.414  1.00 96.42           C  
ANISOU 1528  CB  ALA A 138    10749  15774  10111    454   -540  -1145
ATOM   1529  H   ALA A 138      40.568 -30.712 175.470  1.00 93.85           H  
ATOM   1530  HA  ALA A 138      38.870 -28.819 176.781  1.00 94.52           H  
ATOM   1531  HB1 ALA A 138      37.058 -30.007 175.605  1.00 96.42           H  
ATOM   1532  HB2 ALA A 138      38.406 -29.716 174.519  1.00 96.42           H  
ATOM   1533  HB3 ALA A 138      38.146 -31.324 175.186  1.00 96.42           H  
ATOM   1534  N   CYS A 139      39.073 -31.821 178.149  1.00 94.03           N  
ANISOU 1534  N   CYS A 139    10480  15176  10070    200   -280   -983
ATOM   1535  CA  CYS A 139      38.836 -32.606 179.367  1.00 93.79           C  
ANISOU 1535  CA  CYS A 139    10439  15026  10171    144   -143  -1004
ATOM   1536  C   CYS A 139      39.484 -31.966 180.607  1.00 96.37           C  
ANISOU 1536  C   CYS A 139    10932  15235  10448    124   -157   -825
ATOM   1537  O   CYS A 139      38.886 -32.026 181.682  1.00 95.41           O  
ANISOU 1537  O   CYS A 139    10856  15013  10385    122    -81   -834
ATOM   1538  CB  CYS A 139      39.320 -34.062 179.236  1.00 94.41           C  
ANISOU 1538  CB  CYS A 139    10419  15092  10361     76    -10  -1054
ATOM   1539  SG  CYS A 139      38.319 -34.960 178.024  1.00 99.45           S  
ANISOU 1539  SG  CYS A 139    10828  15860  11097     94     35  -1316
ATOM   1540  H   CYS A 139      39.711 -32.226 177.478  1.00 94.03           H  
ATOM   1541  HA  CYS A 139      37.759 -32.624 179.546  1.00 93.79           H  
ATOM   1542  HB3 CYS A 139      39.219 -34.584 180.187  1.00 94.41           H  
ATOM   1543  HB2 CYS A 139      40.371 -34.114 178.951  1.00 94.41           H  
ATOM   1544  HG  CYS A 139      38.773 -34.299 176.952  1.00 99.45           H  
ATOM   1545  N   ILE A 140      40.659 -31.332 180.430  1.00 93.18           N  
ANISOU 1545  N   ILE A 140    10619  14842   9942    112   -248   -678
ATOM   1546  CA  ILE A 140      41.302 -30.505 181.452  1.00 93.35           C  
ANISOU 1546  CA  ILE A 140    10783  14773   9912    101   -287   -531
ATOM   1547  C   ILE A 140      40.442 -29.271 181.788  1.00100.20           C  
ANISOU 1547  C   ILE A 140    11720  15629  10724    155   -353   -530
ATOM   1548  O   ILE A 140      40.263 -28.997 182.970  1.00100.07           O  
ANISOU 1548  O   ILE A 140    11780  15520  10721    156   -329   -492
ATOM   1549  CB  ILE A 140      42.753 -30.073 181.063  1.00 96.11           C  
ANISOU 1549  CB  ILE A 140    11179  15138  10200     66   -351   -417
ATOM   1550  CG1 ILE A 140      43.691 -31.300 181.016  1.00 95.74           C  
ANISOU 1550  CG1 ILE A 140    11072  15079  10224     11   -281   -411
ATOM   1551  CG2 ILE A 140      43.371 -28.987 181.975  1.00 97.16           C  
ANISOU 1551  CG2 ILE A 140    11440  15198  10279     66   -414   -304
ATOM   1552  CD1 ILE A 140      45.044 -31.046 180.333  1.00 95.42           C  
ANISOU 1552  CD1 ILE A 140    11036  15062  10159    -34   -323   -342
ATOM   1553  H   ILE A 140      41.102 -31.346 179.521  1.00 93.18           H  
ATOM   1554  HA  ILE A 140      41.369 -31.109 182.360  1.00 93.35           H  
ATOM   1555  HB  ILE A 140      42.715 -29.661 180.055  1.00 96.11           H  
ATOM   1556 HG13 ILE A 140      43.204 -32.127 180.504  1.00 95.74           H  
ATOM   1557 HG12 ILE A 140      43.869 -31.654 182.032  1.00 95.74           H  
ATOM   1558 HG21 ILE A 140      44.396 -28.759 181.684  1.00 97.16           H  
ATOM   1559 HG22 ILE A 140      42.829 -28.043 181.933  1.00 97.16           H  
ATOM   1560 HG23 ILE A 140      43.388 -29.312 183.016  1.00 97.16           H  
ATOM   1561 HD11 ILE A 140      45.428 -31.959 179.877  1.00 95.42           H  
ATOM   1562 HD12 ILE A 140      44.967 -30.293 179.549  1.00 95.42           H  
ATOM   1563 HD13 ILE A 140      45.784 -30.704 181.057  1.00 95.42           H  
ATOM   1564  N   SER A 141      39.868 -28.598 180.771  1.00 99.07           N  
ANISOU 1564  N   SER A 141    11550  15579  10512    213   -429   -581
ATOM   1565  CA  SER A 141      39.002 -27.422 180.946  1.00100.09           C  
ANISOU 1565  CA  SER A 141    11736  15714  10581    283   -496   -594
ATOM   1566  C   SER A 141      37.757 -27.725 181.789  1.00106.24           C  
ANISOU 1566  C   SER A 141    12467  16441  11458    292   -432   -707
ATOM   1567  O   SER A 141      37.429 -26.922 182.654  1.00106.25           O  
ANISOU 1567  O   SER A 141    12557  16367  11446    299   -443   -657
ATOM   1568  CB  SER A 141      38.524 -26.848 179.599  1.00104.76           C  
ANISOU 1568  CB  SER A 141    12295  16428  11082    376   -577   -663
ATOM   1569  OG  SER A 141      39.469 -26.979 178.580  1.00115.74           O  
ANISOU 1569  OG  SER A 141    13680  17879  12419    370   -589   -625
ATOM   1570  H   SER A 141      40.047 -28.875 179.815  1.00 99.07           H  
ATOM   1571  HA  SER A 141      39.600 -26.662 181.454  1.00100.09           H  
ATOM   1572  HB3 SER A 141      38.360 -25.782 179.718  1.00104.76           H  
ATOM   1573  HB2 SER A 141      37.593 -27.297 179.248  1.00104.76           H  
ATOM   1574  HG  SER A 141      40.233 -26.440 178.802  1.00115.74           H  
ATOM   1575  N   VAL A 142      37.107 -28.873 181.527  1.00104.22           N  
ANISOU 1575  N   VAL A 142    12067  16218  11313    286   -349   -871
ATOM   1576  CA  VAL A 142      35.925 -29.354 182.244  1.00105.21           C  
ANISOU 1576  CA  VAL A 142    12125  16280  11569    284   -245  -1016
ATOM   1577  C   VAL A 142      36.215 -29.648 183.732  1.00109.91           C  
ANISOU 1577  C   VAL A 142    12837  16713  12209    231   -137   -913
ATOM   1578  O   VAL A 142      35.429 -29.223 184.579  1.00109.31           O  
ANISOU 1578  O   VAL A 142    12812  16555  12166    244   -102   -937
ATOM   1579  CB  VAL A 142      35.325 -30.608 181.539  1.00109.94           C  
ANISOU 1579  CB  VAL A 142    12534  16939  12300    275   -151  -1226
ATOM   1580  CG1 VAL A 142      34.318 -31.431 182.371  1.00110.18           C  
ANISOU 1580  CG1 VAL A 142    12504  16851  12508    238     31  -1368
ATOM   1581  CG2 VAL A 142      34.667 -30.207 180.205  1.00110.56           C  
ANISOU 1581  CG2 VAL A 142    12497  17180  12329    368   -276  -1376
ATOM   1582  H   VAL A 142      37.444 -29.469 180.783  1.00104.22           H  
ATOM   1583  HA  VAL A 142      35.182 -28.555 182.212  1.00105.21           H  
ATOM   1584  HB  VAL A 142      36.151 -31.278 181.296  1.00109.94           H  
ATOM   1585 HG11 VAL A 142      33.883 -32.234 181.774  1.00110.18           H  
ATOM   1586 HG12 VAL A 142      34.783 -31.907 183.235  1.00110.18           H  
ATOM   1587 HG13 VAL A 142      33.499 -30.806 182.727  1.00110.18           H  
ATOM   1588 HG21 VAL A 142      34.332 -31.084 179.651  1.00110.56           H  
ATOM   1589 HG22 VAL A 142      33.799 -29.568 180.372  1.00110.56           H  
ATOM   1590 HG23 VAL A 142      35.352 -29.659 179.561  1.00110.56           H  
ATOM   1591  N   ASP A 143      37.358 -30.299 184.015  1.00107.24           N  
ANISOU 1591  N   ASP A 143    12553  16334  11861    185    -93   -799
ATOM   1592  CA  ASP A 143      37.885 -30.530 185.365  1.00107.34           C  
ANISOU 1592  CA  ASP A 143    12694  16206  11884    168     -8   -696
ATOM   1593  C   ASP A 143      38.172 -29.225 186.124  1.00110.30           C  
ANISOU 1593  C   ASP A 143    13216  16540  12152    190   -115   -563
ATOM   1594  O   ASP A 143      37.710 -29.088 187.254  1.00109.74           O  
ANISOU 1594  O   ASP A 143    13241  16359  12098    204    -52   -545
ATOM   1595  CB  ASP A 143      39.144 -31.439 185.360  1.00109.40           C  
ANISOU 1595  CB  ASP A 143    12964  16456  12147    138     37   -620
ATOM   1596  CG  ASP A 143      38.900 -32.818 185.984  1.00124.40           C  
ANISOU 1596  CG  ASP A 143    14882  18235  14148    133    238   -659
ATOM   1597  OD1 ASP A 143      38.165 -33.618 185.366  1.00126.43           O  
ANISOU 1597  OD1 ASP A 143    15015  18494  14530    112    370   -813
ATOM   1598  OD2 ASP A 143      39.349 -32.992 187.140  1.00130.64           O1-
ANISOU 1598  OD2 ASP A 143    15815  18928  14893    161    270   -546
ATOM   1599  H   ASP A 143      37.942 -30.621 183.255  1.00107.24           H  
ATOM   1600  HA  ASP A 143      37.083 -31.031 185.914  1.00107.34           H  
ATOM   1601  HB3 ASP A 143      39.996 -30.963 185.849  1.00109.40           H  
ATOM   1602  HB2 ASP A 143      39.485 -31.593 184.335  1.00109.40           H  
ATOM   1603  N   ARG A 144      38.916 -28.299 185.496  1.00106.42           N  
ANISOU 1603  N   ARG A 144    12746  16129  11560    192   -259   -479
ATOM   1604  CA  ARG A 144      39.308 -27.019 186.091  1.00105.80           C  
ANISOU 1604  CA  ARG A 144    12790  16016  11392    204   -354   -366
ATOM   1605  C   ARG A 144      38.138 -26.027 186.239  1.00111.43           C  
ANISOU 1605  C   ARG A 144    13527  16721  12090    240   -386   -406
ATOM   1606  O   ARG A 144      38.155 -25.253 187.191  1.00111.54           O  
ANISOU 1606  O   ARG A 144    13648  16663  12067    246   -411   -336
ATOM   1607  CB  ARG A 144      40.484 -26.397 185.303  1.00103.19           C  
ANISOU 1607  CB  ARG A 144    12474  15749  10984    186   -455   -279
ATOM   1608  CG  ARG A 144      41.815 -27.196 185.239  1.00106.35           C  
ANISOU 1608  CG  ARG A 144    12849  16154  11404    148   -437   -240
ATOM   1609  CD  ARG A 144      42.444 -27.634 186.578  1.00114.17           C  
ANISOU 1609  CD  ARG A 144    13922  17056  12401    153   -417   -182
ATOM   1610  NE  ARG A 144      41.828 -28.856 187.135  1.00122.03           N  
ANISOU 1610  NE  ARG A 144    14906  17998  13463    169   -292   -229
ATOM   1611  CZ  ARG A 144      41.538 -29.146 188.418  1.00132.51           C  
ANISOU 1611  CZ  ARG A 144    16334  19222  14793    211   -224   -214
ATOM   1612  NH1 ARG A 144      41.769 -28.287 189.425  1.00111.62           N  
ANISOU 1612  NH1 ARG A 144    13798  16529  12084    240   -290   -158
ATOM   1613  NH2 ARG A 144      40.990 -30.336 188.699  1.00122.27           N1+
ANISOU 1613  NH2 ARG A 144    15039  17859  13561    229    -75   -257
ATOM   1614  H   ARG A 144      39.260 -28.486 184.562  1.00106.42           H  
ATOM   1615  HA  ARG A 144      39.651 -27.212 187.108  1.00105.80           H  
ATOM   1616  HB3 ARG A 144      40.715 -25.423 185.738  1.00103.19           H  
ATOM   1617  HB2 ARG A 144      40.158 -26.188 184.283  1.00103.19           H  
ATOM   1618  HG3 ARG A 144      42.553 -26.676 184.630  1.00106.35           H  
ATOM   1619  HG2 ARG A 144      41.618 -28.106 184.684  1.00106.35           H  
ATOM   1620  HD3 ARG A 144      42.252 -26.831 187.287  1.00114.17           H  
ATOM   1621  HD2 ARG A 144      43.529 -27.722 186.506  1.00114.17           H  
ATOM   1622  HE  ARG A 144      41.635 -29.573 186.451  1.00122.03           H  
ATOM   1623 HH12 ARG A 144      41.553 -28.539 190.377  1.00111.62           H  
ATOM   1624 HH11 ARG A 144      42.205 -27.397 189.232  1.00111.62           H  
ATOM   1625 HH22 ARG A 144      40.763 -30.583 189.650  1.00122.27           H  
ATOM   1626 HH21 ARG A 144      40.785 -31.001 187.965  1.00122.27           H  
ATOM   1627  N   TYR A 145      37.131 -26.082 185.348  1.00108.72           N  
ANISOU 1627  N   TYR A 145    13080  16454  11776    273   -392   -531
ATOM   1628  CA  TYR A 145      35.907 -25.279 185.431  1.00109.01           C  
ANISOU 1628  CA  TYR A 145    13118  16492  11808    322   -429   -597
ATOM   1629  C   TYR A 145      35.047 -25.679 186.636  1.00111.59           C  
ANISOU 1629  C   TYR A 145    13469  16694  12234    305   -312   -655
ATOM   1630  O   TYR A 145      34.706 -24.822 187.450  1.00109.97           O  
ANISOU 1630  O   TYR A 145    13366  16417  12001    311   -329   -598
ATOM   1631  CB  TYR A 145      35.129 -25.338 184.100  1.00111.53           C  
ANISOU 1631  CB  TYR A 145    13306  16938  12132    386   -476   -745
ATOM   1632  CG  TYR A 145      33.872 -24.484 184.034  1.00115.32           C  
ANISOU 1632  CG  TYR A 145    13778  17439  12599    461   -537   -828
ATOM   1633  CD1 TYR A 145      33.957 -23.140 183.620  1.00117.85           C  
ANISOU 1633  CD1 TYR A 145    14182  17812  12784    532   -655   -745
ATOM   1634  CD2 TYR A 145      32.615 -25.026 184.380  1.00116.84           C  
ANISOU 1634  CD2 TYR A 145    13874  17596  12923    468   -463  -1005
ATOM   1635  CE1 TYR A 145      32.798 -22.346 183.546  1.00119.69           C  
ANISOU 1635  CE1 TYR A 145    14411  18067  12998    617   -716   -822
ATOM   1636  CE2 TYR A 145      31.456 -24.228 184.309  1.00118.27           C  
ANISOU 1636  CE2 TYR A 145    14034  17801  13102    543   -526  -1100
ATOM   1637  CZ  TYR A 145      31.547 -22.888 183.886  1.00126.23           C  
ANISOU 1637  CZ  TYR A 145    15133  18870  13960    623   -662  -1003
ATOM   1638  OH  TYR A 145      30.430 -22.110 183.797  1.00128.49           O  
ANISOU 1638  OH  TYR A 145    15403  19179  14238    712   -729  -1094
ATOM   1639  H   TYR A 145      37.189 -26.726 184.570  1.00108.72           H  
ATOM   1640  HA  TYR A 145      36.202 -24.246 185.584  1.00109.01           H  
ATOM   1641  HB3 TYR A 145      34.865 -26.371 183.864  1.00111.53           H  
ATOM   1642  HB2 TYR A 145      35.784 -25.006 183.295  1.00111.53           H  
ATOM   1643  HD1 TYR A 145      34.910 -22.710 183.359  1.00117.85           H  
ATOM   1644  HD2 TYR A 145      32.537 -26.054 184.702  1.00116.84           H  
ATOM   1645  HE1 TYR A 145      32.861 -21.319 183.234  1.00119.69           H  
ATOM   1646  HE2 TYR A 145      30.499 -24.652 184.579  1.00118.27           H  
ATOM   1647  HH  TYR A 145      29.622 -22.585 184.007  1.00128.49           H  
ATOM   1648  N   LEU A 146      34.770 -26.986 186.758  1.00108.67           N  
ANISOU 1648  N   LEU A 146    13019  16286  11985    279   -173   -765
ATOM   1649  CA  LEU A 146      34.056 -27.561 187.895  1.00108.83           C  
ANISOU 1649  CA  LEU A 146    13074  16161  12115    262    -10   -829
ATOM   1650  C   LEU A 146      34.794 -27.372 189.234  1.00113.34           C  
ANISOU 1650  C   LEU A 146    13830  16609  12625    255     26   -667
ATOM   1651  O   LEU A 146      34.117 -27.292 190.253  1.00113.78           O  
ANISOU 1651  O   LEU A 146    13969  16533  12729    259    138   -684
ATOM   1652  CB  LEU A 146      33.776 -29.055 187.622  1.00109.27           C  
ANISOU 1652  CB  LEU A 146    13009  16190  12320    235    163   -980
ATOM   1653  CG  LEU A 146      32.694 -29.305 186.545  1.00114.31           C  
ANISOU 1653  CG  LEU A 146    13439  16933  13060    250    159  -1207
ATOM   1654  CD1 LEU A 146      32.686 -30.781 186.097  1.00114.83           C  
ANISOU 1654  CD1 LEU A 146    13382  17005  13245    212    301  -1322
ATOM   1655  CD2 LEU A 146      31.296 -28.820 186.991  1.00117.25           C  
ANISOU 1655  CD2 LEU A 146    13765  17236  13548    263    229  -1372
ATOM   1656  H   LEU A 146      35.095 -27.639 186.058  1.00108.67           H  
ATOM   1657  HA  LEU A 146      33.106 -27.036 187.980  1.00108.83           H  
ATOM   1658  HB3 LEU A 146      33.468 -29.557 188.541  1.00109.27           H  
ATOM   1659  HB2 LEU A 146      34.713 -29.535 187.330  1.00109.27           H  
ATOM   1660  HG  LEU A 146      32.969 -28.724 185.664  1.00114.31           H  
ATOM   1661 HD11 LEU A 146      32.710 -30.854 185.010  1.00114.83           H  
ATOM   1662 HD12 LEU A 146      33.553 -31.328 186.469  1.00114.83           H  
ATOM   1663 HD13 LEU A 146      31.805 -31.321 186.441  1.00114.83           H  
ATOM   1664 HD21 LEU A 146      30.513 -29.550 186.791  1.00117.25           H  
ATOM   1665 HD22 LEU A 146      31.262 -28.597 188.058  1.00117.25           H  
ATOM   1666 HD23 LEU A 146      31.022 -27.907 186.462  1.00117.25           H  
ATOM   1667  N   ALA A 147      36.136 -27.291 189.215  1.00109.84           N  
ANISOU 1667  N   ALA A 147    13450  16205  12077    252    -66   -524
ATOM   1668  CA  ALA A 147      36.970 -27.243 190.415  1.00109.92           C  
ANISOU 1668  CA  ALA A 147    13622  16125  12019    268    -62   -392
ATOM   1669  C   ALA A 147      37.313 -25.836 190.932  1.00114.41           C  
ANISOU 1669  C   ALA A 147    14287  16700  12484    280   -201   -291
ATOM   1670  O   ALA A 147      37.562 -25.737 192.135  1.00114.46           O  
ANISOU 1670  O   ALA A 147    14428  16608  12454    307   -176   -232
ATOM   1671  CB  ALA A 147      38.261 -28.029 190.156  1.00110.60           C  
ANISOU 1671  CB  ALA A 147    13707  16239  12079    266    -65   -331
ATOM   1672  H   ALA A 147      36.625 -27.374 188.334  1.00109.84           H  
ATOM   1673  HA  ALA A 147      36.446 -27.756 191.225  1.00109.92           H  
ATOM   1674  HB1 ALA A 147      38.914 -28.026 191.030  1.00110.60           H  
ATOM   1675  HB2 ALA A 147      38.044 -29.072 189.922  1.00110.60           H  
ATOM   1676  HB3 ALA A 147      38.822 -27.606 189.323  1.00110.60           H  
ATOM   1677  N   ILE A 148      37.344 -24.793 190.075  1.00111.22           N  
ANISOU 1677  N   ILE A 148    13828  16399  12029    267   -331   -271
ATOM   1678  CA  ILE A 148      37.823 -23.463 190.485  1.00111.38           C  
ANISOU 1678  CA  ILE A 148    13940  16412  11968    270   -435   -181
ATOM   1679  C   ILE A 148      36.737 -22.362 190.469  1.00117.39           C  
ANISOU 1679  C   ILE A 148    14711  17159  12733    285   -451   -218
ATOM   1680  O   ILE A 148      36.614 -21.677 191.486  1.00117.23           O  
ANISOU 1680  O   ILE A 148    14790  17052  12698    291   -439   -184
ATOM   1681  CB  ILE A 148      39.109 -23.001 189.731  1.00114.22           C  
ANISOU 1681  CB  ILE A 148    14282  16851  12265    249   -540   -110
ATOM   1682  CG1 ILE A 148      38.911 -22.395 188.328  1.00114.59           C  
ANISOU 1682  CG1 ILE A 148    14261  16989  12288    253   -591   -132
ATOM   1683  CG2 ILE A 148      40.199 -24.090 189.721  1.00115.14           C  
ANISOU 1683  CG2 ILE A 148    14367  16986  12395    235   -525    -95
ATOM   1684  CD1 ILE A 148      38.903 -20.866 188.362  1.00120.61           C  
ANISOU 1684  CD1 ILE A 148    15093  17745  12989    257   -655    -69
ATOM   1685  H   ILE A 148      37.139 -24.931 189.094  1.00111.22           H  
ATOM   1686  HA  ILE A 148      38.130 -23.507 191.529  1.00111.38           H  
ATOM   1687  HB  ILE A 148      39.520 -22.201 190.345  1.00114.22           H  
ATOM   1688 HG13 ILE A 148      38.006 -22.779 187.867  1.00114.59           H  
ATOM   1689 HG12 ILE A 148      39.721 -22.708 187.668  1.00114.59           H  
ATOM   1690 HG21 ILE A 148      41.155 -23.686 189.385  1.00115.14           H  
ATOM   1691 HG22 ILE A 148      40.350 -24.502 190.718  1.00115.14           H  
ATOM   1692 HG23 ILE A 148      39.944 -24.919 189.061  1.00115.14           H  
ATOM   1693 HD11 ILE A 148      38.439 -20.452 187.475  1.00120.61           H  
ATOM   1694 HD12 ILE A 148      38.375 -20.460 189.224  1.00120.61           H  
ATOM   1695 HD13 ILE A 148      39.927 -20.515 188.410  1.00120.61           H  
ATOM   1696  N   VAL A 149      35.970 -22.197 189.371  1.00115.55           N  
ANISOU 1696  N   VAL A 149    14382  17011  12512    303   -483   -292
ATOM   1697  CA  VAL A 149      34.856 -21.232 189.289  1.00116.40           C  
ANISOU 1697  CA  VAL A 149    14490  17119  12619    337   -514   -339
ATOM   1698  C   VAL A 149      33.589 -21.757 189.992  1.00122.78           C  
ANISOU 1698  C   VAL A 149    15279  17834  13536    336   -400   -451
ATOM   1699  O   VAL A 149      32.877 -20.972 190.618  1.00123.01           O  
ANISOU 1699  O   VAL A 149    15365  17799  13574    344   -396   -455
ATOM   1700  CB  VAL A 149      34.550 -20.746 187.833  1.00120.70           C  
ANISOU 1700  CB  VAL A 149    14956  17787  13116    393   -597   -385
ATOM   1701  CG1 VAL A 149      34.500 -21.856 186.781  1.00120.76           C  
ANISOU 1701  CG1 VAL A 149    14828  17878  13175    407   -570   -501
ATOM   1702  CG2 VAL A 149      33.265 -19.903 187.688  1.00121.07           C  
ANISOU 1702  CG2 VAL A 149    15005  17839  13158    452   -637   -444
ATOM   1703  H   VAL A 149      36.107 -22.792 188.567  1.00115.55           H  
ATOM   1704  HA  VAL A 149      35.161 -20.340 189.839  1.00116.40           H  
ATOM   1705  HB  VAL A 149      35.379 -20.097 187.555  1.00120.70           H  
ATOM   1706 HG11 VAL A 149      34.385 -21.427 185.786  1.00120.76           H  
ATOM   1707 HG12 VAL A 149      35.419 -22.434 186.773  1.00120.76           H  
ATOM   1708 HG13 VAL A 149      33.664 -22.534 186.947  1.00120.76           H  
ATOM   1709 HG21 VAL A 149      33.266 -19.347 186.750  1.00121.07           H  
ATOM   1710 HG22 VAL A 149      32.373 -20.531 187.691  1.00121.07           H  
ATOM   1711 HG23 VAL A 149      33.149 -19.189 188.499  1.00121.07           H  
ATOM   1712  N   HIS A 150      33.394 -23.082 189.947  1.00120.52           N  
ANISOU 1712  N   HIS A 150    14924  17526  13344    319   -287   -541
ATOM   1713  CA  HIS A 150      32.478 -23.829 190.805  1.00121.35           C  
ANISOU 1713  CA  HIS A 150    15023  17511  13574    307   -126   -652
ATOM   1714  C   HIS A 150      33.316 -24.595 191.843  1.00126.43           C  
ANISOU 1714  C   HIS A 150    15790  18041  14208    291    -17   -561
ATOM   1715  O   HIS A 150      34.511 -24.792 191.630  1.00126.35           O  
ANISOU 1715  O   HIS A 150    15791  18082  14135    289    -62   -478
ATOM   1716  CB  HIS A 150      31.621 -24.759 189.924  1.00122.88           C  
ANISOU 1716  CB  HIS A 150    15035  17758  13895    311    -56   -852
ATOM   1717  CG  HIS A 150      30.710 -24.009 188.979  1.00126.87           C  
ANISOU 1717  CG  HIS A 150    15431  18373  14403    362   -171   -965
ATOM   1718  ND1 HIS A 150      31.170 -23.399 187.806  1.00128.55           N  
ANISOU 1718  ND1 HIS A 150    15619  18732  14493    411   -336   -911
ATOM   1719  CD2 HIS A 150      29.359 -23.757 189.106  1.00129.46           C  
ANISOU 1719  CD2 HIS A 150    15685  18673  14832    385   -140  -1128
ATOM   1720  CE1 HIS A 150      30.111 -22.783 187.302  1.00128.60           C  
ANISOU 1720  CE1 HIS A 150    15548  18804  14512    479   -408  -1033
ATOM   1721  NE2 HIS A 150      29.007 -22.969 188.024  1.00129.51           N  
ANISOU 1721  NE2 HIS A 150    15617  18824  14766    464   -305  -1175
ATOM   1722  H   HIS A 150      34.025 -23.648 189.396  1.00120.52           H  
ATOM   1723  HA  HIS A 150      31.814 -23.153 191.346  1.00121.35           H  
ATOM   1724  HB3 HIS A 150      31.006 -25.408 190.549  1.00122.88           H  
ATOM   1725  HB2 HIS A 150      32.260 -25.415 189.335  1.00122.88           H  
ATOM   1726  HD2 HIS A 150      28.650 -24.046 189.867  1.00129.46           H  
ATOM   1727  HE1 HIS A 150      30.139 -22.189 186.402  1.00128.60           H  
ATOM   1728  HE2 HIS A 150      28.091 -22.594 187.825  1.00129.51           H  
ATOM   1729  N   ALA A 151      32.697 -24.991 192.964  1.00123.64           N  
ANISOU 1729  N   ALA A 151    15546  17532  13899    294    118   -569
ATOM   1730  CA  ALA A 151      33.387 -25.638 194.084  1.00123.85           C  
ANISOU 1730  CA  ALA A 151    15726  17447  13883    316    217   -473
ATOM   1731  C   ALA A 151      33.024 -27.130 194.163  1.00128.56           C  
ANISOU 1731  C   ALA A 151    16290  17956  14600    312    436   -572
ATOM   1732  O   ALA A 151      32.396 -27.554 195.134  1.00129.28           O  
ANISOU 1732  O   ALA A 151    16481  17880  14762    323    633   -613
ATOM   1733  CB  ALA A 151      33.048 -24.869 195.374  1.00124.81           C  
ANISOU 1733  CB  ALA A 151    16030  17442  13951    343    246   -401
ATOM   1734  H   ALA A 151      31.709 -24.819 193.083  1.00123.64           H  
ATOM   1735  HA  ALA A 151      34.470 -25.586 193.960  1.00123.85           H  
ATOM   1736  HB1 ALA A 151      33.549 -25.306 196.239  1.00124.81           H  
ATOM   1737  HB2 ALA A 151      33.370 -23.830 195.306  1.00124.81           H  
ATOM   1738  HB3 ALA A 151      31.976 -24.869 195.574  1.00124.81           H  
ATOM   1739  N   THR A 152      33.419 -27.900 193.135  1.00124.30           N  
ANISOU 1739  N   THR A 152    15617  17520  14092    293    421   -613
ATOM   1740  CA  THR A 152      33.143 -29.336 193.034  1.00124.35           C  
ANISOU 1740  CA  THR A 152    15566  17456  14227    279    634   -720
ATOM   1741  C   THR A 152      34.340 -30.073 192.402  1.00126.73           C  
ANISOU 1741  C   THR A 152    15836  17832  14483    284    606   -655
ATOM   1742  O   THR A 152      34.608 -29.939 191.209  1.00125.54           O  
ANISOU 1742  O   THR A 152    15546  17840  14314    258    465   -671
ATOM   1743  CB  THR A 152      31.864 -29.641 192.200  1.00131.16           C  
ANISOU 1743  CB  THR A 152    16223  18349  15262    236    707   -946
ATOM   1744  OG1 THR A 152      31.830 -28.910 190.987  1.00127.31           O  
ANISOU 1744  OG1 THR A 152    15636  18011  14726    239    491   -971
ATOM   1745  CG2 THR A 152      30.561 -29.323 192.945  1.00131.70           C  
ANISOU 1745  CG2 THR A 152    16336  18228  15477    225    942  -1068
ATOM   1746  H   THR A 152      33.900 -27.485 192.347  1.00124.30           H  
ATOM   1747  HA  THR A 152      33.000 -29.748 194.035  1.00124.35           H  
ATOM   1748  HB  THR A 152      31.846 -30.701 191.942  1.00131.16           H  
ATOM   1749  HG1 THR A 152      32.661 -29.053 190.524  1.00127.31           H  
ATOM   1750 HG21 THR A 152      29.691 -29.626 192.362  1.00131.70           H  
ATOM   1751 HG22 THR A 152      30.517 -29.847 193.900  1.00131.70           H  
ATOM   1752 HG23 THR A 152      30.463 -28.256 193.146  1.00131.70           H  
ATOM   1753  N   ARG A 153      35.012 -30.889 193.231  1.00123.01           N  
ANISOU 1753  N   ARG A 153    15509  17238  13990    327    752   -582
ATOM   1754  CA  ARG A 153      36.040 -31.844 192.812  1.00122.29           C  
ANISOU 1754  CA  ARG A 153    15401  17194  13868    340    755   -527
ATOM   1755  C   ARG A 153      35.415 -33.001 192.016  1.00125.10           C  
ANISOU 1755  C   ARG A 153    15590  17544  14396    286    936   -690
ATOM   1756  O   ARG A 153      34.331 -33.466 192.375  1.00125.42           O  
ANISOU 1756  O   ARG A 153    15618  17459  14577    269   1149   -821
ATOM   1757  CB  ARG A 153      36.771 -32.389 194.053  1.00  0.00           C  
ATOM   1758  CG  ARG A 153      37.506 -31.314 194.869  1.00  0.00           C  
ATOM   1759  CD  ARG A 153      38.244 -31.911 196.078  1.00  0.00           C  
ATOM   1760  NE  ARG A 153      38.810 -30.861 196.944  1.00  0.00           N  
ATOM   1761  CZ  ARG A 153      39.091 -30.941 198.260  1.00  0.00           C  
ATOM   1762  NH1 ARG A 153      38.859 -32.050 198.980  1.00  0.00           N  
ATOM   1763  NH2 ARG A 153      39.620 -29.874 198.872  1.00  0.00           N1+
ATOM   1764  H   ARG A 153      34.727 -30.949 194.198  1.00123.01           H  
ATOM   1765  HA  ARG A 153      36.760 -31.324 192.175  1.00122.29           H  
ATOM   1766  HB2 ARG A 153      36.061 -32.909 194.698  1.00  0.00           H  
ATOM   1767  HB3 ARG A 153      37.495 -33.138 193.738  1.00  0.00           H  
ATOM   1768  HG2 ARG A 153      38.250 -30.887 194.195  1.00  0.00           H  
ATOM   1769  HG3 ARG A 153      36.857 -30.489 195.167  1.00  0.00           H  
ATOM   1770  HD2 ARG A 153      37.627 -32.641 196.604  1.00  0.00           H  
ATOM   1771  HD3 ARG A 153      39.116 -32.453 195.710  1.00  0.00           H  
ATOM   1772  HE  ARG A 153      39.016 -29.991 196.476  1.00  0.00           H  
ATOM   1773 HH12 ARG A 153      39.079 -32.082 199.965  1.00  0.00           H  
ATOM   1774 HH11 ARG A 153      38.460 -32.864 198.535  1.00  0.00           H  
ATOM   1775 HH22 ARG A 153      39.841 -29.907 199.856  1.00  0.00           H  
ATOM   1776 HH21 ARG A 153      39.803 -29.025 198.356  1.00  0.00           H  
ATOM   1777  N   THR A 154      36.111 -33.431 190.954  1.00119.93           N  
ANISOU 1777  N   THR A 154    14798  17025  13746    254    855   -701
ATOM   1778  CA  THR A 154      35.598 -34.396 189.983  1.00119.44           C  
ANISOU 1778  CA  THR A 154    14553  16987  13843    200   1000   -868
ATOM   1779  C   THR A 154      36.517 -35.630 189.916  1.00123.23           C  
ANISOU 1779  C   THR A 154    15056  17439  14328    210   1109   -812
ATOM   1780  O   THR A 154      37.734 -35.463 189.834  1.00122.42           O  
ANISOU 1780  O   THR A 154    15007  17411  14098    237    956   -670
ATOM   1781  CB  THR A 154      35.509 -33.774 188.554  1.00124.02           C  
ANISOU 1781  CB  THR A 154    14920  17764  14436    157    815   -970
ATOM   1782  OG1 THR A 154      35.214 -32.388 188.611  1.00120.29           O  
ANISOU 1782  OG1 THR A 154    14502  17372  13831    179    586   -876
ATOM   1783  CG2 THR A 154      34.388 -34.395 187.705  1.00123.67           C  
ANISOU 1783  CG2 THR A 154    14695  17721  14574    122    937  -1218
ATOM   1784  H   THR A 154      36.997 -33.007 190.721  1.00119.93           H  
ATOM   1785  HA  THR A 154      34.603 -34.738 190.274  1.00119.44           H  
ATOM   1786  HB  THR A 154      36.457 -33.874 188.021  1.00124.02           H  
ATOM   1787  HG1 THR A 154      34.327 -32.275 188.958  1.00120.29           H  
ATOM   1788 HG21 THR A 154      34.359 -33.945 186.711  1.00123.67           H  
ATOM   1789 HG22 THR A 154      34.530 -35.463 187.571  1.00123.67           H  
ATOM   1790 HG23 THR A 154      33.409 -34.248 188.164  1.00123.67           H  
ATOM   1791  N   LEU A 155      35.921 -36.838 189.958  1.00120.16           N  
ANISOU 1791  N   LEU A 155    14619  16935  14100    188   1387   -940
ATOM   1792  CA  LEU A 155      36.568 -38.154 189.787  1.00120.15           C  
ANISOU 1792  CA  LEU A 155    14626  16883  14144    193   1555   -922
ATOM   1793  C   LEU A 155      37.581 -38.552 190.886  1.00124.12           C  
ANISOU 1793  C   LEU A 155    15376  17287  14496    297   1572   -714
ATOM   1794  O   LEU A 155      38.303 -39.528 190.692  1.00123.09           O  
ANISOU 1794  O   LEU A 155    15246  17169  14354    313   1615   -662
ATOM   1795  CB  LEU A 155      37.212 -38.265 188.376  1.00119.44           C  
ANISOU 1795  CB  LEU A 155    14324  16986  14073    130   1419   -970
ATOM   1796  CG  LEU A 155      36.217 -38.149 187.203  1.00123.73           C  
ANISOU 1796  CG  LEU A 155    14620  17669  14724     61   1347  -1174
ATOM   1797  CD1 LEU A 155      36.910 -37.649 185.926  1.00125.00           C  
ANISOU 1797  CD1 LEU A 155    14689  18040  14765     48   1064  -1112
ATOM   1798  CD2 LEU A 155      35.428 -39.451 186.973  1.00124.56           C  
ANISOU 1798  CD2 LEU A 155    14554  17730  15041      4   1598  -1387
ATOM   1799  H   LEU A 155      34.915 -36.870 190.048  1.00120.16           H  
ATOM   1800  HA  LEU A 155      35.768 -38.892 189.852  1.00120.15           H  
ATOM   1801  HB3 LEU A 155      37.748 -39.209 188.265  1.00119.44           H  
ATOM   1802  HB2 LEU A 155      37.981 -37.500 188.281  1.00119.44           H  
ATOM   1803  HG  LEU A 155      35.491 -37.383 187.455  1.00123.73           H  
ATOM   1804 HD11 LEU A 155      36.181 -37.260 185.215  1.00125.00           H  
ATOM   1805 HD12 LEU A 155      37.612 -36.842 186.134  1.00125.00           H  
ATOM   1806 HD13 LEU A 155      37.465 -38.448 185.437  1.00125.00           H  
ATOM   1807 HD21 LEU A 155      34.355 -39.273 187.054  1.00124.56           H  
ATOM   1808 HD22 LEU A 155      35.613 -39.878 185.989  1.00124.56           H  
ATOM   1809 HD23 LEU A 155      35.681 -40.211 187.711  1.00124.56           H  
ATOM   1810  N   THR A 156      37.638 -37.821 192.013  1.00121.92           N  
ANISOU 1810  N   THR A 156    15307  16914  14101    378   1539   -606
ATOM   1811  CA  THR A 156      38.641 -38.031 193.064  1.00122.46           C  
ANISOU 1811  CA  THR A 156    15620  16903  14007    509   1530   -427
ATOM   1812  C   THR A 156      38.407 -39.297 193.917  1.00128.89           C  
ANISOU 1812  C   THR A 156    16597  17498  14876    585   1877   -427
ATOM   1813  O   THR A 156      39.391 -39.900 194.344  1.00129.15           O  
ANISOU 1813  O   THR A 156    16737  17506  14828    676   1908   -326
ATOM   1814  CB  THR A 156      38.753 -36.806 194.011  1.00128.61           C  
ANISOU 1814  CB  THR A 156    16562  17675  14627    582   1353   -320
ATOM   1815  OG1 THR A 156      37.633 -36.654 194.866  1.00128.56           O  
ANISOU 1815  OG1 THR A 156    16690  17489  14669    607   1555   -362
ATOM   1816  CG2 THR A 156      39.001 -35.487 193.265  1.00125.16           C  
ANISOU 1816  CG2 THR A 156    15975  17430  14149    505   1051   -325
ATOM   1817  H   THR A 156      37.023 -37.028 192.131  1.00121.92           H  
ATOM   1818  HA  THR A 156      39.609 -38.150 192.572  1.00122.46           H  
ATOM   1819  HB  THR A 156      39.614 -36.968 194.662  1.00128.61           H  
ATOM   1820  HG1 THR A 156      37.601 -37.400 195.471  1.00128.56           H  
ATOM   1821 HG21 THR A 156      39.213 -34.679 193.965  1.00125.16           H  
ATOM   1822 HG22 THR A 156      39.858 -35.573 192.597  1.00125.16           H  
ATOM   1823 HG23 THR A 156      38.141 -35.194 192.663  1.00125.16           H  
ATOM   1824  N   GLN A 157      37.139 -39.690 194.129  1.00127.02           N  
ANISOU 1824  N   GLN A 157    16382  17096  14785    553   2149   -547
ATOM   1825  CA  GLN A 157      36.776 -40.882 194.903  1.00128.80           C  
ANISOU 1825  CA  GLN A 157    16773  17077  15089    617   2538   -564
ATOM   1826  C   GLN A 157      36.799 -42.138 194.007  1.00133.19           C  
ANISOU 1826  C   GLN A 157    17157  17641  15807    544   2720   -669
ATOM   1827  O   GLN A 157      37.202 -43.199 194.481  1.00134.16           O  
ANISOU 1827  O   GLN A 157    17436  17627  15910    633   2941   -599
ATOM   1828  CB  GLN A 157      35.390 -40.651 195.563  1.00131.32           C  
ANISOU 1828  CB  GLN A 157    17157  17201  15538    589   2791   -681
ATOM   1829  CG  GLN A 157      35.267 -41.179 197.009  1.00153.70           C  
ANISOU 1829  CG  GLN A 157    20352  19768  18278    746   3058   -565
ATOM   1830  CD  GLN A 157      35.191 -42.703 197.115  1.00179.13           C  
ANISOU 1830  CD  GLN A 157    23665  22782  21613    783   3466   -601
ATOM   1831  OE1 GLN A 157      34.160 -43.297 196.810  1.00177.53           O  
ANISOU 1831  OE1 GLN A 157    23412  22403  21639    704   3812   -774
ATOM   1832  NE2 GLN A 157      36.274 -43.341 197.562  1.00171.35           N  
ANISOU 1832  NE2 GLN A 157    22815  21807  20482    908   3445   -450
ATOM   1833  H   GLN A 157      36.377 -39.148 193.746  1.00127.02           H  
ATOM   1834  HA  GLN A 157      37.515 -41.022 195.694  1.00128.80           H  
ATOM   1835  HB3 GLN A 157      34.588 -41.055 194.943  1.00131.32           H  
ATOM   1836  HB2 GLN A 157      35.193 -39.579 195.609  1.00131.32           H  
ATOM   1837  HG3 GLN A 157      34.354 -40.780 197.453  1.00153.70           H  
ATOM   1838  HG2 GLN A 157      36.084 -40.798 197.623  1.00153.70           H  
ATOM   1839 HE22 GLN A 157      36.263 -44.347 197.648  1.00171.35           H  
ATOM   1840 HE21 GLN A 157      37.110 -42.832 197.807  1.00171.35           H  
ATOM   1841  N   LYS A 158      36.403 -41.988 192.731  1.00128.60           N  
ANISOU 1841  N   LYS A 158    16264  17221  15376    396   2628   -839
ATOM   1842  CA  LYS A 158      36.357 -43.057 191.732  1.00128.53           C  
ANISOU 1842  CA  LYS A 158    16053  17251  15533    312   2773   -968
ATOM   1843  C   LYS A 158      37.364 -42.738 190.615  1.00130.79           C  
ANISOU 1843  C   LYS A 158    16174  17795  15727    272   2443   -911
ATOM   1844  O   LYS A 158      36.966 -42.429 189.492  1.00129.55           O  
ANISOU 1844  O   LYS A 158    15764  17808  15651    168   2298  -1049
ATOM   1845  CB  LYS A 158      34.905 -43.214 191.218  1.00131.74           C  
ANISOU 1845  CB  LYS A 158    16227  17622  16205    186   2969  -1252
ATOM   1846  CG  LYS A 158      33.922 -43.714 192.298  1.00145.22           C  
ANISOU 1846  CG  LYS A 158    18077  19035  18065    205   3390  -1345
ATOM   1847  CD  LYS A 158      32.464 -43.854 191.822  1.00153.82           C  
ANISOU 1847  CD  LYS A 158    18906  20112  19427     78   3533  -1659
ATOM   1848  CE  LYS A 158      32.213 -45.077 190.922  1.00162.09           C  
ANISOU 1848  CE  LYS A 158    19805  21045  20737      2   3902  -1871
ATOM   1849  NZ  LYS A 158      30.806 -45.181 190.500  1.00167.91           N1+
ANISOU 1849  NZ  LYS A 158    20218  21840  21742   -121   3960  -2218
ATOM   1850  H   LYS A 158      36.120 -41.075 192.409  1.00128.60           H  
ATOM   1851  HA  LYS A 158      36.661 -44.010 192.167  1.00128.53           H  
ATOM   1852  HB3 LYS A 158      34.901 -43.921 190.390  1.00131.74           H  
ATOM   1853  HB2 LYS A 158      34.551 -42.266 190.810  1.00131.74           H  
ATOM   1854  HG3 LYS A 158      33.934 -43.021 193.140  1.00145.22           H  
ATOM   1855  HG2 LYS A 158      34.270 -44.667 192.698  1.00145.22           H  
ATOM   1856  HD3 LYS A 158      32.177 -42.944 191.293  1.00153.82           H  
ATOM   1857  HD2 LYS A 158      31.817 -43.905 192.699  1.00153.82           H  
ATOM   1858  HE3 LYS A 158      32.484 -45.993 191.447  1.00162.09           H  
ATOM   1859  HE2 LYS A 158      32.828 -45.020 190.026  1.00162.09           H  
ATOM   1860  HZ1 LYS A 158      30.544 -44.355 189.981  1.00167.91           H  
ATOM   1861  HZ2 LYS A 158      30.696 -45.995 189.911  1.00167.91           H  
ATOM   1862  HZ3 LYS A 158      30.214 -45.273 191.312  1.00167.91           H  
ATOM   1863  N   ARG A 159      38.664 -42.811 190.956  1.00127.05           N  
ANISOU 1863  N   ARG A 159    15852  17343  15077    369   2325   -713
ATOM   1864  CA  ARG A 159      39.784 -42.533 190.048  1.00125.52           C  
ANISOU 1864  CA  ARG A 159    15536  17363  14792    340   2032   -643
ATOM   1865  C   ARG A 159      40.013 -43.583 188.952  1.00128.04           C  
ANISOU 1865  C   ARG A 159    15647  17754  15250    249   2125   -746
ATOM   1866  O   ARG A 159      40.754 -43.281 188.015  1.00126.38           O  
ANISOU 1866  O   ARG A 159    15299  17726  14994    199   1897   -724
ATOM   1867  CB  ARG A 159      41.082 -42.332 190.862  1.00125.67           C  
ANISOU 1867  CB  ARG A 159    15771  17378  14601    479   1880   -433
ATOM   1868  CG  ARG A 159      41.269 -40.903 191.400  1.00131.52           C  
ANISOU 1868  CG  ARG A 159    16582  18206  15185    516   1584   -345
ATOM   1869  CD  ARG A 159      41.479 -39.820 190.315  1.00132.29           C  
ANISOU 1869  CD  ARG A 159    16465  18522  15278    406   1301   -381
ATOM   1870  NE  ARG A 159      42.743 -39.993 189.574  1.00131.41           N  
ANISOU 1870  NE  ARG A 159    16283  18523  15122    400   1165   -320
ATOM   1871  CZ  ARG A 159      43.944 -39.508 189.931  1.00139.38           C  
ANISOU 1871  CZ  ARG A 159    17349  19611  15998    451    929   -215
ATOM   1872  NH1 ARG A 159      44.089 -38.757 191.029  1.00125.12           N  
ANISOU 1872  NH1 ARG A 159    15667  17793  14081    513    795   -155
ATOM   1873  NH2 ARG A 159      45.018 -39.779 189.179  1.00122.77           N1+
ANISOU 1873  NH2 ARG A 159    15167  17598  13883    436    831   -184
ATOM   1874  H   ARG A 159      38.911 -43.050 191.906  1.00127.05           H  
ATOM   1875  HA  ARG A 159      39.536 -41.628 189.499  1.00125.52           H  
ATOM   1876  HB3 ARG A 159      41.957 -42.565 190.253  1.00125.67           H  
ATOM   1877  HB2 ARG A 159      41.119 -43.050 191.683  1.00125.67           H  
ATOM   1878  HG3 ARG A 159      42.161 -40.934 192.027  1.00131.52           H  
ATOM   1879  HG2 ARG A 159      40.460 -40.617 192.069  1.00131.52           H  
ATOM   1880  HD3 ARG A 159      41.352 -38.817 190.724  1.00132.29           H  
ATOM   1881  HD2 ARG A 159      40.710 -39.894 189.552  1.00132.29           H  
ATOM   1882  HE  ARG A 159      42.684 -40.568 188.746  1.00131.41           H  
ATOM   1883 HH12 ARG A 159      45.005 -38.410 191.294  1.00125.12           H  
ATOM   1884 HH11 ARG A 159      43.292 -38.550 191.614  1.00125.12           H  
ATOM   1885 HH22 ARG A 159      45.916 -39.395 189.434  1.00122.77           H  
ATOM   1886 HH21 ARG A 159      44.927 -40.313 188.328  1.00122.77           H  
ATOM   1887  N   TYR A 160      39.370 -44.759 189.047  1.00124.75           N  
ANISOU 1887  N   TYR A 160    15205  17186  15008    223   2474   -867
ATOM   1888  CA  TYR A 160      39.395 -45.778 187.998  1.00124.22           C  
ANISOU 1888  CA  TYR A 160    14933  17168  15095    133   2605   -989
ATOM   1889  C   TYR A 160      38.703 -45.306 186.699  1.00124.68           C  
ANISOU 1889  C   TYR A 160    14690  17415  15269      3   2467  -1191
ATOM   1890  O   TYR A 160      39.142 -45.712 185.626  1.00123.72           O  
ANISOU 1890  O   TYR A 160    14384  17423  15199    -67   2415  -1254
ATOM   1891  CB  TYR A 160      38.818 -47.106 188.540  1.00127.49           C  
ANISOU 1891  CB  TYR A 160    15417  17344  15679    144   3051  -1075
ATOM   1892  CG  TYR A 160      37.302 -47.203 188.622  1.00130.95           C  
ANISOU 1892  CG  TYR A 160    15745  17679  16332     67   3285  -1312
ATOM   1893  CD1 TYR A 160      36.609 -46.629 189.706  1.00133.56           C  
ANISOU 1893  CD1 TYR A 160    16254  17852  16639    125   3379  -1296
ATOM   1894  CD2 TYR A 160      36.580 -47.867 187.608  1.00132.47           C  
ANISOU 1894  CD2 TYR A 160    15646  17928  16759    -62   3417  -1572
ATOM   1895  CE1 TYR A 160      35.205 -46.708 189.764  1.00135.26           C  
ANISOU 1895  CE1 TYR A 160    16355  17966  17073     48   3599  -1535
ATOM   1896  CE2 TYR A 160      35.176 -47.927 187.654  1.00134.56           C  
ANISOU 1896  CE2 TYR A 160    15780  18105  17241   -131   3624  -1828
ATOM   1897  CZ  TYR A 160      34.485 -47.341 188.731  1.00142.18           C  
ANISOU 1897  CZ  TYR A 160    16923  18906  18194    -79   3720  -1810
ATOM   1898  OH  TYR A 160      33.122 -47.390 188.769  1.00144.24           O  
ANISOU 1898  OH  TYR A 160    17043  19072  18691   -153   3932  -2082
ATOM   1899  H   TYR A 160      38.776 -44.943 189.842  1.00124.75           H  
ATOM   1900  HA  TYR A 160      40.443 -45.962 187.758  1.00124.22           H  
ATOM   1901  HB3 TYR A 160      39.247 -47.335 189.517  1.00127.49           H  
ATOM   1902  HB2 TYR A 160      39.157 -47.913 187.888  1.00127.49           H  
ATOM   1903  HD1 TYR A 160      37.149 -46.129 190.497  1.00133.56           H  
ATOM   1904  HD2 TYR A 160      37.100 -48.328 186.786  1.00132.47           H  
ATOM   1905  HE1 TYR A 160      34.690 -46.278 190.607  1.00135.26           H  
ATOM   1906  HE2 TYR A 160      34.635 -48.422 186.862  1.00134.56           H  
ATOM   1907  HH  TYR A 160      32.747 -47.871 188.027  1.00144.24           H  
ATOM   1908  N   LEU A 161      37.680 -44.435 186.823  1.00119.22           N  
ANISOU 1908  N   LEU A 161    13956  16735  14606    -16   2406  -1294
ATOM   1909  CA  LEU A 161      36.905 -43.853 185.721  1.00117.83           C  
ANISOU 1909  CA  LEU A 161    13518  16732  14519   -100   2266  -1499
ATOM   1910  C   LEU A 161      37.714 -42.938 184.785  1.00118.24           C  
ANISOU 1910  C   LEU A 161    13496  17019  14411   -106   1897  -1411
ATOM   1911  O   LEU A 161      37.351 -42.840 183.614  1.00117.56           O  
ANISOU 1911  O   LEU A 161    13191  17093  14383   -160   1794  -1569
ATOM   1912  CB  LEU A 161      35.696 -43.075 186.283  1.00118.39           C  
ANISOU 1912  CB  LEU A 161    13588  16733  14661    -97   2311  -1628
ATOM   1913  CG  LEU A 161      34.577 -43.952 186.884  1.00124.65           C  
ANISOU 1913  CG  LEU A 161    14371  17305  15685   -125   2708  -1815
ATOM   1914  CD1 LEU A 161      33.522 -43.070 187.588  1.00127.62           C  
ANISOU 1914  CD1 LEU A 161    14837  17572  16079   -100   2740  -1858
ATOM   1915  CD2 LEU A 161      33.937 -44.879 185.828  1.00125.62           C  
ANISOU 1915  CD2 LEU A 161    14181  17500  16048   -221   2836  -2124
ATOM   1916  H   LEU A 161      37.403 -44.139 187.748  1.00119.22           H  
ATOM   1917  HA  LEU A 161      36.527 -44.674 185.114  1.00117.83           H  
ATOM   1918  HB3 LEU A 161      35.252 -42.460 185.498  1.00118.39           H  
ATOM   1919  HB2 LEU A 161      36.058 -42.375 187.034  1.00118.39           H  
ATOM   1920  HG  LEU A 161      35.024 -44.582 187.654  1.00124.65           H  
ATOM   1921 HD11 LEU A 161      33.433 -43.329 188.640  1.00127.62           H  
ATOM   1922 HD12 LEU A 161      33.781 -42.012 187.547  1.00127.62           H  
ATOM   1923 HD13 LEU A 161      32.530 -43.163 187.147  1.00127.62           H  
ATOM   1924 HD21 LEU A 161      32.862 -44.990 185.960  1.00125.62           H  
ATOM   1925 HD22 LEU A 161      34.102 -44.514 184.814  1.00125.62           H  
ATOM   1926 HD23 LEU A 161      34.367 -45.879 185.882  1.00125.62           H  
ATOM   1927  N   VAL A 162      38.785 -42.299 185.294  1.00112.70           N  
ANISOU 1927  N   VAL A 162    12978  16333  13512    -44   1708  -1174
ATOM   1928  CA  VAL A 162      39.649 -41.388 184.530  1.00110.69           C  
ANISOU 1928  CA  VAL A 162    12685  16264  13108    -50   1390  -1074
ATOM   1929  C   VAL A 162      40.385 -42.100 183.374  1.00114.06           C  
ANISOU 1929  C   VAL A 162    12951  16808  13579   -110   1374  -1118
ATOM   1930  O   VAL A 162      40.563 -41.499 182.313  1.00113.35           O  
ANISOU 1930  O   VAL A 162    12725  16884  13458   -145   1196  -1177
ATOM   1931  CB  VAL A 162      40.723 -40.710 185.431  1.00113.57           C  
ANISOU 1931  CB  VAL A 162    13264  16601  13287     25   1228   -843
ATOM   1932  CG1 VAL A 162      41.617 -39.697 184.681  1.00112.22           C  
ANISOU 1932  CG1 VAL A 162    13046  16599  12992      7    932   -776
ATOM   1933  CG2 VAL A 162      40.094 -40.004 186.642  1.00113.75           C  
ANISOU 1933  CG2 VAL A 162    13467  16484  13268     93   1284   -797
ATOM   1934  H   VAL A 162      39.027 -42.434 186.265  1.00112.70           H  
ATOM   1935  HA  VAL A 162      39.016 -40.610 184.100  1.00110.69           H  
ATOM   1936  HB  VAL A 162      41.379 -41.487 185.829  1.00113.57           H  
ATOM   1937 HG11 VAL A 162      42.299 -39.188 185.362  1.00112.22           H  
ATOM   1938 HG12 VAL A 162      42.234 -40.171 183.920  1.00112.22           H  
ATOM   1939 HG13 VAL A 162      41.016 -38.936 184.183  1.00112.22           H  
ATOM   1940 HG21 VAL A 162      40.868 -39.567 187.268  1.00113.75           H  
ATOM   1941 HG22 VAL A 162      39.432 -39.197 186.331  1.00113.75           H  
ATOM   1942 HG23 VAL A 162      39.522 -40.688 187.268  1.00113.75           H  
ATOM   1943  N   LYS A 163      40.754 -43.376 183.591  1.00111.01           N  
ANISOU 1943  N   LYS A 163    12591  16327  13262   -114   1575  -1092
ATOM   1944  CA  LYS A 163      41.378 -44.241 182.591  1.00110.60           C  
ANISOU 1944  CA  LYS A 163    12396  16358  13269   -175   1603  -1129
ATOM   1945  C   LYS A 163      40.452 -44.518 181.398  1.00113.97           C  
ANISOU 1945  C   LYS A 163    12571  16900  13834   -252   1637  -1371
ATOM   1946  O   LYS A 163      40.933 -44.491 180.270  1.00112.39           O  
ANISOU 1946  O   LYS A 163    12241  16854  13607   -294   1500  -1398
ATOM   1947  CB  LYS A 163      41.864 -45.563 183.223  1.00114.15           C  
ANISOU 1947  CB  LYS A 163    12934  16651  13789   -152   1865  -1077
ATOM   1948  CG  LYS A 163      42.990 -45.398 184.261  1.00134.24           C  
ANISOU 1948  CG  LYS A 163    15715  19117  16174    -48   1791   -845
ATOM   1949  CD  LYS A 163      42.482 -45.274 185.711  1.00144.48           C  
ANISOU 1949  CD  LYS A 163    17233  20201  17460     54   2000   -792
ATOM   1950  CE  LYS A 163      43.557 -44.855 186.729  1.00150.96           C  
ANISOU 1950  CE  LYS A 163    18287  20987  18083    181   1833   -592
ATOM   1951  NZ  LYS A 163      44.650 -45.837 186.844  1.00159.00           N1+
ANISOU 1951  NZ  LYS A 163    19358  22034  19020    236   1754   -466
ATOM   1952  H   LYS A 163      40.543 -43.807 184.479  1.00111.01           H  
ATOM   1953  HA  LYS A 163      42.253 -43.714 182.208  1.00110.60           H  
ATOM   1954  HB3 LYS A 163      42.259 -46.186 182.418  1.00114.15           H  
ATOM   1955  HB2 LYS A 163      41.032 -46.129 183.645  1.00114.15           H  
ATOM   1956  HG3 LYS A 163      43.597 -44.528 184.007  1.00134.24           H  
ATOM   1957  HG2 LYS A 163      43.656 -46.258 184.187  1.00134.24           H  
ATOM   1958  HD3 LYS A 163      42.044 -46.226 186.015  1.00144.48           H  
ATOM   1959  HD2 LYS A 163      41.670 -44.551 185.760  1.00144.48           H  
ATOM   1960  HE3 LYS A 163      43.104 -44.733 187.713  1.00150.96           H  
ATOM   1961  HE2 LYS A 163      43.978 -43.888 186.452  1.00150.96           H  
ATOM   1962  HZ1 LYS A 163      45.105 -45.943 185.948  1.00159.00           H  
ATOM   1963  HZ2 LYS A 163      45.322 -45.522 187.528  1.00159.00           H  
ATOM   1964  HZ3 LYS A 163      44.271 -46.728 187.132  1.00159.00           H  
ATOM   1965  N   PHE A 164      39.149 -44.729 181.659  1.00111.67           N  
ANISOU 1965  N   PHE A 164    12210  16533  13687   -262   1813  -1559
ATOM   1966  CA  PHE A 164      38.127 -44.948 180.631  1.00112.17           C  
ANISOU 1966  CA  PHE A 164    12018  16704  13899   -316   1847  -1837
ATOM   1967  C   PHE A 164      37.798 -43.686 179.818  1.00113.01           C  
ANISOU 1967  C   PHE A 164    12049  17003  13886   -288   1542  -1879
ATOM   1968  O   PHE A 164      37.444 -43.820 178.648  1.00113.36           O  
ANISOU 1968  O   PHE A 164    11895  17205  13973   -308   1469  -2052
ATOM   1969  CB  PHE A 164      36.840 -45.523 181.253  1.00116.06           C  
ANISOU 1969  CB  PHE A 164    12458  17040  14600   -333   2139  -2044
ATOM   1970  CG  PHE A 164      37.013 -46.882 181.902  1.00119.50           C  
ANISOU 1970  CG  PHE A 164    12976  17264  15165   -352   2491  -2022
ATOM   1971  CD1 PHE A 164      36.976 -48.062 181.130  1.00123.97           C  
ANISOU 1971  CD1 PHE A 164    13377  17840  15888   -421   2678  -2156
ATOM   1972  CD2 PHE A 164      37.394 -46.964 183.254  1.00122.68           C  
ANISOU 1972  CD2 PHE A 164    13633  17452  15529   -289   2651  -1870
ATOM   1973  CE1 PHE A 164      37.237 -49.288 181.730  1.00126.02           C  
ANISOU 1973  CE1 PHE A 164    13729  17888  16265   -429   3029  -2129
ATOM   1974  CE2 PHE A 164      37.666 -48.194 183.832  1.00126.70           C  
ANISOU 1974  CE2 PHE A 164    14252  17751  16138   -280   2996  -1840
ATOM   1975  CZ  PHE A 164      37.573 -49.354 183.076  1.00125.52           C  
ANISOU 1975  CZ  PHE A 164    13940  17605  16148   -351   3190  -1966
ATOM   1976  H   PHE A 164      38.823 -44.718 182.615  1.00111.67           H  
ATOM   1977  HA  PHE A 164      38.514 -45.692 179.932  1.00112.17           H  
ATOM   1978  HB3 PHE A 164      36.067 -45.613 180.488  1.00116.06           H  
ATOM   1979  HB2 PHE A 164      36.442 -44.833 181.997  1.00116.06           H  
ATOM   1980  HD1 PHE A 164      36.741 -48.017 180.078  1.00123.97           H  
ATOM   1981  HD2 PHE A 164      37.494 -46.062 183.829  1.00122.68           H  
ATOM   1982  HE1 PHE A 164      37.190 -50.192 181.142  1.00126.02           H  
ATOM   1983  HE2 PHE A 164      37.982 -48.246 184.861  1.00126.70           H  
ATOM   1984  HZ  PHE A 164      37.789 -50.310 183.530  1.00125.52           H  
ATOM   1985  N   ILE A 165      37.933 -42.496 180.433  1.00106.45           N  
ANISOU 1985  N   ILE A 165    11385  16161  12900   -229   1368  -1723
ATOM   1986  CA  ILE A 165      37.723 -41.207 179.770  1.00104.96           C  
ANISOU 1986  CA  ILE A 165    11169  16132  12579   -186   1091  -1729
ATOM   1987  C   ILE A 165      38.792 -40.951 178.699  1.00109.75           C  
ANISOU 1987  C   ILE A 165    11743  16895  13063   -193    906  -1642
ATOM   1988  O   ILE A 165      38.423 -40.726 177.551  1.00109.05           O  
ANISOU 1988  O   ILE A 165    11512  16963  12960   -176    795  -1784
ATOM   1989  CB  ILE A 165      37.671 -40.012 180.766  1.00106.51           C  
ANISOU 1989  CB  ILE A 165    11562  16259  12649   -130    979  -1572
ATOM   1990  CG1 ILE A 165      36.415 -40.113 181.658  1.00107.42           C  
ANISOU 1990  CG1 ILE A 165    11685  16235  12895   -121   1156  -1701
ATOM   1991  CG2 ILE A 165      37.725 -38.611 180.106  1.00105.66           C  
ANISOU 1991  CG2 ILE A 165    11458  16305  12381    -80    701  -1534
ATOM   1992  CD1 ILE A 165      36.541 -39.362 182.989  1.00111.14           C  
ANISOU 1992  CD1 ILE A 165    12390  16562  13277    -81   1160  -1517
ATOM   1993  H   ILE A 165      38.218 -42.462 181.401  1.00106.45           H  
ATOM   1994  HA  ILE A 165      36.756 -41.255 179.263  1.00104.96           H  
ATOM   1995  HB  ILE A 165      38.539 -40.092 181.420  1.00106.51           H  
ATOM   1996 HG13 ILE A 165      36.194 -41.155 181.888  1.00107.42           H  
ATOM   1997 HG12 ILE A 165      35.544 -39.751 181.111  1.00107.42           H  
ATOM   1998 HG21 ILE A 165      37.552 -37.819 180.832  1.00105.66           H  
ATOM   1999 HG22 ILE A 165      38.694 -38.404 179.649  1.00105.66           H  
ATOM   2000 HG23 ILE A 165      36.963 -38.510 179.332  1.00105.66           H  
ATOM   2001 HD11 ILE A 165      35.700 -38.684 183.136  1.00111.14           H  
ATOM   2002 HD12 ILE A 165      36.551 -40.062 183.823  1.00111.14           H  
ATOM   2003 HD13 ILE A 165      37.455 -38.770 183.047  1.00111.14           H  
ATOM   2004  N   CYS A 166      40.079 -41.041 179.073  1.00107.27           N  
ANISOU 2004  N   CYS A 166    11560  16533  12664   -211    882  -1426
ATOM   2005  CA  CYS A 166      41.201 -40.889 178.144  1.00107.10           C  
ANISOU 2005  CA  CYS A 166    11522  16628  12544   -230    738  -1336
ATOM   2006  C   CYS A 166      41.288 -42.027 177.102  1.00111.36           C  
ANISOU 2006  C   CYS A 166    11880  17237  13193   -287    841  -1476
ATOM   2007  O   CYS A 166      41.625 -41.730 175.959  1.00110.51           O  
ANISOU 2007  O   CYS A 166    11708  17264  13016   -292    715  -1488
ATOM   2008  CB  CYS A 166      42.531 -40.598 178.866  1.00106.87           C  
ANISOU 2008  CB  CYS A 166    11664  16526  12416   -231    679  -1099
ATOM   2009  SG  CYS A 166      43.087 -41.976 179.908  1.00111.09           S  
ANISOU 2009  SG  CYS A 166    12315  16865  13030   -223    897  -1016
ATOM   2010  H   CYS A 166      40.309 -41.247 180.036  1.00107.27           H  
ATOM   2011  HA  CYS A 166      40.987 -39.983 177.575  1.00107.10           H  
ATOM   2012  HB3 CYS A 166      42.441 -39.704 179.483  1.00106.87           H  
ATOM   2013  HB2 CYS A 166      43.313 -40.391 178.133  1.00106.87           H  
ATOM   2014  HG  CYS A 166      42.121 -41.858 180.827  1.00111.09           H  
ATOM   2015  N   LEU A 167      40.891 -43.264 177.465  1.00108.68           N  
ANISOU 2015  N   LEU A 167    11463  16801  13029   -327   1086  -1591
ATOM   2016  CA  LEU A 167      40.725 -44.401 176.545  1.00109.02           C  
ANISOU 2016  CA  LEU A 167    11315  16898  13211   -388   1222  -1757
ATOM   2017  C   LEU A 167      39.673 -44.117 175.454  1.00113.17           C  
ANISOU 2017  C   LEU A 167    11651  17588  13759   -362   1126  -2001
ATOM   2018  O   LEU A 167      39.911 -44.438 174.290  1.00112.22           O  
ANISOU 2018  O   LEU A 167    11403  17604  13630   -378   1065  -2087
ATOM   2019  CB  LEU A 167      40.362 -45.665 177.362  1.00109.89           C  
ANISOU 2019  CB  LEU A 167    11399  16839  13514   -426   1538  -1843
ATOM   2020  CG  LEU A 167      40.341 -47.009 176.599  1.00115.18           C  
ANISOU 2020  CG  LEU A 167    11904  17518  14340   -501   1729  -1971
ATOM   2021  CD1 LEU A 167      41.773 -47.498 176.287  1.00116.58           C  
ANISOU 2021  CD1 LEU A 167    12198  17630  14467   -523   1767  -1753
ATOM   2022  CD2 LEU A 167      39.506 -48.068 177.354  1.00116.83           C  
ANISOU 2022  CD2 LEU A 167    12017  17593  14779   -533   2044  -2180
ATOM   2023  H   LEU A 167      40.637 -43.438 178.429  1.00108.68           H  
ATOM   2024  HA  LEU A 167      41.686 -44.563 176.054  1.00109.02           H  
ATOM   2025  HB3 LEU A 167      39.383 -45.496 177.811  1.00109.89           H  
ATOM   2026  HB2 LEU A 167      41.058 -45.778 178.191  1.00109.89           H  
ATOM   2027  HG  LEU A 167      39.836 -46.858 175.645  1.00115.18           H  
ATOM   2028 HD11 LEU A 167      41.904 -47.632 175.212  1.00116.58           H  
ATOM   2029 HD12 LEU A 167      42.532 -46.786 176.612  1.00116.58           H  
ATOM   2030 HD13 LEU A 167      42.013 -48.449 176.761  1.00116.58           H  
ATOM   2031 HD21 LEU A 167      40.041 -49.005 177.507  1.00116.83           H  
ATOM   2032 HD22 LEU A 167      39.195 -47.721 178.341  1.00116.83           H  
ATOM   2033 HD23 LEU A 167      38.600 -48.310 176.800  1.00116.83           H  
ATOM   2034  N   SER A 168      38.558 -43.476 175.851  1.00110.97           N  
ANISOU 2034  N   SER A 168    11367  17300  13497   -309   1098  -2109
ATOM   2035  CA  SER A 168      37.509 -42.986 174.958  1.00112.11           C  
ANISOU 2035  CA  SER A 168    11352  17599  13647   -248    977  -2348
ATOM   2036  C   SER A 168      37.977 -41.814 174.075  1.00115.70           C  
ANISOU 2036  C   SER A 168    11881  18209  13869   -173    692  -2230
ATOM   2037  O   SER A 168      37.534 -41.746 172.931  1.00115.43           O  
ANISOU 2037  O   SER A 168    11713  18343  13802   -120    585  -2395
ATOM   2038  CB  SER A 168      36.247 -42.643 175.781  1.00117.05           C  
ANISOU 2038  CB  SER A 168    11985  18145  14341   -208   1019  -2455
ATOM   2039  OG  SER A 168      35.182 -42.175 174.976  1.00129.42           O  
ANISOU 2039  OG  SER A 168    13420  19870  15885   -121    858  -2670
ATOM   2040  H   SER A 168      38.434 -43.263 176.832  1.00110.97           H  
ATOM   2041  HA  SER A 168      37.247 -43.806 174.287  1.00112.11           H  
ATOM   2042  HB3 SER A 168      36.456 -41.886 176.534  1.00117.05           H  
ATOM   2043  HB2 SER A 168      35.900 -43.527 176.317  1.00117.05           H  
ATOM   2044  HG  SER A 168      35.424 -41.320 174.612  1.00129.42           H  
ATOM   2045  N   ILE A 169      38.877 -40.944 174.579  1.00112.23           N  
ANISOU 2045  N   ILE A 169    11662  17709  13272   -161    584  -1954
ATOM   2046  CA  ILE A 169      39.480 -39.863 173.791  1.00112.14           C  
ANISOU 2046  CA  ILE A 169    11759  17801  13048    -99    358  -1815
ATOM   2047  C   ILE A 169      40.404 -40.395 172.676  1.00117.28           C  
ANISOU 2047  C   ILE A 169    12346  18550  13666   -129    336  -1812
ATOM   2048  O   ILE A 169      40.292 -39.903 171.556  1.00117.65           O  
ANISOU 2048  O   ILE A 169    12360  18742  13602    -51    199  -1885
ATOM   2049  CB  ILE A 169      40.238 -38.798 174.650  1.00114.31           C  
ANISOU 2049  CB  ILE A 169    12262  17967  13203    -99    286  -1546
ATOM   2050  CG1 ILE A 169      39.304 -38.026 175.613  1.00114.84           C  
ANISOU 2050  CG1 ILE A 169    12402  17970  13262    -46    260  -1555
ATOM   2051  CG2 ILE A 169      41.061 -37.787 173.823  1.00115.12           C  
ANISOU 2051  CG2 ILE A 169    12476  18138  13125    -70    120  -1390
ATOM   2052  CD1 ILE A 169      38.135 -37.277 174.952  1.00124.82           C  
ANISOU 2052  CD1 ILE A 169    13611  19358  14459     65    119  -1708
ATOM   2053  H   ILE A 169      39.193 -41.042 175.535  1.00112.23           H  
ATOM   2054  HA  ILE A 169      38.658 -39.359 173.281  1.00112.14           H  
ATOM   2055  HB  ILE A 169      40.951 -39.323 175.284  1.00114.31           H  
ATOM   2056 HG13 ILE A 169      39.891 -37.325 176.208  1.00114.84           H  
ATOM   2057 HG12 ILE A 169      38.885 -38.714 176.337  1.00114.84           H  
ATOM   2058 HG21 ILE A 169      41.347 -36.925 174.422  1.00115.12           H  
ATOM   2059 HG22 ILE A 169      41.978 -38.232 173.436  1.00115.12           H  
ATOM   2060 HG23 ILE A 169      40.490 -37.405 172.977  1.00115.12           H  
ATOM   2061 HD11 ILE A 169      38.071 -36.253 175.316  1.00124.82           H  
ATOM   2062 HD12 ILE A 169      38.224 -37.232 173.867  1.00124.82           H  
ATOM   2063 HD13 ILE A 169      37.187 -37.764 175.179  1.00124.82           H  
ATOM   2064  N   TRP A 170      41.233 -41.416 172.969  1.00113.86           N  
ANISOU 2064  N   TRP A 170    11899  18035  13326   -230    479  -1738
ATOM   2065  CA  TRP A 170      42.030 -42.139 171.970  1.00113.76           C  
ANISOU 2065  CA  TRP A 170    11819  18094  13311   -280    489  -1733
ATOM   2066  C   TRP A 170      41.178 -42.880 170.919  1.00118.87           C  
ANISOU 2066  C   TRP A 170    12246  18879  14040   -262    521  -2008
ATOM   2067  O   TRP A 170      41.581 -42.916 169.757  1.00118.95           O  
ANISOU 2067  O   TRP A 170    12221  19011  13963   -239    433  -2034
ATOM   2068  CB  TRP A 170      43.012 -43.122 172.646  1.00112.05           C  
ANISOU 2068  CB  TRP A 170    11627  17748  13198   -382    650  -1614
ATOM   2069  CG  TRP A 170      44.229 -42.527 173.294  1.00112.25           C  
ANISOU 2069  CG  TRP A 170    11844  17685  13120   -393    575  -1359
ATOM   2070  CD1 TRP A 170      44.423 -42.356 174.621  1.00114.69           C  
ANISOU 2070  CD1 TRP A 170    12287  17861  13427   -383    603  -1231
ATOM   2071  CD2 TRP A 170      45.447 -42.037 172.652  1.00111.70           C  
ANISOU 2071  CD2 TRP A 170    11843  17650  12950   -417    472  -1223
ATOM   2072  NE1 TRP A 170      45.651 -41.774 174.844  1.00113.35           N  
ANISOU 2072  NE1 TRP A 170    12249  17656  13165   -393    505  -1041
ATOM   2073  CE2 TRP A 170      46.337 -41.569 173.668  1.00114.86           C  
ANISOU 2073  CE2 TRP A 170    12397  17939  13305   -423    434  -1035
ATOM   2074  CE3 TRP A 170      45.906 -41.966 171.315  1.00113.25           C  
ANISOU 2074  CE3 TRP A 170    11986  17953  13092   -430    416  -1254
ATOM   2075  CZ2 TRP A 170      47.616 -41.065 173.377  1.00113.93           C  
ANISOU 2075  CZ2 TRP A 170    12361  17811  13115   -452    350   -896
ATOM   2076  CZ3 TRP A 170      47.197 -41.488 171.014  1.00114.39           C  
ANISOU 2076  CZ3 TRP A 170    12233  18072  13157   -463    349  -1095
ATOM   2077  CH2 TRP A 170      48.050 -41.043 172.041  1.00114.45           C  
ANISOU 2077  CH2 TRP A 170    12375  17966  13146   -479    319   -928
ATOM   2078  H   TRP A 170      41.280 -41.763 173.919  1.00113.86           H  
ATOM   2079  HA  TRP A 170      42.623 -41.407 171.418  1.00113.76           H  
ATOM   2080  HB3 TRP A 170      43.398 -43.819 171.900  1.00112.05           H  
ATOM   2081  HB2 TRP A 170      42.484 -43.737 173.376  1.00112.05           H  
ATOM   2082  HD1 TRP A 170      43.737 -42.672 175.387  1.00114.69           H  
ATOM   2083  HE1 TRP A 170      45.997 -41.580 175.777  1.00113.35           H  
ATOM   2084  HE3 TRP A 170      45.267 -42.313 170.516  1.00113.25           H  
ATOM   2085  HZ2 TRP A 170      48.267 -40.730 174.171  1.00113.93           H  
ATOM   2086  HZ3 TRP A 170      47.545 -41.477 169.994  1.00114.39           H  
ATOM   2087  HH2 TRP A 170      49.044 -40.702 171.809  1.00114.45           H  
ATOM   2088  N   GLY A 171      40.024 -43.434 171.331  1.00116.05           N  
ANISOU 2088  N   GLY A 171    11746  18497  13852   -268    654  -2221
ATOM   2089  CA  GLY A 171      39.109 -44.176 170.461  1.00116.99           C  
ANISOU 2089  CA  GLY A 171    11620  18740  14089   -251    700  -2536
ATOM   2090  C   GLY A 171      38.327 -43.233 169.535  1.00121.41           C  
ANISOU 2090  C   GLY A 171    12139  19484  14506   -106    477  -2678
ATOM   2091  O   GLY A 171      38.222 -43.510 168.341  1.00121.23           O  
ANISOU 2091  O   GLY A 171    12001  19618  14444    -61    406  -2822
ATOM   2092  H   GLY A 171      39.772 -43.371 172.308  1.00116.05           H  
ATOM   2093  HA3 GLY A 171      38.405 -44.730 171.081  1.00116.99           H  
ATOM   2094  HA2 GLY A 171      39.662 -44.909 169.870  1.00116.99           H  
ATOM   2095  N   LEU A 172      37.818 -42.109 170.072  1.00118.61           N  
ANISOU 2095  N   LEU A 172    11893  19112  14061    -19    361  -2635
ATOM   2096  CA  LEU A 172      37.143 -41.034 169.333  1.00119.77           C  
ANISOU 2096  CA  LEU A 172    12046  19417  14044    149    138  -2738
ATOM   2097  C   LEU A 172      38.080 -40.367 168.311  1.00124.59           C  
ANISOU 2097  C   LEU A 172    12816  20110  14411    214    -23  -2548
ATOM   2098  O   LEU A 172      37.654 -40.096 167.191  1.00125.16           O  
ANISOU 2098  O   LEU A 172    12854  20349  14351    356   -173  -2676
ATOM   2099  CB  LEU A 172      36.594 -39.999 170.345  1.00119.64           C  
ANISOU 2099  CB  LEU A 172    12147  19322  13988    205     78  -2672
ATOM   2100  CG  LEU A 172      35.771 -38.831 169.746  1.00125.40           C  
ANISOU 2100  CG  LEU A 172    12893  20196  14556    393   -142  -2780
ATOM   2101  CD1 LEU A 172      34.386 -39.301 169.249  1.00127.32           C  
ANISOU 2101  CD1 LEU A 172    12895  20513  14967    451   -121  -3146
ATOM   2102  CD2 LEU A 172      35.679 -37.651 170.736  1.00126.55           C  
ANISOU 2102  CD2 LEU A 172    13274  20252  14558    434   -235  -2539
ATOM   2103  H   LEU A 172      37.919 -41.954 171.067  1.00118.61           H  
ATOM   2104  HA  LEU A 172      36.308 -41.480 168.790  1.00119.77           H  
ATOM   2105  HB3 LEU A 172      37.444 -39.586 170.891  1.00119.64           H  
ATOM   2106  HB2 LEU A 172      35.985 -40.505 171.096  1.00119.64           H  
ATOM   2107  HG  LEU A 172      36.298 -38.432 168.879  1.00125.40           H  
ATOM   2108 HD11 LEU A 172      34.276 -39.105 168.182  1.00127.32           H  
ATOM   2109 HD12 LEU A 172      34.240 -40.372 169.393  1.00127.32           H  
ATOM   2110 HD13 LEU A 172      33.559 -38.803 169.756  1.00127.32           H  
ATOM   2111 HD21 LEU A 172      34.667 -37.264 170.852  1.00126.55           H  
ATOM   2112 HD22 LEU A 172      36.031 -37.922 171.732  1.00126.55           H  
ATOM   2113 HD23 LEU A 172      36.296 -36.820 170.396  1.00126.55           H  
ATOM   2114  N   SER A 173      39.338 -40.151 168.724  1.00120.61           N  
ANISOU 2114  N   SER A 173    12489  19482  13855    118     18  -2256
ATOM   2115  CA  SER A 173      40.429 -39.621 167.915  1.00120.14           C  
ANISOU 2115  CA  SER A 173    12592  19449  13606    142    -78  -2058
ATOM   2116  C   SER A 173      40.811 -40.530 166.731  1.00124.24           C  
ANISOU 2116  C   SER A 173    12992  20077  14136    125    -52  -2166
ATOM   2117  O   SER A 173      41.130 -40.007 165.664  1.00123.60           O  
ANISOU 2117  O   SER A 173    13004  20084  13874    216   -161  -2121
ATOM   2118  CB  SER A 173      41.621 -39.358 168.849  1.00122.71           C  
ANISOU 2118  CB  SER A 173    13079  19605  13939     23    -12  -1779
ATOM   2119  OG  SER A 173      42.753 -38.927 168.142  1.00133.30           O  
ANISOU 2119  OG  SER A 173    14588  20948  15111     46    -95  -1597
ATOM   2120  H   SER A 173      39.582 -40.386 169.677  1.00120.61           H  
ATOM   2121  HA  SER A 173      40.105 -38.664 167.505  1.00120.14           H  
ATOM   2122  HB3 SER A 173      41.893 -40.255 169.403  1.00122.71           H  
ATOM   2123  HB2 SER A 173      41.366 -38.587 169.577  1.00122.71           H  
ATOM   2124  HG  SER A 173      43.078 -39.658 167.611  1.00133.30           H  
ATOM   2125  N   LEU A 174      40.754 -41.859 166.935  1.00121.56           N  
ANISOU 2125  N   LEU A 174    12457  19722  14007     14    110  -2310
ATOM   2126  CA  LEU A 174      40.994 -42.865 165.900  1.00122.25           C  
ANISOU 2126  CA  LEU A 174    12400  19908  14141    -21    159  -2439
ATOM   2127  C   LEU A 174      39.865 -42.899 164.853  1.00128.16           C  
ANISOU 2127  C   LEU A 174    12990  20858  14846    130     47  -2742
ATOM   2128  O   LEU A 174      40.165 -43.087 163.678  1.00128.05           O  
ANISOU 2128  O   LEU A 174    12964  20971  14718    195    -27  -2794
ATOM   2129  CB  LEU A 174      41.200 -44.247 166.562  1.00122.02           C  
ANISOU 2129  CB  LEU A 174    12221  19779  14362   -186    390  -2493
ATOM   2130  CG  LEU A 174      41.853 -45.309 165.647  1.00127.08           C  
ANISOU 2130  CG  LEU A 174    12761  20469  15055   -268    471  -2529
ATOM   2131  CD1 LEU A 174      43.355 -45.019 165.433  1.00125.92           C  
ANISOU 2131  CD1 LEU A 174    12790  20212  14843   -359    489  -2231
ATOM   2132  CD2 LEU A 174      41.600 -46.735 166.177  1.00130.27           C  
ANISOU 2132  CD2 LEU A 174    12940  20834  15722   -376    694  -2727
ATOM   2133  H   LEU A 174      40.502 -42.213 167.848  1.00121.56           H  
ATOM   2134  HA  LEU A 174      41.915 -42.589 165.383  1.00122.25           H  
ATOM   2135  HB3 LEU A 174      40.233 -44.612 166.911  1.00122.02           H  
ATOM   2136  HB2 LEU A 174      41.812 -44.146 167.459  1.00122.02           H  
ATOM   2137  HG  LEU A 174      41.376 -45.269 164.667  1.00127.08           H  
ATOM   2138 HD11 LEU A 174      43.997 -45.857 165.703  1.00125.92           H  
ATOM   2139 HD12 LEU A 174      43.552 -44.789 164.387  1.00125.92           H  
ATOM   2140 HD13 LEU A 174      43.695 -44.166 166.018  1.00125.92           H  
ATOM   2141 HD21 LEU A 174      42.474 -47.381 166.094  1.00130.27           H  
ATOM   2142 HD22 LEU A 174      41.304 -46.731 167.227  1.00130.27           H  
ATOM   2143 HD23 LEU A 174      40.797 -47.215 165.617  1.00130.27           H  
ATOM   2144  N   LEU A 175      38.609 -42.690 165.292  1.00126.39           N  
ANISOU 2144  N   LEU A 175    12647  20664  14712    195     33  -2952
ATOM   2145  CA  LEU A 175      37.422 -42.599 164.435  1.00128.37           C  
ANISOU 2145  CA  LEU A 175    12726  21112  14935    360    -93  -3281
ATOM   2146  C   LEU A 175      37.384 -41.287 163.623  1.00132.95           C  
ANISOU 2146  C   LEU A 175    13493  21812  15210    575   -338  -3204
ATOM   2147  O   LEU A 175      36.989 -41.321 162.459  1.00134.19           O  
ANISOU 2147  O   LEU A 175    13576  22155  15254    730   -465  -3397
ATOM   2148  CB  LEU A 175      36.134 -42.782 165.279  1.00129.25           C  
ANISOU 2148  CB  LEU A 175    12662  21197  15251    358    -24  -3527
ATOM   2149  CG  LEU A 175      35.562 -44.222 165.290  1.00135.09           C  
ANISOU 2149  CG  LEU A 175    13095  21949  16283    254    173  -3844
ATOM   2150  CD1 LEU A 175      36.473 -45.245 166.004  1.00136.35           C  
ANISOU 2150  CD1 LEU A 175    13274  21896  16637     35    446  -3681
ATOM   2151  CD2 LEU A 175      34.116 -44.249 165.829  1.00136.78           C  
ANISOU 2151  CD2 LEU A 175    13106  22209  16653    325    174  -4186
ATOM   2152  H   LEU A 175      38.451 -42.559 166.281  1.00126.39           H  
ATOM   2153  HA  LEU A 175      37.469 -43.415 163.714  1.00128.37           H  
ATOM   2154  HB3 LEU A 175      35.355 -42.138 164.867  1.00129.25           H  
ATOM   2155  HB2 LEU A 175      36.284 -42.426 166.299  1.00129.25           H  
ATOM   2156  HG  LEU A 175      35.500 -44.535 164.246  1.00135.09           H  
ATOM   2157 HD11 LEU A 175      36.613 -46.130 165.384  1.00136.35           H  
ATOM   2158 HD12 LEU A 175      37.463 -44.850 166.213  1.00136.35           H  
ATOM   2159 HD13 LEU A 175      36.065 -45.578 166.958  1.00136.35           H  
ATOM   2160 HD21 LEU A 175      33.988 -44.930 166.670  1.00136.78           H  
ATOM   2161 HD22 LEU A 175      33.785 -43.267 166.167  1.00136.78           H  
ATOM   2162 HD23 LEU A 175      33.422 -44.572 165.052  1.00136.78           H  
ATOM   2163  N   LEU A 176      37.830 -40.175 164.234  1.00128.35           N  
ANISOU 2163  N   LEU A 176    13163  21116  14488    591   -393  -2921
ATOM   2164  CA  LEU A 176      38.022 -38.857 163.609  1.00128.60           C  
ANISOU 2164  CA  LEU A 176    13426  21208  14228    782   -580  -2788
ATOM   2165  C   LEU A 176      39.117 -38.874 162.525  1.00132.92           C  
ANISOU 2165  C   LEU A 176    14097  21798  14608    805   -599  -2661
ATOM   2166  O   LEU A 176      38.986 -38.157 161.534  1.00133.23           O  
ANISOU 2166  O   LEU A 176    14245  21961  14414   1011   -744  -2693
ATOM   2167  CB  LEU A 176      38.367 -37.828 164.720  1.00127.23           C  
ANISOU 2167  CB  LEU A 176    13478  20862  14001    733   -572  -2499
ATOM   2168  CG  LEU A 176      37.232 -36.884 165.189  1.00132.38           C  
ANISOU 2168  CG  LEU A 176    14204  21528  14568    879   -696  -2528
ATOM   2169  CD1 LEU A 176      35.834 -37.532 165.262  1.00137.47           C  
ANISOU 2169  CD1 LEU A 176    14634  22347  15251   1037   -798  -2888
ATOM   2170  CD2 LEU A 176      37.607 -36.231 166.534  1.00130.93           C  
ANISOU 2170  CD2 LEU A 176    14055  21163  14528    735   -594  -2396
ATOM   2171  H   LEU A 176      38.100 -40.234 165.207  1.00128.35           H  
ATOM   2172  HA  LEU A 176      37.094 -38.571 163.112  1.00128.60           H  
ATOM   2173  HB3 LEU A 176      39.180 -37.182 164.392  1.00127.23           H  
ATOM   2174  HB2 LEU A 176      38.783 -38.359 165.574  1.00127.23           H  
ATOM   2175  HG  LEU A 176      37.155 -36.080 164.456  1.00132.38           H  
ATOM   2176 HD11 LEU A 176      35.286 -37.235 166.157  1.00137.47           H  
ATOM   2177 HD12 LEU A 176      35.226 -37.240 164.405  1.00137.47           H  
ATOM   2178 HD13 LEU A 176      35.881 -38.620 165.280  1.00137.47           H  
ATOM   2179 HD21 LEU A 176      36.752 -35.751 167.010  1.00130.93           H  
ATOM   2180 HD22 LEU A 176      38.009 -36.958 167.240  1.00130.93           H  
ATOM   2181 HD23 LEU A 176      38.366 -35.463 166.390  1.00130.93           H  
ATOM   2182  N   ALA A 177      40.153 -39.704 162.732  1.00129.31           N  
ANISOU 2182  N   ALA A 177    13630  21230  14271    603   -444  -2521
ATOM   2183  CA  ALA A 177      41.277 -39.919 161.823  1.00129.36           C  
ANISOU 2183  CA  ALA A 177    13739  21242  14172    575   -419  -2394
ATOM   2184  C   ALA A 177      41.109 -41.167 160.933  1.00134.67           C  
ANISOU 2184  C   ALA A 177    14185  22043  14940    550   -372  -2629
ATOM   2185  O   ALA A 177      42.031 -41.488 160.185  1.00134.40           O  
ANISOU 2185  O   ALA A 177    14207  22008  14852    503   -329  -2542
ATOM   2186  CB  ALA A 177      42.553 -40.022 162.669  1.00128.30           C  
ANISOU 2186  CB  ALA A 177    13727  20908  14114    377   -289  -2108
ATOM   2187  H   ALA A 177      40.181 -40.239 163.589  1.00129.31           H  
ATOM   2188  HA  ALA A 177      41.383 -39.060 161.157  1.00129.36           H  
ATOM   2189  HB1 ALA A 177      43.442 -40.151 162.051  1.00128.30           H  
ATOM   2190  HB2 ALA A 177      42.703 -39.125 163.269  1.00128.30           H  
ATOM   2191  HB3 ALA A 177      42.495 -40.868 163.356  1.00128.30           H  
ATOM   2192  N   LEU A 178      39.954 -41.855 160.997  1.00132.05           N  
ANISOU 2192  N   LEU A 178    13592  21820  14762    579   -372  -2942
ATOM   2193  CA  LEU A 178      39.650 -43.010 160.147  1.00132.72           C  
ANISOU 2193  CA  LEU A 178    13434  22039  14955    562   -326  -3210
ATOM   2194  C   LEU A 178      39.518 -42.686 158.638  1.00137.92           C  
ANISOU 2194  C   LEU A 178    14150  22895  15359    784   -498  -3319
ATOM   2195  O   LEU A 178      39.994 -43.505 157.856  1.00137.34           O  
ANISOU 2195  O   LEU A 178    14013  22872  15298    732   -441  -3361
ATOM   2196  CB  LEU A 178      38.422 -43.779 160.692  1.00133.44           C  
ANISOU 2196  CB  LEU A 178    13218  22178  15304    525   -254  -3543
ATOM   2197  CG  LEU A 178      38.221 -45.212 160.139  1.00138.66           C  
ANISOU 2197  CG  LEU A 178    13603  22916  16166    426   -123  -3797
ATOM   2198  CD1 LEU A 178      39.277 -46.194 160.692  1.00136.97           C  
ANISOU 2198  CD1 LEU A 178    13357  22507  16177    164    131  -3638
ATOM   2199  CD2 LEU A 178      36.780 -45.715 160.377  1.00143.38           C  
ANISOU 2199  CD2 LEU A 178    13900  23646  16931    502   -136  -4223
ATOM   2200  H   LEU A 178      39.229 -41.559 161.635  1.00132.05           H  
ATOM   2201  HA  LEU A 178      40.510 -43.673 160.242  1.00132.72           H  
ATOM   2202  HB3 LEU A 178      37.526 -43.192 160.491  1.00133.44           H  
ATOM   2203  HB2 LEU A 178      38.488 -43.848 161.775  1.00133.44           H  
ATOM   2204  HG  LEU A 178      38.346 -45.181 159.057  1.00138.66           H  
ATOM   2205 HD11 LEU A 178      39.745 -46.742 159.875  1.00136.97           H  
ATOM   2206 HD12 LEU A 178      40.069 -45.686 161.242  1.00136.97           H  
ATOM   2207 HD13 LEU A 178      38.855 -46.932 161.374  1.00136.97           H  
ATOM   2208 HD21 LEU A 178      36.743 -46.694 160.854  1.00143.38           H  
ATOM   2209 HD22 LEU A 178      36.208 -45.035 161.009  1.00143.38           H  
ATOM   2210 HD23 LEU A 178      36.244 -45.804 159.432  1.00143.38           H  
ATOM   2211  N   PRO A 179      38.976 -41.507 158.233  1.00135.76           N  
ANISOU 2211  N   PRO A 179    14019  22724  14840   1040   -698  -3348
ATOM   2212  CA  PRO A 179      38.938 -41.085 156.818  1.00137.18           C  
ANISOU 2212  CA  PRO A 179    14288  23082  14751   1279   -850  -3437
ATOM   2213  C   PRO A 179      40.282 -41.004 156.079  1.00139.67           C  
ANISOU 2213  C   PRO A 179    14839  23318  14910   1233   -786  -3168
ATOM   2214  O   PRO A 179      40.330 -41.406 154.918  1.00140.34           O  
ANISOU 2214  O   PRO A 179    14903  23537  14884   1333   -827  -3288
ATOM   2215  CB  PRO A 179      38.250 -39.718 156.855  1.00140.19           C  
ANISOU 2215  CB  PRO A 179    14838  23528  14898   1547  -1045  -3438
ATOM   2216  CG  PRO A 179      37.329 -39.812 158.056  1.00144.17           C  
ANISOU 2216  CG  PRO A 179    15189  23970  15621   1458  -1016  -3527
ATOM   2217  CD  PRO A 179      38.186 -40.578 159.047  1.00137.48           C  
ANISOU 2217  CD  PRO A 179    14325  22907  15005   1143   -793  -3314
ATOM   2218  HA  PRO A 179      38.291 -41.790 156.292  1.00137.18           H  
ATOM   2219  HB3 PRO A 179      37.740 -39.498 155.921  1.00140.19           H  
ATOM   2220  HB2 PRO A 179      38.975 -38.918 157.021  1.00140.19           H  
ATOM   2221  HG3 PRO A 179      36.443 -40.394 157.803  1.00144.17           H  
ATOM   2222  HG2 PRO A 179      37.006 -38.849 158.446  1.00144.17           H  
ATOM   2223  HD2 PRO A 179      38.865 -39.886 159.543  1.00137.48           H  
ATOM   2224  HD3 PRO A 179      37.568 -41.061 159.801  1.00137.48           H  
ATOM   2225  N   VAL A 180      41.349 -40.526 156.748  1.00133.96           N  
ANISOU 2225  N   VAL A 180    14328  22379  14193   1080   -678  -2825
ATOM   2226  CA  VAL A 180      42.691 -40.474 156.155  1.00133.08           C  
ANISOU 2226  CA  VAL A 180    14430  22164  13970   1013   -591  -2577
ATOM   2227  C   VAL A 180      43.343 -41.865 155.998  1.00135.92           C  
ANISOU 2227  C   VAL A 180    14594  22514  14536    800   -444  -2638
ATOM   2228  O   VAL A 180      44.199 -42.021 155.131  1.00135.53           O  
ANISOU 2228  O   VAL A 180    14653  22455  14389    790   -398  -2551
ATOM   2229  CB  VAL A 180      43.675 -39.539 156.911  1.00135.66           C  
ANISOU 2229  CB  VAL A 180    15028  22269  14248    924   -521  -2230
ATOM   2230  CG1 VAL A 180      43.187 -38.082 156.891  1.00136.35           C  
ANISOU 2230  CG1 VAL A 180    15315  22364  14127   1140   -652  -2171
ATOM   2231  CG2 VAL A 180      44.062 -39.963 158.339  1.00133.41           C  
ANISOU 2231  CG2 VAL A 180    14627  21820  14241    651   -383  -2122
ATOM   2232  H   VAL A 180      41.258 -40.204 157.701  1.00133.96           H  
ATOM   2233  HA  VAL A 180      42.584 -40.071 155.145  1.00133.08           H  
ATOM   2234  HB  VAL A 180      44.602 -39.557 156.339  1.00135.66           H  
ATOM   2235 HG11 VAL A 180      43.933 -37.412 157.319  1.00136.35           H  
ATOM   2236 HG12 VAL A 180      42.999 -37.750 155.871  1.00136.35           H  
ATOM   2237 HG13 VAL A 180      42.264 -37.956 157.458  1.00136.35           H  
ATOM   2238 HG21 VAL A 180      44.979 -39.464 158.647  1.00133.41           H  
ATOM   2239 HG22 VAL A 180      43.290 -39.675 159.050  1.00133.41           H  
ATOM   2240 HG23 VAL A 180      44.246 -41.032 158.443  1.00133.41           H  
ATOM   2241  N   LEU A 181      42.883 -42.864 156.772  1.00131.95           N  
ANISOU 2241  N   LEU A 181    13806  22013  14314    642   -360  -2801
ATOM   2242  CA  LEU A 181      43.243 -44.275 156.603  1.00131.04           C  
ANISOU 2242  CA  LEU A 181    13479  21893  14416    448   -207  -2889
ATOM   2243  C   LEU A 181      42.665 -44.880 155.301  1.00135.33           C  
ANISOU 2243  C   LEU A 181    13863  22660  14897    585   -282  -3189
ATOM   2244  O   LEU A 181      43.190 -45.887 154.827  1.00134.66           O  
ANISOU 2244  O   LEU A 181    13639  22592  14934    457   -169  -3257
ATOM   2245  CB  LEU A 181      42.771 -45.064 157.850  1.00130.24           C  
ANISOU 2245  CB  LEU A 181    13150  21714  14621    273    -77  -2981
ATOM   2246  CG  LEU A 181      43.630 -46.295 158.208  1.00133.82           C  
ANISOU 2246  CG  LEU A 181    13482  22050  15312     23    135  -2920
ATOM   2247  CD1 LEU A 181      44.977 -45.880 158.837  1.00132.07           C  
ANISOU 2247  CD1 LEU A 181    13458  21613  15110   -117    214  -2579
ATOM   2248  CD2 LEU A 181      42.863 -47.275 159.117  1.00136.58           C  
ANISOU 2248  CD2 LEU A 181    13547  22404  15942    -72    264  -3160
ATOM   2249  H   LEU A 181      42.167 -42.670 157.458  1.00131.95           H  
ATOM   2250  HA  LEU A 181      44.332 -44.327 156.536  1.00131.04           H  
ATOM   2251  HB3 LEU A 181      41.740 -45.386 157.691  1.00130.24           H  
ATOM   2252  HB2 LEU A 181      42.734 -44.410 158.724  1.00130.24           H  
ATOM   2253  HG  LEU A 181      43.853 -46.830 157.285  1.00133.82           H  
ATOM   2254 HD11 LEU A 181      45.792 -46.486 158.445  1.00132.07           H  
ATOM   2255 HD12 LEU A 181      45.221 -44.837 158.637  1.00132.07           H  
ATOM   2256 HD13 LEU A 181      44.979 -45.998 159.920  1.00132.07           H  
ATOM   2257 HD21 LEU A 181      43.487 -47.684 159.912  1.00136.58           H  
ATOM   2258 HD22 LEU A 181      42.012 -46.794 159.597  1.00136.58           H  
ATOM   2259 HD23 LEU A 181      42.483 -48.121 158.543  1.00136.58           H  
ATOM   2260  N   LEU A 182      41.614 -44.249 154.744  1.00132.71           N  
ANISOU 2260  N   LEU A 182    13555  22503  14366    858   -478  -3371
ATOM   2261  CA  LEU A 182      40.958 -44.635 153.496  1.00134.25           C  
ANISOU 2261  CA  LEU A 182    13609  22936  14463   1045   -594  -3685
ATOM   2262  C   LEU A 182      41.542 -43.873 152.292  1.00138.36           C  
ANISOU 2262  C   LEU A 182    14425  23524  14621   1275   -714  -3570
ATOM   2263  O   LEU A 182      41.746 -44.489 151.246  1.00139.18           O  
ANISOU 2263  O   LEU A 182    14475  23750  14657   1333   -726  -3703
ATOM   2264  CB  LEU A 182      39.431 -44.365 153.576  1.00135.97           C  
ANISOU 2264  CB  LEU A 182    13613  23330  14721   1223   -742  -4040
ATOM   2265  CG  LEU A 182      38.715 -44.818 154.870  1.00139.80           C  
ANISOU 2265  CG  LEU A 182    13921  23716  15479   1081   -659  -4107
ATOM   2266  CD1 LEU A 182      37.231 -44.395 154.866  1.00141.65           C  
ANISOU 2266  CD1 LEU A 182    14038  24117  15667   1316   -846  -4407
ATOM   2267  CD2 LEU A 182      38.912 -46.313 155.194  1.00142.16           C  
ANISOU 2267  CD2 LEU A 182    13915  23962  16137    820   -438  -4261
ATOM   2268  H   LEU A 182      41.239 -43.428 155.200  1.00132.71           H  
ATOM   2269  HA  LEU A 182      41.109 -45.702 153.326  1.00134.25           H  
ATOM   2270  HB3 LEU A 182      38.945 -44.835 152.720  1.00135.97           H  
ATOM   2271  HB2 LEU A 182      39.248 -43.295 153.459  1.00135.97           H  
ATOM   2272  HG  LEU A 182      39.167 -44.256 155.681  1.00139.80           H  
ATOM   2273 HD11 LEU A 182      36.972 -43.887 155.795  1.00141.65           H  
ATOM   2274 HD12 LEU A 182      37.005 -43.705 154.052  1.00141.65           H  
ATOM   2275 HD13 LEU A 182      36.554 -45.242 154.758  1.00141.65           H  
ATOM   2276 HD21 LEU A 182      37.976 -46.816 155.435  1.00142.16           H  
ATOM   2277 HD22 LEU A 182      39.360 -46.857 154.363  1.00142.16           H  
ATOM   2278 HD23 LEU A 182      39.570 -46.435 156.056  1.00142.16           H  
ATOM   2279  N   PHE A 183      41.754 -42.552 152.449  1.00133.86           N  
ANISOU 2279  N   PHE A 183    14172  22870  13817   1416   -792  -3331
ATOM   2280  CA  PHE A 183      41.970 -41.618 151.337  1.00134.52           C  
ANISOU 2280  CA  PHE A 183    14582  22994  13537   1669   -885  -3212
ATOM   2281  C   PHE A 183      43.431 -41.190 151.129  1.00135.90           C  
ANISOU 2281  C   PHE A 183    15059  22944  13635   1537   -725  -2839
ATOM   2282  O   PHE A 183      43.750 -40.798 150.006  1.00136.57           O  
ANISOU 2282  O   PHE A 183    15411  23039  13438   1723   -751  -2748
ATOM   2283  CB  PHE A 183      41.077 -40.373 151.537  1.00137.73           C  
ANISOU 2283  CB  PHE A 183    15156  23477  13699   1975  -1078  -3239
ATOM   2284  CG  PHE A 183      39.582 -40.636 151.661  1.00140.60           C  
ANISOU 2284  CG  PHE A 183    15231  24039  14152   2109  -1240  -3604
ATOM   2285  CD1 PHE A 183      38.918 -41.549 150.810  1.00145.49           C  
ANISOU 2285  CD1 PHE A 183    15582  24893  14804   2219  -1334  -3981
ATOM   2286  CD2 PHE A 183      38.815 -39.865 152.560  1.00142.54           C  
ANISOU 2286  CD2 PHE A 183    15471  24238  14448   2135  -1300  -3589
ATOM   2287  CE1 PHE A 183      37.550 -41.748 150.939  1.00147.77           C  
ANISOU 2287  CE1 PHE A 183    15583  25361  15202   2339  -1475  -4353
ATOM   2288  CE2 PHE A 183      37.448 -40.071 152.665  1.00146.58           C  
ANISOU 2288  CE2 PHE A 183    15709  24923  15062   2255  -1438  -3945
ATOM   2289  CZ  PHE A 183      36.821 -41.021 151.870  1.00146.45           C  
ANISOU 2289  CZ  PHE A 183    15413  25133  15097   2356  -1523  -4333
ATOM   2290  H   PHE A 183      41.550 -42.127 153.344  1.00133.86           H  
ATOM   2291  HA  PHE A 183      41.671 -42.094 150.402  1.00134.52           H  
ATOM   2292  HB3 PHE A 183      41.229 -39.658 150.727  1.00137.73           H  
ATOM   2293  HB2 PHE A 183      41.398 -39.865 152.449  1.00137.73           H  
ATOM   2294  HD1 PHE A 183      39.465 -42.116 150.073  1.00145.49           H  
ATOM   2295  HD2 PHE A 183      39.291 -39.126 153.189  1.00142.54           H  
ATOM   2296  HE1 PHE A 183      37.050 -42.468 150.307  1.00147.77           H  
ATOM   2297  HE2 PHE A 183      36.875 -39.486 153.368  1.00146.58           H  
ATOM   2298  HZ  PHE A 183      35.756 -41.177 151.962  1.00146.45           H  
ATOM   2299  N   ARG A 184      44.294 -41.263 152.162  1.00129.77           N  
ANISOU 2299  N   ARG A 184    14247  21961  13099   1234   -558  -2638
ATOM   2300  CA  ARG A 184      45.722 -40.962 152.009  1.00128.40           C  
ANISOU 2300  CA  ARG A 184    14326  21574  12887   1101   -405  -2322
ATOM   2301  C   ARG A 184      46.513 -42.214 151.621  1.00131.70           C  
ANISOU 2301  C   ARG A 184    14622  21956  13461    890   -257  -2324
ATOM   2302  O   ARG A 184      46.385 -43.263 152.250  1.00130.10           O  
ANISOU 2302  O   ARG A 184    14155  21734  13544    665   -172  -2396
ATOM   2303  CB  ARG A 184      46.324 -40.295 153.260  1.00125.29           C  
ANISOU 2303  CB  ARG A 184    14026  20967  12612    939   -329  -2080
ATOM   2304  CG  ARG A 184      45.833 -38.852 153.438  1.00131.67           C  
ANISOU 2304  CG  ARG A 184    15095  21744  13190   1153   -427  -1969
ATOM   2305  CD  ARG A 184      46.662 -38.063 154.460  1.00137.80           C  
ANISOU 2305  CD  ARG A 184    16089  22273  13995   1014   -300  -1667
ATOM   2306  NE  ARG A 184      46.480 -36.608 154.317  1.00150.49           N  
ANISOU 2306  NE  ARG A 184    18025  23830  15324   1241   -341  -1535
ATOM   2307  CZ  ARG A 184      47.445 -35.681 154.159  1.00168.70           C  
ANISOU 2307  CZ  ARG A 184    20582  25922  17595   1177   -215  -1286
ATOM   2308  NH1 ARG A 184      48.752 -35.983 154.222  1.00156.93           N  
ANISOU 2308  NH1 ARG A 184    19038  24259  16327    898    -64  -1155
ATOM   2309  NH2 ARG A 184      47.088 -34.413 153.924  1.00157.77           N1+
ANISOU 2309  NH2 ARG A 184    19500  24491  15955   1399   -233  -1178
ATOM   2310  H   ARG A 184      43.992 -41.602 153.066  1.00129.77           H  
ATOM   2311  HA  ARG A 184      45.846 -40.240 151.197  1.00128.40           H  
ATOM   2312  HB3 ARG A 184      47.407 -40.256 153.130  1.00125.29           H  
ATOM   2313  HB2 ARG A 184      46.167 -40.886 154.160  1.00125.29           H  
ATOM   2314  HG3 ARG A 184      44.808 -38.922 153.805  1.00131.67           H  
ATOM   2315  HG2 ARG A 184      45.789 -38.330 152.482  1.00131.67           H  
ATOM   2316  HD3 ARG A 184      47.699 -38.387 154.461  1.00137.80           H  
ATOM   2317  HD2 ARG A 184      46.271 -38.272 155.454  1.00137.80           H  
ATOM   2318  HE  ARG A 184      45.517 -36.295 154.316  1.00150.49           H  
ATOM   2319 HH12 ARG A 184      49.452 -35.297 153.973  1.00156.93           H  
ATOM   2320 HH11 ARG A 184      49.035 -36.937 154.396  1.00156.93           H  
ATOM   2321 HH22 ARG A 184      47.783 -33.693 153.793  1.00157.77           H  
ATOM   2322 HH21 ARG A 184      46.109 -34.159 153.891  1.00157.77           H  
ATOM   2323  N   ARG A 185      47.339 -42.030 150.586  1.00128.61           N  
ANISOU 2323  N   ARG A 185    14443  21547  12875    973   -215  -2241
ATOM   2324  CA  ARG A 185      48.245 -43.003 149.990  1.00127.37           C  
ANISOU 2324  CA  ARG A 185    14223  21349  12822    800    -72  -2225
ATOM   2325  C   ARG A 185      49.234 -42.246 149.088  1.00129.75           C  
ANISOU 2325  C   ARG A 185    14877  21514  12907    864     24  -2010
ATOM   2326  O   ARG A 185      49.158 -41.019 148.974  1.00129.74           O  
ANISOU 2326  O   ARG A 185    15168  21425  12704   1017      5  -1854
ATOM   2327  CB  ARG A 185      47.462 -44.096 149.221  1.00128.94           C  
ANISOU 2327  CB  ARG A 185    14151  21783  13056    860   -140  -2543
ATOM   2328  CG  ARG A 185      46.405 -43.574 148.220  1.00140.76           C  
ANISOU 2328  CG  ARG A 185    15706  23514  14262   1221   -346  -2763
ATOM   2329  CD  ARG A 185      46.032 -44.558 147.096  1.00151.47           C  
ANISOU 2329  CD  ARG A 185    16891  25070  15591   1292   -382  -3028
ATOM   2330  NE  ARG A 185      45.652 -45.898 147.588  1.00161.65           N  
ANISOU 2330  NE  ARG A 185    17767  26438  17215   1080   -330  -3259
ATOM   2331  CZ  ARG A 185      46.396 -47.021 147.543  1.00177.16           C  
ANISOU 2331  CZ  ARG A 185    19584  28331  19399    821   -157  -3237
ATOM   2332  NH1 ARG A 185      47.619 -47.051 146.992  1.00162.43           N  
ANISOU 2332  NH1 ARG A 185    17934  26318  17465    730    -31  -3004
ATOM   2333  NH2 ARG A 185      45.899 -48.152 148.058  1.00165.86           N1+
ANISOU 2333  NH2 ARG A 185    17790  26963  18267    650    -94  -3453
ATOM   2334  H   ARG A 185      47.376 -41.117 150.152  1.00128.61           H  
ATOM   2335  HA  ARG A 185      48.827 -43.477 150.782  1.00127.37           H  
ATOM   2336  HB3 ARG A 185      46.956 -44.736 149.944  1.00128.94           H  
ATOM   2337  HB2 ARG A 185      48.167 -44.751 148.711  1.00128.94           H  
ATOM   2338  HG3 ARG A 185      46.865 -42.725 147.713  1.00140.76           H  
ATOM   2339  HG2 ARG A 185      45.519 -43.165 148.710  1.00140.76           H  
ATOM   2340  HD3 ARG A 185      46.758 -44.554 146.283  1.00151.47           H  
ATOM   2341  HD2 ARG A 185      45.106 -44.191 146.653  1.00151.47           H  
ATOM   2342  HE  ARG A 185      44.737 -45.947 148.014  1.00161.65           H  
ATOM   2343 HH12 ARG A 185      48.152 -47.908 146.956  1.00162.43           H  
ATOM   2344 HH11 ARG A 185      48.002 -46.213 146.577  1.00162.43           H  
ATOM   2345 HH22 ARG A 185      46.434 -49.008 148.022  1.00165.86           H  
ATOM   2346 HH21 ARG A 185      44.961 -48.173 148.430  1.00165.86           H  
ATOM   2347  N   THR A 186      50.154 -42.997 148.463  1.00124.77           N  
ANISOU 2347  N   THR A 186    14223  20852  12332    740    148  -2003
ATOM   2348  CA  THR A 186      51.129 -42.463 147.516  1.00124.61           C  
ANISOU 2348  CA  THR A 186    14523  20688  12135    780    276  -1822
ATOM   2349  C   THR A 186      50.454 -41.984 146.212  1.00128.47           C  
ANISOU 2349  C   THR A 186    15238  21329  12245   1147    158  -1916
ATOM   2350  O   THR A 186      49.857 -42.799 145.507  1.00128.95           O  
ANISOU 2350  O   THR A 186    15133  21614  12247   1267     47  -2160
ATOM   2351  CB  THR A 186      52.220 -43.501 147.156  1.00132.13           C  
ANISOU 2351  CB  THR A 186    15357  21552  13294    516    450  -1794
ATOM   2352  OG1 THR A 186      52.759 -44.044 148.346  1.00129.69           O  
ANISOU 2352  OG1 THR A 186    14830  21127  13317    221    529  -1730
ATOM   2353  CG2 THR A 186      53.388 -42.908 146.350  1.00130.85           C  
ANISOU 2353  CG2 THR A 186    15522  21195  13001    514    621  -1596
ATOM   2354  H   THR A 186      50.192 -43.993 148.619  1.00124.77           H  
ATOM   2355  HA  THR A 186      51.624 -41.628 148.006  1.00124.61           H  
ATOM   2356  HB  THR A 186      51.787 -44.322 146.585  1.00132.13           H  
ATOM   2357  HG1 THR A 186      53.274 -43.361 148.783  1.00129.69           H  
ATOM   2358 HG21 THR A 186      54.167 -43.653 146.181  1.00130.85           H  
ATOM   2359 HG22 THR A 186      53.069 -42.548 145.372  1.00130.85           H  
ATOM   2360 HG23 THR A 186      53.841 -42.070 146.883  1.00130.85           H  
ATOM   2361  N   VAL A 187      50.556 -40.674 145.940  1.00124.29           N  
ANISOU 2361  N   VAL A 187    15087  20677  11460   1336    185  -1732
ATOM   2362  CA  VAL A 187      50.001 -40.009 144.763  1.00125.89           C  
ANISOU 2362  CA  VAL A 187    15580  20990  11262   1723     88  -1778
ATOM   2363  C   VAL A 187      51.142 -39.548 143.836  1.00129.01           C  
ANISOU 2363  C   VAL A 187    16338  21193  11486   1755    298  -1589
ATOM   2364  O   VAL A 187      51.997 -38.759 144.240  1.00127.80           O  
ANISOU 2364  O   VAL A 187    16426  20777  11357   1655    482  -1345
ATOM   2365  CB  VAL A 187      49.049 -38.831 145.145  1.00130.53           C  
ANISOU 2365  CB  VAL A 187    16326  21624  11645   1992    -65  -1761
ATOM   2366  CG1 VAL A 187      49.585 -37.886 146.235  1.00128.85           C  
ANISOU 2366  CG1 VAL A 187    16236  21160  11562   1822     59  -1510
ATOM   2367  CG2 VAL A 187      48.556 -38.009 143.936  1.00133.34           C  
ANISOU 2367  CG2 VAL A 187    17054  22051  11558   2412   -132  -1761
ATOM   2368  H   VAL A 187      51.054 -40.075 146.588  1.00124.29           H  
ATOM   2369  HA  VAL A 187      49.390 -40.721 144.205  1.00125.89           H  
ATOM   2370  HB  VAL A 187      48.156 -39.296 145.567  1.00130.53           H  
ATOM   2371 HG11 VAL A 187      48.860 -37.104 146.453  1.00128.85           H  
ATOM   2372 HG12 VAL A 187      49.749 -38.413 147.174  1.00128.85           H  
ATOM   2373 HG13 VAL A 187      50.514 -37.402 145.940  1.00128.85           H  
ATOM   2374 HG21 VAL A 187      47.775 -37.309 144.234  1.00133.34           H  
ATOM   2375 HG22 VAL A 187      49.357 -37.422 143.483  1.00133.34           H  
ATOM   2376 HG23 VAL A 187      48.136 -38.656 143.166  1.00133.34           H  
ATOM   2377  N   TYR A 188      51.121 -40.087 142.606  1.00125.81           N  
ANISOU 2377  N   TYR A 188    15957  20922  10924   1888    279  -1722
ATOM   2378  CA  TYR A 188      52.078 -39.815 141.534  1.00126.13           C  
ANISOU 2378  CA  TYR A 188    16331  20809  10784   1945    475  -1585
ATOM   2379  C   TYR A 188      51.539 -38.714 140.606  1.00132.35           C  
ANISOU 2379  C   TYR A 188    17546  21630  11111   2388    419  -1545
ATOM   2380  O   TYR A 188      50.325 -38.606 140.425  1.00133.56           O  
ANISOU 2380  O   TYR A 188    17646  22045  11054   2693    168  -1745
ATOM   2381  CB  TYR A 188      52.317 -41.117 140.741  1.00126.83           C  
ANISOU 2381  CB  TYR A 188    16212  21027  10952   1851    487  -1755
ATOM   2382  CG  TYR A 188      52.945 -42.244 141.545  1.00125.11           C  
ANISOU 2382  CG  TYR A 188    15623  20741  11171   1421    587  -1767
ATOM   2383  CD1 TYR A 188      54.341 -42.274 141.746  1.00125.91           C  
ANISOU 2383  CD1 TYR A 188    15811  20557  11472   1132    840  -1552
ATOM   2384  CD2 TYR A 188      52.140 -43.266 142.093  1.00124.56           C  
ANISOU 2384  CD2 TYR A 188    15118  20890  11320   1314    441  -2008
ATOM   2385  CE1 TYR A 188      54.928 -43.321 142.484  1.00124.73           C  
ANISOU 2385  CE1 TYR A 188    15332  20352  11709    765    921  -1564
ATOM   2386  CE2 TYR A 188      52.727 -44.309 142.836  1.00123.05           C  
ANISOU 2386  CE2 TYR A 188    14612  20627  11514    942    548  -2008
ATOM   2387  CZ  TYR A 188      54.122 -44.337 143.032  1.00128.53           C  
ANISOU 2387  CZ  TYR A 188    15408  21048  12380    678    777  -1782
ATOM   2388  OH  TYR A 188      54.690 -45.344 143.756  1.00125.51           O  
ANISOU 2388  OH  TYR A 188    14729  20599  12362    339    873  -1783
ATOM   2389  H   TYR A 188      50.374 -40.722 142.365  1.00125.81           H  
ATOM   2390  HA  TYR A 188      53.028 -39.483 141.961  1.00126.13           H  
ATOM   2391  HB3 TYR A 188      52.974 -40.916 139.892  1.00126.83           H  
ATOM   2392  HB2 TYR A 188      51.380 -41.473 140.309  1.00126.83           H  
ATOM   2393  HD1 TYR A 188      54.965 -41.496 141.330  1.00125.91           H  
ATOM   2394  HD2 TYR A 188      51.069 -43.251 141.951  1.00124.56           H  
ATOM   2395  HE1 TYR A 188      55.998 -43.345 142.625  1.00124.73           H  
ATOM   2396  HE2 TYR A 188      52.105 -45.085 143.258  1.00123.05           H  
ATOM   2397  HH  TYR A 188      55.644 -45.265 143.830  1.00125.51           H  
ATOM   2398  N   SER A 189      52.460 -37.931 140.023  1.00129.38           N  
ANISOU 2398  N   SER A 189    17595  20981  10581   2433    661  -1299
ATOM   2399  CA  SER A 189      52.153 -36.798 139.148  1.00132.29           C  
ANISOU 2399  CA  SER A 189    18441  21326  10498   2861    667  -1218
ATOM   2400  C   SER A 189      53.244 -36.609 138.079  1.00136.87           C  
ANISOU 2400  C   SER A 189    19410  21681  10913   2901    953  -1059
ATOM   2401  O   SER A 189      54.336 -37.164 138.210  1.00135.08           O  
ANISOU 2401  O   SER A 189    19074  21294  10955   2565   1154  -1000
ATOM   2402  CB  SER A 189      51.952 -35.528 140.007  1.00136.90           C  
ANISOU 2402  CB  SER A 189    19222  21775  11020   2951    680  -1054
ATOM   2403  OG  SER A 189      50.603 -35.423 140.414  1.00148.05           O  
ANISOU 2403  OG  SER A 189    20396  23447  12410   3099    375  -1233
ATOM   2404  H   SER A 189      53.443 -38.095 140.193  1.00129.38           H  
ATOM   2405  HA  SER A 189      51.237 -37.008 138.590  1.00132.29           H  
ATOM   2406  HB3 SER A 189      52.183 -34.624 139.442  1.00136.90           H  
ATOM   2407  HB2 SER A 189      52.607 -35.524 140.880  1.00136.90           H  
ATOM   2408  HG  SER A 189      50.389 -36.184 140.962  1.00148.05           H  
ATOM   2409  N   SER A 190      52.909 -35.834 137.032  1.00135.76           N  
ANISOU 2409  N   SER A 190    19732  21524  10325   3326    974   -996
ATOM   2410  CA  SER A 190      53.760 -35.552 135.872  1.00137.50           C  
ANISOU 2410  CA  SER A 190    20392  21527  10326   3436   1255   -847
ATOM   2411  C   SER A 190      55.035 -34.776 136.251  1.00141.70           C  
ANISOU 2411  C   SER A 190    21169  21631  11039   3175   1643   -567
ATOM   2412  O   SER A 190      54.941 -33.602 136.603  1.00141.84           O  
ANISOU 2412  O   SER A 190    21431  21485  10977   3273   1729   -412
ATOM   2413  CB  SER A 190      52.921 -34.799 134.815  1.00143.83           C  
ANISOU 2413  CB  SER A 190    21634  22436  10576   4001   1161   -862
ATOM   2414  OG  SER A 190      53.659 -34.554 133.632  1.00151.88           O  
ANISOU 2414  OG  SER A 190    23122  23221  11363   4127   1461   -704
ATOM   2415  H   SER A 190      51.992 -35.412 137.010  1.00135.76           H  
ATOM   2416  HA  SER A 190      54.051 -36.513 135.441  1.00137.50           H  
ATOM   2417  HB3 SER A 190      52.562 -33.846 135.207  1.00143.83           H  
ATOM   2418  HB2 SER A 190      52.039 -35.382 134.548  1.00143.83           H  
ATOM   2419  HG  SER A 190      54.357 -33.922 133.822  1.00151.88           H  
ATOM   2420  N   ASN A 191      56.191 -35.459 136.153  1.00138.01           N  
ANISOU 2420  N   ASN A 191    20621  20984  10832   2840   1880   -524
ATOM   2421  CA  ASN A 191      57.561 -34.967 136.396  1.00137.42           C  
ANISOU 2421  CA  ASN A 191    20715  20504  10996   2540   2270   -314
ATOM   2422  C   ASN A 191      57.892 -34.634 137.868  1.00140.03           C  
ANISOU 2422  C   ASN A 191    20788  20705  11713   2206   2295   -245
ATOM   2423  O   ASN A 191      59.046 -34.301 138.140  1.00139.49           O  
ANISOU 2423  O   ASN A 191    20804  20313  11883   1940   2599   -107
ATOM   2424  CB  ASN A 191      57.929 -33.771 135.472  1.00139.30           C  
ANISOU 2424  CB  ASN A 191    21578  20462  10887   2830   2570   -118
ATOM   2425  CG  ASN A 191      57.794 -34.079 133.979  1.00152.21           C  
ANISOU 2425  CG  ASN A 191    23519  22157  12156   3132   2615   -156
ATOM   2426  OD1 ASN A 191      56.826 -33.670 133.342  1.00144.16           O  
ANISOU 2426  OD1 ASN A 191    22812  21273  10687   3596   2489   -171
ATOM   2427  ND2 ASN A 191      58.769 -34.795 133.414  1.00143.48           N  
ANISOU 2427  ND2 ASN A 191    22338  20951  11227   2888   2794   -175
ATOM   2428  H   ASN A 191      56.141 -36.426 135.867  1.00138.01           H  
ATOM   2429  HA  ASN A 191      58.213 -35.802 136.136  1.00137.42           H  
ATOM   2430  HB3 ASN A 191      58.961 -33.463 135.647  1.00139.30           H  
ATOM   2431  HB2 ASN A 191      57.321 -32.897 135.708  1.00139.30           H  
ATOM   2432 HD22 ASN A 191      58.724 -35.018 132.431  1.00143.48           H  
ATOM   2433 HD21 ASN A 191      59.558 -35.110 133.960  1.00143.48           H  
ATOM   2434  N   VAL A 192      56.918 -34.740 138.787  1.00135.29           N  
ANISOU 2434  N   VAL A 192    19863  20351  11188   2213   1983   -357
ATOM   2435  CA  VAL A 192      57.080 -34.428 140.208  1.00132.62           C  
ANISOU 2435  CA  VAL A 192    19281  19923  11187   1932   1972   -305
ATOM   2436  C   VAL A 192      57.209 -35.738 141.010  1.00134.59           C  
ANISOU 2436  C   VAL A 192    18996  20308  11833   1569   1841   -443
ATOM   2437  O   VAL A 192      56.622 -36.755 140.635  1.00133.66           O  
ANISOU 2437  O   VAL A 192    18652  20435  11698   1595   1673   -614
ATOM   2438  CB  VAL A 192      55.857 -33.626 140.752  1.00136.66           C  
ANISOU 2438  CB  VAL A 192    19857  20546  11521   2179   1773   -295
ATOM   2439  CG1 VAL A 192      55.986 -33.210 142.232  1.00134.81           C  
ANISOU 2439  CG1 VAL A 192    19559  20097  11567   1929   1887   -169
ATOM   2440  CG2 VAL A 192      55.585 -32.359 139.920  1.00139.75           C  
ANISOU 2440  CG2 VAL A 192    20758  20904  11436   2635   1824   -211
ATOM   2441  H   VAL A 192      56.000 -35.048 138.501  1.00135.29           H  
ATOM   2442  HA  VAL A 192      57.980 -33.830 140.365  1.00132.62           H  
ATOM   2443  HB  VAL A 192      54.967 -34.254 140.668  1.00136.66           H  
ATOM   2444 HG11 VAL A 192      55.169 -32.551 142.527  1.00134.81           H  
ATOM   2445 HG12 VAL A 192      55.945 -34.062 142.907  1.00134.81           H  
ATOM   2446 HG13 VAL A 192      56.919 -32.677 142.416  1.00134.81           H  
ATOM   2447 HG21 VAL A 192      54.740 -31.797 140.316  1.00139.75           H  
ATOM   2448 HG22 VAL A 192      56.452 -31.697 139.915  1.00139.75           H  
ATOM   2449 HG23 VAL A 192      55.344 -32.595 138.887  1.00139.75           H  
ATOM   2450  N   SER A 193      57.972 -35.668 142.114  1.00130.46           N  
ANISOU 2450  N   SER A 193    18286  19618  11667   1241   1932   -371
ATOM   2451  CA  SER A 193      58.192 -36.737 143.091  1.00128.01           C  
ANISOU 2451  CA  SER A 193    17508  19381  11749    894   1842   -464
ATOM   2452  C   SER A 193      56.876 -37.268 143.719  1.00131.75           C  
ANISOU 2452  C   SER A 193    17656  20177  12226    971   1508   -628
ATOM   2453  O   SER A 193      55.940 -36.480 143.870  1.00131.94           O  
ANISOU 2453  O   SER A 193    17802  20301  12028   1229   1362   -632
ATOM   2454  CB  SER A 193      59.094 -36.160 144.201  1.00130.13           C  
ANISOU 2454  CB  SER A 193    17724  19394  12325    613   1999   -345
ATOM   2455  OG  SER A 193      60.413 -35.975 143.731  1.00140.26           O  
ANISOU 2455  OG  SER A 193    19262  20364  13666    505   2328   -226
ATOM   2456  H   SER A 193      58.431 -34.795 142.330  1.00130.46           H  
ATOM   2457  HA  SER A 193      58.725 -37.526 142.565  1.00128.01           H  
ATOM   2458  HB3 SER A 193      59.145 -36.842 145.047  1.00130.13           H  
ATOM   2459  HB2 SER A 193      58.703 -35.216 144.583  1.00130.13           H  
ATOM   2460  HG  SER A 193      60.948 -35.620 144.446  1.00140.26           H  
ATOM   2461  N   PRO A 194      56.825 -38.565 144.117  1.00127.54           N  
ANISOU 2461  N   PRO A 194    16713  19791  11953    751   1401   -767
ATOM   2462  CA  PRO A 194      55.701 -39.128 144.906  1.00127.11           C  
ANISOU 2462  CA  PRO A 194    16349  20014  11935    808   1124   -936
ATOM   2463  C   PRO A 194      55.382 -38.345 146.196  1.00132.46           C  
ANISOU 2463  C   PRO A 194    16987  20645  12698    782   1047   -866
ATOM   2464  O   PRO A 194      56.301 -37.814 146.817  1.00131.12           O  
ANISOU 2464  O   PRO A 194    16870  20243  12705    590   1198   -718
ATOM   2465  CB  PRO A 194      56.169 -40.557 145.233  1.00126.75           C  
ANISOU 2465  CB  PRO A 194    15915  20039  12206    519   1122  -1049
ATOM   2466  CG  PRO A 194      57.172 -40.904 144.153  1.00131.34           C  
ANISOU 2466  CG  PRO A 194    16624  20463  12814    405   1341   -984
ATOM   2467  CD  PRO A 194      57.853 -39.578 143.863  1.00127.78           C  
ANISOU 2467  CD  PRO A 194    16549  19734  12266    443   1543   -781
ATOM   2468  HA  PRO A 194      54.825 -39.163 144.256  1.00127.11           H  
ATOM   2469  HB3 PRO A 194      55.346 -41.268 145.261  1.00126.75           H  
ATOM   2470  HB2 PRO A 194      56.670 -40.591 146.200  1.00126.75           H  
ATOM   2471  HG3 PRO A 194      56.637 -41.219 143.259  1.00131.34           H  
ATOM   2472  HG2 PRO A 194      57.861 -41.701 144.434  1.00131.34           H  
ATOM   2473  HD2 PRO A 194      58.700 -39.420 144.530  1.00127.78           H  
ATOM   2474  HD3 PRO A 194      58.216 -39.579 142.836  1.00127.78           H  
ATOM   2475  N   ALA A 195      54.096 -38.269 146.566  1.00131.21           N  
ANISOU 2475  N   ALA A 195    16736  20703  12416    982    814   -985
ATOM   2476  CA  ALA A 195      53.635 -37.491 147.722  1.00131.02           C  
ANISOU 2476  CA  ALA A 195    16685  20647  12449    981    731   -927
ATOM   2477  C   ALA A 195      52.533 -38.222 148.502  1.00135.76           C  
ANISOU 2477  C   ALA A 195    16917  21465  13201    939    516  -1107
ATOM   2478  O   ALA A 195      52.032 -39.241 148.035  1.00135.14           O  
ANISOU 2478  O   ALA A 195    16603  21578  13165    939    425  -1297
ATOM   2479  CB  ALA A 195      53.177 -36.112 147.223  1.00133.76           C  
ANISOU 2479  CB  ALA A 195    17401  20967  12457   1306    708   -843
ATOM   2480  H   ALA A 195      53.379 -38.715 146.011  1.00131.21           H  
ATOM   2481  HA  ALA A 195      54.454 -37.348 148.429  1.00131.02           H  
ATOM   2482  HB1 ALA A 195      52.794 -35.495 148.036  1.00133.76           H  
ATOM   2483  HB2 ALA A 195      54.008 -35.568 146.770  1.00133.76           H  
ATOM   2484  HB3 ALA A 195      52.397 -36.200 146.468  1.00133.76           H  
ATOM   2485  N   CYS A 196      52.186 -37.684 149.683  1.00133.10           N  
ANISOU 2485  N   CYS A 196    16529  21080  12962    891    459  -1050
ATOM   2486  CA  CYS A 196      51.120 -38.176 150.561  1.00132.52           C  
ANISOU 2486  CA  CYS A 196    16146  21169  13034    855    287  -1200
ATOM   2487  C   CYS A 196      50.099 -37.056 150.776  1.00137.80           C  
ANISOU 2487  C   CYS A 196    16927  21915  13514   1099    134  -1216
ATOM   2488  O   CYS A 196      50.388 -36.115 151.516  1.00136.69           O  
ANISOU 2488  O   CYS A 196    16876  21635  13426   1044    165  -1076
ATOM   2489  CB  CYS A 196      51.720 -38.628 151.913  1.00130.81           C  
ANISOU 2489  CB  CYS A 196    15717  20827  13159    535    364  -1133
ATOM   2490  SG  CYS A 196      52.209 -40.366 151.979  1.00133.68           S  
ANISOU 2490  SG  CYS A 196    15707  21281  13803    298    396  -1285
ATOM   2491  H   CYS A 196      52.648 -36.841 149.991  1.00133.10           H  
ATOM   2492  HA  CYS A 196      50.604 -39.024 150.108  1.00132.52           H  
ATOM   2493  HB3 CYS A 196      51.007 -38.485 152.727  1.00130.81           H  
ATOM   2494  HB2 CYS A 196      52.586 -38.016 152.168  1.00130.81           H  
ATOM   2495  N   TYR A 197      48.921 -37.200 150.149  1.00136.63           N  
ANISOU 2495  N   TYR A 197    16772  21993  13150   1376    -35  -1400
ATOM   2496  CA  TYR A 197      47.749 -36.346 150.355  1.00137.99           C  
ANISOU 2496  CA  TYR A 197    17013  22272  13145   1631   -209  -1460
ATOM   2497  C   TYR A 197      46.477 -37.011 149.796  1.00143.42           C  
ANISOU 2497  C   TYR A 197    17488  23255  13749   1837   -422  -1766
ATOM   2498  O   TYR A 197      46.566 -37.965 149.022  1.00142.73           O  
ANISOU 2498  O   TYR A 197    17253  23288  13689   1819   -427  -1922
ATOM   2499  CB  TYR A 197      47.979 -34.897 149.841  1.00141.30           C  
ANISOU 2499  CB  TYR A 197    17861  22566  13259   1870   -160  -1271
ATOM   2500  CG  TYR A 197      48.454 -34.707 148.406  1.00145.97           C  
ANISOU 2500  CG  TYR A 197    18752  23136  13576   2064    -73  -1222
ATOM   2501  CD1 TYR A 197      47.525 -34.698 147.346  1.00150.68           C  
ANISOU 2501  CD1 TYR A 197    19423  23954  13874   2412   -240  -1394
ATOM   2502  CD2 TYR A 197      49.817 -34.472 148.129  1.00146.74           C  
ANISOU 2502  CD2 TYR A 197    19091  22976  13687   1931    179  -1003
ATOM   2503  CE1 TYR A 197      47.949 -34.471 146.023  1.00154.18           C  
ANISOU 2503  CE1 TYR A 197    20184  24369  14030   2625   -156  -1337
ATOM   2504  CE2 TYR A 197      50.242 -34.229 146.807  1.00149.90           C  
ANISOU 2504  CE2 TYR A 197    19807  23327  13821   2122    288   -944
ATOM   2505  CZ  TYR A 197      49.310 -34.235 145.752  1.00160.91           C  
ANISOU 2505  CZ  TYR A 197    21285  24947  14905   2474    120  -1104
ATOM   2506  OH  TYR A 197      49.720 -34.012 144.470  1.00164.73           O  
ANISOU 2506  OH  TYR A 197    22103  25381  15106   2682    230  -1043
ATOM   2507  H   TYR A 197      48.770 -37.993 149.540  1.00136.63           H  
ATOM   2508  HA  TYR A 197      47.598 -36.289 151.433  1.00137.99           H  
ATOM   2509  HB3 TYR A 197      48.702 -34.401 150.490  1.00141.30           H  
ATOM   2510  HB2 TYR A 197      47.064 -34.317 149.970  1.00141.30           H  
ATOM   2511  HD1 TYR A 197      46.481 -34.853 147.547  1.00150.68           H  
ATOM   2512  HD2 TYR A 197      50.542 -34.462 148.931  1.00146.74           H  
ATOM   2513  HE1 TYR A 197      47.227 -34.473 145.219  1.00154.18           H  
ATOM   2514  HE2 TYR A 197      51.285 -34.037 146.606  1.00149.90           H  
ATOM   2515  HH  TYR A 197      50.665 -33.857 144.396  1.00164.73           H  
ATOM   2516  N   GLU A 198      45.315 -36.496 150.239  1.00141.69           N  
ANISOU 2516  N   GLU A 198    17232  23150  13454   2020   -596  -1871
ATOM   2517  CA  GLU A 198      43.969 -36.942 149.854  1.00143.33           C  
ANISOU 2517  CA  GLU A 198    17221  23637  13600   2234   -815  -2194
ATOM   2518  C   GLU A 198      43.568 -36.507 148.433  1.00150.27           C  
ANISOU 2518  C   GLU A 198    18312  24677  14108   2611   -931  -2298
ATOM   2519  O   GLU A 198      44.266 -35.721 147.797  1.00150.78           O  
ANISOU 2519  O   GLU A 198    18711  24617  13961   2696   -814  -2101
ATOM   2520  CB  GLU A 198      42.941 -36.417 150.881  1.00144.51           C  
ANISOU 2520  CB  GLU A 198    17280  23830  13800   2301   -948  -2260
ATOM   2521  CG  GLU A 198      43.149 -36.982 152.295  1.00153.42           C  
ANISOU 2521  CG  GLU A 198    18050  24934  15307   1997   -907  -2348
ATOM   2522  CD  GLU A 198      42.140 -36.427 153.303  1.00173.88           C  
ANISOU 2522  CD  GLU A 198    20600  27491  17975   2000   -977  -2337
ATOM   2523  OE1 GLU A 198      42.565 -35.576 154.114  1.00164.34           O  
ANISOU 2523  OE1 GLU A 198    19558  26075  16807   1869   -873  -2074
ATOM   2524  OE2 GLU A 198      40.969 -36.864 153.253  1.00171.13           O1-
ANISOU 2524  OE2 GLU A 198    20044  27321  17658   2130  -1133  -2606
ATOM   2525  H   GLU A 198      45.339 -35.715 150.876  1.00141.69           H  
ATOM   2526  HA  GLU A 198      43.955 -38.033 149.874  1.00143.33           H  
ATOM   2527  HB3 GLU A 198      41.926 -36.655 150.559  1.00144.51           H  
ATOM   2528  HB2 GLU A 198      42.991 -35.327 150.918  1.00144.51           H  
ATOM   2529  HG3 GLU A 198      44.153 -36.742 152.635  1.00153.42           H  
ATOM   2530  HG2 GLU A 198      43.076 -38.071 152.278  1.00153.42           H  
ATOM   2531  N   ASP A 199      42.425 -37.034 147.968  1.00148.29           N  
ANISOU 2531  N   ASP A 199    17863  24698  13783   2843  -1154  -2624
ATOM   2532  CA  ASP A 199      41.927 -36.894 146.592  1.00175.53           C  
ANISOU 2532  CA  ASP A 199    21473  28346  16876   3240  -1309  -2781
ATOM   2533  C   ASP A 199      40.629 -36.106 146.667  1.00192.64           C  
ANISOU 2533  C   ASP A 199    23647  30692  18857   3585  -1558  -2963
ATOM   2534  O   ASP A 199      40.438 -35.150 147.423  1.00147.71           O  
ANISOU 2534  O   ASP A 199    18173  24877  13071   3660  -1553  -2773
ATOM   2535  CB  ASP A 199      41.707 -38.283 145.933  1.00177.95           C  
ANISOU 2535  CB  ASP A 199    21486  28848  17277   3202  -1352  -3070
ATOM   2536  CG  ASP A 199      42.983 -39.120 145.702  1.00185.56           C  
ANISOU 2536  CG  ASP A 199    22427  29655  18421   2877  -1117  -2918
ATOM   2537  OD1 ASP A 199      44.079 -38.531 145.561  1.00184.81           O  
ANISOU 2537  OD1 ASP A 199    22655  29325  18240   2802   -935  -2595
ATOM   2538  OD2 ASP A 199      42.817 -40.349 145.547  1.00191.36           O1-
ANISOU 2538  OD2 ASP A 199    22818  30499  19390   2703  -1105  -3134
ATOM   2539  H   ASP A 199      41.920 -37.688 148.549  1.00148.29           H  
ATOM   2540  HA  ASP A 199      42.614 -36.313 145.971  1.00175.53           H  
ATOM   2541  HXT ASP A 199      39.857 -36.426 145.968  1.00192.64           H  
ATOM   2542  HB3 ASP A 199      41.241 -38.157 144.953  1.00177.95           H  
ATOM   2543  HB2 ASP A 199      41.005 -38.871 146.529  1.00177.95           H  
ATOM   2544  N   ALA A 205      34.294 -37.757 145.708  1.00184.54           N  
ANISOU 2544  N   ALA A 205    21158  30952  18007   4486  -2650  -4943
ATOM   2545  CA  ALA A 205      32.834 -37.914 145.854  1.00187.10           C  
ANISOU 2545  CA  ALA A 205    21237  31548  18306   4788  -2928  -5385
ATOM   2546  C   ALA A 205      32.324 -37.041 147.030  1.00189.80           C  
ANISOU 2546  C   ALA A 205    21573  31797  18746   4772  -2968  -5324
ATOM   2547  O   ALA A 205      33.103 -36.546 147.852  1.00186.79           O  
ANISOU 2547  O   ALA A 205    21421  31148  18402   4561  -2790  -4919
ATOM   2548  CB  ALA A 205      32.438 -39.392 146.035  1.00188.36           C  
ANISOU 2548  CB  ALA A 205    20868  31888  18812   4632  -2945  -5847
ATOM   2549  H1  ALA A 205      34.641 -38.330 144.952  1.00184.54           H  
ATOM   2550  H2  ALA A 205      34.529 -36.802 145.479  1.00184.54           H  
ATOM   2551  HA  ALA A 205      32.363 -37.543 144.941  1.00187.10           H  
ATOM   2552  HB1 ALA A 205      31.355 -39.518 146.085  1.00188.36           H  
ATOM   2553  HB2 ALA A 205      32.789 -39.996 145.198  1.00188.36           H  
ATOM   2554  HB3 ALA A 205      32.857 -39.819 146.945  1.00188.36           H  
ATOM   2555  N   ASN A 206      30.986 -36.901 147.109  1.00188.70           N  
ANISOU 2555  N   ASN A 206    21169  31880  18647   5003  -3204  -5738
ATOM   2556  CA  ASN A 206      30.268 -36.213 148.194  1.00187.97           C  
ANISOU 2556  CA  ASN A 206    21029  31731  18658   5013  -3265  -5748
ATOM   2557  C   ASN A 206      30.526 -36.832 149.577  1.00187.66           C  
ANISOU 2557  C   ASN A 206    20758  31464  19079   4518  -3015  -5641
ATOM   2558  O   ASN A 206      30.639 -36.077 150.541  1.00184.84           O  
ANISOU 2558  O   ASN A 206    20546  30926  18758   4425  -2952  -5391
ATOM   2559  CB  ASN A 206      28.752 -36.192 147.895  1.00191.37           C  
ANISOU 2559  CB  ASN A 206    21173  32464  19074   5353  -3566  -6277
ATOM   2560  CG  ASN A 206      28.371 -35.185 146.808  1.00205.65           C  
ANISOU 2560  CG  ASN A 206    23883  33217  21040   4870  -3412  -5344
ATOM   2561  OD1 ASN A 206      28.381 -35.507 145.623  1.00201.59           O  
ANISOU 2561  OD1 ASN A 206    23453  32846  20296   5113  -3552  -5476
ATOM   2562  ND2 ASN A 206      28.028 -33.960 147.212  1.00198.83           N  
ANISOU 2562  ND2 ASN A 206    22963  32830  19755   5449  -3646  -5584
ATOM   2563  H   ASN A 206      30.404 -37.313 146.392  1.00188.70           H  
ATOM   2564  HA  ASN A 206      30.651 -35.190 148.176  1.00187.97           H  
ATOM   2565  HB3 ASN A 206      28.200 -35.914 148.795  1.00191.37           H  
ATOM   2566  HB2 ASN A 206      28.394 -37.186 147.623  1.00191.37           H  
ATOM   2567 HD22 ASN A 206      27.764 -33.262 146.531  1.00198.83           H  
ATOM   2568 HD21 ASN A 206      28.022 -33.721 148.193  1.00198.83           H  
ATOM   2569  N   TRP A 207      30.657 -38.169 149.646  1.00183.64           N  
ANISOU 2569  N   TRP A 207    19905  30962  18910   4216  -2865  -5826
ATOM   2570  CA  TRP A 207      31.022 -38.901 150.862  1.00180.54           C  
ANISOU 2570  CA  TRP A 207    19292  30355  18949   3758  -2606  -5741
ATOM   2571  C   TRP A 207      32.439 -38.590 151.365  1.00181.25           C  
ANISOU 2571  C   TRP A 207    19716  30150  19001   3497  -2377  -5193
ATOM   2572  O   TRP A 207      32.634 -38.567 152.578  1.00178.24           O  
ANISOU 2572  O   TRP A 207    19326  29560  18836   3233  -2223  -5000
ATOM   2573  CB  TRP A 207      30.857 -40.415 150.646  1.00179.39           C  
ANISOU 2573  CB  TRP A 207    18725  30298  19136   3547  -2497  -6085
ATOM   2574  CG  TRP A 207      29.462 -40.880 150.363  1.00183.13           C  
ANISOU 2574  CG  TRP A 207    18801  31040  19742   3741  -2681  -6673
ATOM   2575  CD1 TRP A 207      28.955 -41.152 149.139  1.00188.89           C  
ANISOU 2575  CD1 TRP A 207    19408  32059  20305   4045  -2893  -7040
ATOM   2576  CD2 TRP A 207      28.363 -41.070 151.305  1.00183.26           C  
ANISOU 2576  CD2 TRP A 207    18478  31055  20099   3644  -2662  -6985
ATOM   2577  NE1 TRP A 207      27.634 -41.529 149.261  1.00189.39           N  
ANISOU 2577  NE1 TRP A 207    19134  32190  20637   4077  -2984  -7470
ATOM   2578  CE2 TRP A 207      27.212 -41.498 150.575  1.00189.99           C  
ANISOU 2578  CE2 TRP A 207    19011  32175  21002   3880  -2860  -7530
ATOM   2579  CE3 TRP A 207      28.218 -40.929 152.706  1.00182.57           C  
ANISOU 2579  CE3 TRP A 207    18343  30739  20288   3376  -2486  -6846
ATOM   2580  CZ2 TRP A 207      25.987 -41.783 151.202  1.00189.83           C  
ANISOU 2580  CZ2 TRP A 207    18706  32063  21358   3774  -2836  -7818
ATOM   2581  CZ3 TRP A 207      26.993 -41.208 153.346  1.00185.55           C  
ANISOU 2581  CZ3 TRP A 207    18354  31172  20973   3356  -2498  -7265
ATOM   2582  CH2 TRP A 207      25.879 -41.637 152.598  1.00189.46           C  
ANISOU 2582  CH2 TRP A 207    18506  31955  21527   3593  -2690  -7840
ATOM   2583  H   TRP A 207      30.545 -38.722 148.810  1.00183.64           H  
ATOM   2584  HA  TRP A 207      30.329 -38.600 151.650  1.00180.54           H  
ATOM   2585  HB3 TRP A 207      31.193 -40.949 151.536  1.00179.39           H  
ATOM   2586  HB2 TRP A 207      31.506 -40.749 149.835  1.00179.39           H  
ATOM   2587  HD1 TRP A 207      29.514 -41.089 148.217  1.00188.89           H  
ATOM   2588  HE1 TRP A 207      27.065 -41.788 148.468  1.00189.39           H  
ATOM   2589  HE3 TRP A 207      29.063 -40.603 153.295  1.00182.57           H  
ATOM   2590  HZ2 TRP A 207      25.136 -42.106 150.620  1.00189.83           H  
ATOM   2591  HZ3 TRP A 207      26.910 -41.094 154.416  1.00185.55           H  
ATOM   2592  HH2 TRP A 207      24.944 -41.851 153.094  1.00189.46           H  
ATOM   2593  N   ARG A 208      33.387 -38.325 150.447  1.00178.54           N  
ANISOU 2593  N   ARG A 208    19666  29789  18381   3583  -2355  -4959
ATOM   2594  CA  ARG A 208      34.755 -37.927 150.787  1.00176.16           C  
ANISOU 2594  CA  ARG A 208    19687  29221  18022   3368  -2145  -4471
ATOM   2595  C   ARG A 208      34.825 -36.528 151.420  1.00178.76           C  
ANISOU 2595  C   ARG A 208    20344  29387  18190   3441  -2152  -4149
ATOM   2596  O   ARG A 208      35.641 -36.330 152.317  1.00175.90           O  
ANISOU 2596  O   ARG A 208    20114  28778  17943   3168  -1959  -3814
ATOM   2597  CB  ARG A 208      35.695 -38.020 149.566  1.00  0.00           C  
ATOM   2598  CG  ARG A 208      35.650 -39.364 148.820  1.00  0.00           C  
ATOM   2599  CD  ARG A 208      36.764 -39.487 147.768  1.00  0.00           C  
ATOM   2600  NE  ARG A 208      36.819 -40.831 147.165  1.00  0.00           N  
ATOM   2601  CZ  ARG A 208      37.540 -41.211 146.091  1.00  0.00           C  
ATOM   2602  NH1 ARG A 208      38.309 -40.352 145.403  1.00  0.00           N  
ATOM   2603  NH2 ARG A 208      37.493 -42.490 145.697  1.00  0.00           N1+
ATOM   2604  H   ARG A 208      33.151 -38.329 149.465  1.00178.54           H  
ATOM   2605  HA  ARG A 208      35.117 -38.639 151.531  1.00176.16           H  
ATOM   2606  HB2 ARG A 208      35.475 -37.219 148.859  1.00  0.00           H  
ATOM   2607  HB3 ARG A 208      36.716 -37.840 149.908  1.00  0.00           H  
ATOM   2608  HG2 ARG A 208      35.635 -40.217 149.497  1.00  0.00           H  
ATOM   2609  HG3 ARG A 208      34.695 -39.386 148.297  1.00  0.00           H  
ATOM   2610  HD2 ARG A 208      36.517 -38.815 146.946  1.00  0.00           H  
ATOM   2611  HD3 ARG A 208      37.733 -39.165 148.152  1.00  0.00           H  
ATOM   2612  HE  ARG A 208      36.255 -41.531 147.626  1.00  0.00           H  
ATOM   2613 HH12 ARG A 208      38.863 -40.667 144.620  1.00  0.00           H  
ATOM   2614 HH11 ARG A 208      38.359 -39.385 145.688  1.00  0.00           H  
ATOM   2615 HH22 ARG A 208      38.032 -42.798 144.902  1.00  0.00           H  
ATOM   2616 HH21 ARG A 208      36.926 -43.161 146.196  1.00  0.00           H  
ATOM   2617  N   MET A 209      33.952 -35.604 150.976  1.00177.30           N  
ANISOU 2617  N   MET A 209    20284  29341  17741   3817  -2377  -4263
ATOM   2618  CA  MET A 209      33.815 -34.266 151.552  1.00176.79           C  
ANISOU 2618  CA  MET A 209    20516  29140  17517   3920  -2397  -3997
ATOM   2619  C   MET A 209      33.125 -34.293 152.926  1.00178.92           C  
ANISOU 2619  C   MET A 209    20535  29336  18110   3709  -2368  -4078
ATOM   2620  O   MET A 209      33.568 -33.571 153.813  1.00176.59           O  
ANISOU 2620  O   MET A 209    20417  28825  17853   3557  -2252  -3770
ATOM   2621  CB  MET A 209      33.085 -33.337 150.560  1.00182.31           C  
ANISOU 2621  CB  MET A 209    21448  30016  17806   4420  -2644  -4095
ATOM   2622  CG  MET A 209      33.163 -31.833 150.896  1.00185.80           C  
ANISOU 2622  CG  MET A 209    22237  30305  18054   4547  -2644  -3796
ATOM   2623  SD  MET A 209      34.780 -31.066 150.574  1.00189.05           S  
ANISOU 2623  SD  MET A 209    23185  30434  18211   4505  -2413  -3256
ATOM   2624  CE  MET A 209      35.420 -30.832 152.253  1.00181.73           C  
ANISOU 2624  CE  MET A 209    22159  29214  17677   3985  -2158  -2985
ATOM   2625  H   MET A 209      33.312 -35.842 150.231  1.00177.30           H  
ATOM   2626  HA  MET A 209      34.825 -33.876 151.693  1.00176.79           H  
ATOM   2627  HB3 MET A 209      32.039 -33.633 150.476  1.00182.31           H  
ATOM   2628  HB2 MET A 209      33.507 -33.481 149.564  1.00182.31           H  
ATOM   2629  HG3 MET A 209      32.862 -31.638 151.925  1.00185.80           H  
ATOM   2630  HG2 MET A 209      32.439 -31.305 150.275  1.00185.80           H  
ATOM   2631  HE1 MET A 209      36.465 -30.522 152.217  1.00181.73           H  
ATOM   2632  HE2 MET A 209      34.851 -30.057 152.765  1.00181.73           H  
ATOM   2633  HE3 MET A 209      35.353 -31.754 152.824  1.00181.73           H  
ATOM   2634  N   LEU A 210      32.095 -35.144 153.100  1.00175.90           N  
ANISOU 2634  N   LEU A 210    19741  29124  17969   3698  -2458  -4502
ATOM   2635  CA  LEU A 210      31.405 -35.381 154.376  1.00174.28           C  
ANISOU 2635  CA  LEU A 210    19267  28852  18100   3498  -2409  -4635
ATOM   2636  C   LEU A 210      32.346 -35.931 155.461  1.00174.41           C  
ANISOU 2636  C   LEU A 210    19243  28615  18409   3059  -2128  -4378
ATOM   2637  O   LEU A 210      32.284 -35.473 156.599  1.00172.67           O  
ANISOU 2637  O   LEU A 210    19050  28227  18328   2901  -2044  -4225
ATOM   2638  CB  LEU A 210      30.226 -36.358 154.163  1.00176.16           C  
ANISOU 2638  CB  LEU A 210    19058  29313  18561   3558  -2518  -5173
ATOM   2639  CG  LEU A 210      29.004 -35.744 153.448  1.00184.24           C  
ANISOU 2639  CG  LEU A 210    20032  30596  19374   3988  -2822  -5514
ATOM   2640  CD1 LEU A 210      28.087 -36.847 152.872  1.00186.57           C  
ANISOU 2640  CD1 LEU A 210    19910  31140  19839   4062  -2919  -6047
ATOM   2641  CD2 LEU A 210      28.245 -34.755 154.361  1.00187.02           C  
ANISOU 2641  CD2 LEU A 210    20368  30894  19796   4038  -2890  -5542
ATOM   2642  H   LEU A 210      31.776 -35.697 152.315  1.00175.90           H  
ATOM   2643  HA  LEU A 210      31.021 -34.424 154.733  1.00174.28           H  
ATOM   2644  HB3 LEU A 210      29.894 -36.772 155.117  1.00176.16           H  
ATOM   2645  HB2 LEU A 210      30.591 -37.212 153.592  1.00176.16           H  
ATOM   2646  HG  LEU A 210      29.366 -35.168 152.597  1.00184.24           H  
ATOM   2647 HD11 LEU A 210      27.042 -36.727 153.154  1.00186.57           H  
ATOM   2648 HD12 LEU A 210      28.123 -36.846 151.782  1.00186.57           H  
ATOM   2649 HD13 LEU A 210      28.387 -37.842 153.199  1.00186.57           H  
ATOM   2650 HD21 LEU A 210      28.318 -33.739 153.970  1.00187.02           H  
ATOM   2651 HD22 LEU A 210      27.184 -34.984 154.452  1.00187.02           H  
ATOM   2652 HD23 LEU A 210      28.651 -34.736 155.373  1.00187.02           H  
ATOM   2653  N   LEU A 211      33.227 -36.865 155.068  1.00169.53           N  
ANISOU 2653  N   LEU A 211    18576  27970  17867   2879  -1989  -4326
ATOM   2654  CA  LEU A 211      34.255 -37.472 155.913  1.00166.29           C  
ANISOU 2654  CA  LEU A 211    18138  27334  17709   2491  -1731  -4088
ATOM   2655  C   LEU A 211      35.435 -36.523 156.228  1.00167.18           C  
ANISOU 2655  C   LEU A 211    18638  27227  17656   2415  -1634  -3612
ATOM   2656  O   LEU A 211      36.237 -36.865 157.094  1.00164.57           O  
ANISOU 2656  O   LEU A 211    18317  26703  17511   2117  -1440  -3392
ATOM   2657  CB  LEU A 211      34.728 -38.791 155.252  1.00166.47           C  
ANISOU 2657  CB  LEU A 211    17963  27423  17864   2353  -1630  -4228
ATOM   2658  CG  LEU A 211      34.054 -40.080 155.784  1.00171.12           C  
ANISOU 2658  CG  LEU A 211    18128  28047  18844   2150  -1520  -4561
ATOM   2659  CD1 LEU A 211      32.538 -40.154 155.496  1.00176.23           C  
ANISOU 2659  CD1 LEU A 211    18499  28935  19527   2385  -1708  -5039
ATOM   2660  CD2 LEU A 211      34.799 -41.343 155.299  1.00170.71           C  
ANISOU 2660  CD2 LEU A 211    17945  27995  18923   1963  -1368  -4589
ATOM   2661  H   LEU A 211      33.199 -37.194 154.112  1.00169.53           H  
ATOM   2662  HA  LEU A 211      33.802 -37.710 156.877  1.00166.29           H  
ATOM   2663  HB3 LEU A 211      35.791 -38.903 155.434  1.00166.47           H  
ATOM   2664  HB2 LEU A 211      34.649 -38.734 154.167  1.00166.47           H  
ATOM   2665  HG  LEU A 211      34.161 -40.060 156.869  1.00171.12           H  
ATOM   2666 HD11 LEU A 211      31.984 -40.362 156.413  1.00176.23           H  
ATOM   2667 HD12 LEU A 211      32.138 -39.228 155.092  1.00176.23           H  
ATOM   2668 HD13 LEU A 211      32.284 -40.936 154.781  1.00176.23           H  
ATOM   2669 HD21 LEU A 211      34.127 -42.124 154.945  1.00170.71           H  
ATOM   2670 HD22 LEU A 211      35.488 -41.123 154.486  1.00170.71           H  
ATOM   2671 HD23 LEU A 211      35.388 -41.779 156.107  1.00170.71           H  
ATOM   2672  N   ARG A 212      35.518 -35.355 155.568  1.00163.99           N  
ANISOU 2672  N   ARG A 212    18549  26851  16909   2696  -1764  -3472
ATOM   2673  CA  ARG A 212      36.488 -34.296 155.863  1.00162.27           C  
ANISOU 2673  CA  ARG A 212    18707  26427  16520   2666  -1671  -3058
ATOM   2674  C   ARG A 212      35.844 -33.134 156.644  1.00165.29           C  
ANISOU 2674  C   ARG A 212    19220  26747  16835   2773  -1747  -2969
ATOM   2675  O   ARG A 212      36.538 -32.526 157.455  1.00163.42           O  
ANISOU 2675  O   ARG A 212    19188  26302  16602   2635  -1628  -2659
ATOM   2676  CB  ARG A 212      37.110 -33.790 154.547  1.00  0.00           C  
ATOM   2677  CG  ARG A 212      38.030 -34.823 153.864  1.00  0.00           C  
ATOM   2678  CD  ARG A 212      38.508 -34.400 152.462  1.00  0.00           C  
ATOM   2679  NE  ARG A 212      39.481 -33.292 152.510  1.00  0.00           N  
ATOM   2680  CZ  ARG A 212      39.989 -32.602 151.471  1.00  0.00           C  
ATOM   2681  NH1 ARG A 212      39.635 -32.858 150.202  1.00  0.00           N  
ATOM   2682  NH2 ARG A 212      40.880 -31.633 151.715  1.00  0.00           N1+
ATOM   2683  H   ARG A 212      34.835 -35.146 154.853  1.00163.99           H  
ATOM   2684  HA  ARG A 212      37.297 -34.681 156.487  1.00162.27           H  
ATOM   2685  HB2 ARG A 212      36.314 -33.504 153.861  1.00  0.00           H  
ATOM   2686  HB3 ARG A 212      37.686 -32.884 154.740  1.00  0.00           H  
ATOM   2687  HG2 ARG A 212      38.904 -34.920 154.512  1.00  0.00           H  
ATOM   2688  HG3 ARG A 212      37.605 -35.825 153.836  1.00  0.00           H  
ATOM   2689  HD2 ARG A 212      38.860 -35.253 151.880  1.00  0.00           H  
ATOM   2690  HD3 ARG A 212      37.649 -33.996 151.925  1.00  0.00           H  
ATOM   2691  HE  ARG A 212      39.833 -33.080 153.433  1.00  0.00           H  
ATOM   2692 HH12 ARG A 212      40.049 -32.348 149.436  1.00  0.00           H  
ATOM   2693 HH11 ARG A 212      38.978 -33.599 150.006  1.00  0.00           H  
ATOM   2694 HH22 ARG A 212      41.287 -31.108 150.956  1.00  0.00           H  
ATOM   2695 HH21 ARG A 212      41.169 -31.434 152.662  1.00  0.00           H  
ATOM   2696  N   ILE A 213      34.548 -32.854 156.421  1.00162.59           N  
ANISOU 2696  N   ILE A 213    18744  26587  16444   3016  -1944  -3259
ATOM   2697  CA  ILE A 213      33.778 -31.809 157.108  1.00162.02           C  
ANISOU 2697  CA  ILE A 213    18754  26489  16316   3145  -2041  -3236
ATOM   2698  C   ILE A 213      33.366 -32.202 158.541  1.00162.35           C  
ANISOU 2698  C   ILE A 213    18548  26422  16717   2858  -1944  -3289
ATOM   2699  O   ILE A 213      33.341 -31.335 159.415  1.00160.85           O  
ANISOU 2699  O   ILE A 213    18496  26079  16540   2792  -1902  -3085
ATOM   2700  CB  ILE A 213      32.517 -31.402 156.276  1.00168.13           C  
ANISOU 2700  CB  ILE A 213    19503  27515  16861   3563  -2307  -3538
ATOM   2701  CG1 ILE A 213      32.916 -30.552 155.048  1.00170.37           C  
ANISOU 2701  CG1 ILE A 213    20184  27837  16711   3897  -2385  -3364
ATOM   2702  CG2 ILE A 213      31.353 -30.724 157.039  1.00169.15           C  
ANISOU 2702  CG2 ILE A 213    19528  27674  17069   3652  -2425  -3684
ATOM   2703  CD1 ILE A 213      33.550 -29.185 155.363  1.00176.60           C  
ANISOU 2703  CD1 ILE A 213    21401  28390  17308   3903  -2266  -2926
ATOM   2704  H   ILE A 213      34.045 -33.377 155.717  1.00162.59           H  
ATOM   2705  HA  ILE A 213      34.425 -30.937 157.199  1.00162.02           H  
ATOM   2706  HB  ILE A 213      32.097 -32.326 155.874  1.00168.13           H  
ATOM   2707 HG13 ILE A 213      32.048 -30.410 154.403  1.00170.37           H  
ATOM   2708 HG12 ILE A 213      33.626 -31.117 154.451  1.00170.37           H  
ATOM   2709 HG21 ILE A 213      30.567 -30.413 156.350  1.00169.15           H  
ATOM   2710 HG22 ILE A 213      30.884 -31.401 157.753  1.00169.15           H  
ATOM   2711 HG23 ILE A 213      31.681 -29.840 157.585  1.00169.15           H  
ATOM   2712 HD11 ILE A 213      33.158 -28.414 154.700  1.00176.60           H  
ATOM   2713 HD12 ILE A 213      33.368 -28.861 156.387  1.00176.60           H  
ATOM   2714 HD13 ILE A 213      34.630 -29.217 155.222  1.00176.60           H  
ATOM   2715  N   LEU A 214      33.064 -33.492 158.756  1.00157.32           N  
ANISOU 2715  N   LEU A 214    17555  25855  16366   2695  -1895  -3566
ATOM   2716  CA  LEU A 214      32.669 -34.047 160.050  1.00155.05           C  
ANISOU 2716  CA  LEU A 214    17025  25457  16431   2426  -1767  -3646
ATOM   2717  C   LEU A 214      33.772 -33.926 161.133  1.00155.32           C  
ANISOU 2717  C   LEU A 214    17224  25226  16565   2134  -1563  -3263
ATOM   2718  O   LEU A 214      33.476 -33.343 162.174  1.00153.58           O  
ANISOU 2718  O   LEU A 214    17042  24887  16426   2065  -1536  -3171
ATOM   2719  CB  LEU A 214      32.079 -35.460 159.825  1.00155.46           C  
ANISOU 2719  CB  LEU A 214    16702  25614  16753   2309  -1706  -3995
ATOM   2720  CG  LEU A 214      31.344 -36.095 161.030  1.00159.76           C  
ANISOU 2720  CG  LEU A 214    16951  26117  17635   2162  -1625  -4240
ATOM   2721  CD1 LEU A 214      30.254 -37.088 160.560  1.00162.09           C  
ANISOU 2721  CD1 LEU A 214    16903  26636  18050   2299  -1727  -4737
ATOM   2722  CD2 LEU A 214      32.311 -36.732 162.052  1.00159.90           C  
ANISOU 2722  CD2 LEU A 214    16896  25928  17930   1807  -1357  -4090
ATOM   2723  H   LEU A 214      33.088 -34.144 157.983  1.00157.32           H  
ATOM   2724  HA  LEU A 214      31.840 -33.424 160.393  1.00155.05           H  
ATOM   2725  HB3 LEU A 214      32.817 -36.149 159.415  1.00155.46           H  
ATOM   2726  HB2 LEU A 214      31.339 -35.335 159.034  1.00155.46           H  
ATOM   2727  HG  LEU A 214      30.815 -35.291 161.545  1.00159.76           H  
ATOM   2728 HD11 LEU A 214      30.404 -38.097 160.944  1.00162.09           H  
ATOM   2729 HD12 LEU A 214      29.270 -36.763 160.897  1.00162.09           H  
ATOM   2730 HD13 LEU A 214      30.207 -37.178 159.474  1.00162.09           H  
ATOM   2731 HD21 LEU A 214      32.023 -37.741 162.347  1.00159.90           H  
ATOM   2732 HD22 LEU A 214      33.329 -36.795 161.666  1.00159.90           H  
ATOM   2733 HD23 LEU A 214      32.351 -36.134 162.964  1.00159.90           H  
ATOM   2734  N   PRO A 215      35.033 -34.357 160.878  1.00150.24           N  
ANISOU 2734  N   PRO A 215    16691  24487  15906   1976  -1431  -3039
ATOM   2735  CA  PRO A 215      36.135 -34.102 161.826  1.00147.43           C  
ANISOU 2735  CA  PRO A 215    16483  23894  15640   1729  -1265  -2706
ATOM   2736  C   PRO A 215      36.649 -32.644 161.877  1.00150.28           C  
ANISOU 2736  C   PRO A 215    17187  24150  15764   1832  -1300  -2408
ATOM   2737  O   PRO A 215      37.329 -32.311 162.846  1.00148.47           O  
ANISOU 2737  O   PRO A 215    17072  23733  15608   1652  -1186  -2163
ATOM   2738  CB  PRO A 215      37.219 -35.098 161.397  1.00148.32           C  
ANISOU 2738  CB  PRO A 215    16562  23964  15828   1550  -1127  -2626
ATOM   2739  CG  PRO A 215      37.001 -35.263 159.905  1.00154.67           C  
ANISOU 2739  CG  PRO A 215    17376  24953  16436   1763  -1238  -2773
ATOM   2740  CD  PRO A 215      35.482 -35.218 159.781  1.00152.30           C  
ANISOU 2740  CD  PRO A 215    16943  24849  16074   2017  -1427  -3088
ATOM   2741  HA  PRO A 215      35.817 -34.360 162.839  1.00147.43           H  
ATOM   2742  HB3 PRO A 215      37.052 -36.053 161.899  1.00148.32           H  
ATOM   2743  HB2 PRO A 215      38.231 -34.781 161.641  1.00148.32           H  
ATOM   2744  HG3 PRO A 215      37.443 -36.175 159.502  1.00154.67           H  
ATOM   2745  HG2 PRO A 215      37.439 -34.415 159.377  1.00154.67           H  
ATOM   2746  HD2 PRO A 215      35.186 -34.875 158.794  1.00152.30           H  
ATOM   2747  HD3 PRO A 215      35.072 -36.217 159.927  1.00152.30           H  
ATOM   2748  N   GLN A 216      36.304 -31.787 160.894  1.00147.80           N  
ANISOU 2748  N   GLN A 216    17042  23952  15165   2130  -1449  -2437
ATOM   2749  CA  GLN A 216      36.576 -30.341 160.951  1.00147.17           C  
ANISOU 2749  CA  GLN A 216    17301  23770  14848   2259  -1465  -2173
ATOM   2750  C   GLN A 216      35.741 -29.595 162.006  1.00149.26           C  
ANISOU 2750  C   GLN A 216    17568  23976  15168   2272  -1512  -2161
ATOM   2751  O   GLN A 216      36.256 -28.656 162.610  1.00147.88           O  
ANISOU 2751  O   GLN A 216    17610  23637  14941   2216  -1441  -1900
ATOM   2752  CB  GLN A 216      36.397 -29.674 159.569  1.00150.77           C  
ANISOU 2752  CB  GLN A 216    17957  24363  14965   2604  -1595  -2213
ATOM   2753  CG  GLN A 216      37.656 -29.701 158.689  1.00160.64           C  
ANISOU 2753  CG  GLN A 216    19474  25517  16046   2597  -1476  -1973
ATOM   2754  CD  GLN A 216      37.407 -28.994 157.355  1.00175.77           C  
ANISOU 2754  CD  GLN A 216    21627  27553  17605   2966  -1589  -2001
ATOM   2755  OE1 GLN A 216      37.258 -27.775 157.314  1.00170.79           O  
ANISOU 2755  OE1 GLN A 216    20923  27086  16884   3099  -1663  -2182
ATOM   2756  NE2 GLN A 216      37.359 -29.752 156.259  1.00166.85           N  
ANISOU 2756  NE2 GLN A 216    20800  26339  16254   3150  -1598  -1823
ATOM   2757  H   GLN A 216      35.767 -32.113 160.103  1.00147.80           H  
ATOM   2758  HA  GLN A 216      37.620 -30.217 161.247  1.00147.17           H  
ATOM   2759  HB3 GLN A 216      36.110 -28.628 159.698  1.00150.77           H  
ATOM   2760  HB2 GLN A 216      35.568 -30.136 159.038  1.00150.77           H  
ATOM   2761  HG3 GLN A 216      37.995 -30.723 158.527  1.00160.64           H  
ATOM   2762  HG2 GLN A 216      38.472 -29.187 159.198  1.00160.64           H  
ATOM   2763 HE22 GLN A 216      37.205 -29.326 155.357  1.00166.85           H  
ATOM   2764 HE21 GLN A 216      37.461 -30.754 156.332  1.00166.85           H  
ATOM   2765  N   SER A 217      34.479 -30.009 162.205  1.00145.52           N  
ANISOU 2765  N   SER A 217    16844  23631  14815   2339  -1621  -2456
ATOM   2766  CA  SER A 217      33.588 -29.391 163.182  1.00144.71           C  
ANISOU 2766  CA  SER A 217    16722  23479  14783   2352  -1665  -2476
ATOM   2767  C   SER A 217      33.679 -30.101 164.541  1.00145.44           C  
ANISOU 2767  C   SER A 217    16616  23442  15200   2054  -1527  -2492
ATOM   2768  O   SER A 217      33.884 -29.428 165.547  1.00143.97           O  
ANISOU 2768  O   SER A 217    16522  23118  15060   1973  -1485  -2339
ATOM   2769  CB  SER A 217      32.152 -29.337 162.628  1.00150.60           C  
ANISOU 2769  CB  SER A 217    17351  24428  15444   2641  -1871  -2788
ATOM   2770  OG  SER A 217      31.298 -28.613 163.493  1.00159.39           O  
ANISOU 2770  OG  SER A 217    18485  25479  16597   2669  -1913  -2778
ATOM   2771  H   SER A 217      34.104 -30.774 161.660  1.00145.52           H  
ATOM   2772  HA  SER A 217      33.892 -28.355 163.333  1.00144.71           H  
ATOM   2773  HB3 SER A 217      31.750 -30.341 162.481  1.00150.60           H  
ATOM   2774  HB2 SER A 217      32.142 -28.845 161.654  1.00150.60           H  
ATOM   2775  HG  SER A 217      31.127 -29.144 164.275  1.00159.39           H  
ATOM   2776  N   PHE A 218      33.544 -31.436 164.557  1.00140.59           N  
ANISOU 2776  N   PHE A 218    15743  22868  14806   1903  -1448  -2677
ATOM   2777  CA  PHE A 218      33.514 -32.231 165.789  1.00138.31           C  
ANISOU 2777  CA  PHE A 218    15277  22452  14822   1642  -1292  -2707
ATOM   2778  C   PHE A 218      34.897 -32.523 166.400  1.00139.21           C  
ANISOU 2778  C   PHE A 218    15500  22385  15010   1394  -1117  -2419
ATOM   2779  O   PHE A 218      34.960 -32.841 167.587  1.00137.23           O  
ANISOU 2779  O   PHE A 218    15187  21995  14957   1203   -990  -2367
ATOM   2780  CB  PHE A 218      32.695 -33.519 165.562  1.00140.80           C  
ANISOU 2780  CB  PHE A 218    15253  22883  15359   1612  -1267  -3078
ATOM   2781  CG  PHE A 218      31.208 -33.269 165.360  1.00143.99           C  
ANISOU 2781  CG  PHE A 218    15500  23443  15766   1823  -1424  -3406
ATOM   2782  CD1 PHE A 218      30.377 -33.031 166.474  1.00146.72           C  
ANISOU 2782  CD1 PHE A 218    15745  23712  16288   1772  -1392  -3512
ATOM   2783  CD2 PHE A 218      30.673 -33.096 164.064  1.00148.03           C  
ANISOU 2783  CD2 PHE A 218    15967  24177  16100   2086  -1609  -3621
ATOM   2784  CE1 PHE A 218      29.043 -32.688 166.289  1.00149.42           C  
ANISOU 2784  CE1 PHE A 218    15929  24196  16649   1968  -1540  -3836
ATOM   2785  CE2 PHE A 218      29.339 -32.754 163.898  1.00152.72           C  
ANISOU 2785  CE2 PHE A 218    16403  24926  16697   2302  -1775  -3950
ATOM   2786  CZ  PHE A 218      28.526 -32.556 165.006  1.00150.58           C  
ANISOU 2786  CZ  PHE A 218    16017  24575  16624   2235  -1738  -4061
ATOM   2787  H   PHE A 218      33.402 -31.944 163.694  1.00140.59           H  
ATOM   2788  HA  PHE A 218      32.979 -31.656 166.545  1.00138.31           H  
ATOM   2789  HB3 PHE A 218      32.808 -34.186 166.418  1.00140.80           H  
ATOM   2790  HB2 PHE A 218      33.084 -34.069 164.705  1.00140.80           H  
ATOM   2791  HD1 PHE A 218      30.774 -33.112 167.476  1.00146.72           H  
ATOM   2792  HD2 PHE A 218      31.288 -33.231 163.192  1.00148.03           H  
ATOM   2793  HE1 PHE A 218      28.408 -32.516 167.145  1.00149.42           H  
ATOM   2794  HE2 PHE A 218      28.934 -32.636 162.904  1.00152.72           H  
ATOM   2795  HZ  PHE A 218      27.489 -32.286 164.870  1.00150.58           H  
ATOM   2796  N   GLY A 219      35.969 -32.406 165.600  1.00135.42           N  
ANISOU 2796  N   GLY A 219    15185  21903  14366   1413  -1112  -2242
ATOM   2797  CA  GLY A 219      37.341 -32.671 166.027  1.00133.84           C  
ANISOU 2797  CA  GLY A 219    15084  21544  14225   1200   -965  -1989
ATOM   2798  C   GLY A 219      38.161 -31.386 166.205  1.00138.58           C  
ANISOU 2798  C   GLY A 219    15977  22022  14656   1220   -964  -1693
ATOM   2799  O   GLY A 219      39.286 -31.479 166.690  1.00137.36           O  
ANISOU 2799  O   GLY A 219    15906  21731  14554   1052   -852  -1493
ATOM   2800  H   GLY A 219      35.840 -32.147 164.631  1.00135.42           H  
ATOM   2801  HA3 GLY A 219      37.819 -33.289 165.268  1.00133.84           H  
ATOM   2802  HA2 GLY A 219      37.378 -33.241 166.956  1.00133.84           H  
ATOM   2803  N   PHE A 220      37.635 -30.205 165.838  1.00136.71           N  
ANISOU 2803  N   PHE A 220    15894  21830  14221   1431  -1081  -1676
ATOM   2804  CA  PHE A 220      38.335 -28.930 165.993  1.00136.48           C  
ANISOU 2804  CA  PHE A 220    16148  21672  14035   1460  -1057  -1410
ATOM   2805  C   PHE A 220      37.458 -27.873 166.660  1.00139.85           C  
ANISOU 2805  C   PHE A 220    16648  22071  14416   1559  -1131  -1395
ATOM   2806  O   PHE A 220      37.825 -27.419 167.740  1.00138.06           O  
ANISOU 2806  O   PHE A 220    16501  21694  14262   1426  -1060  -1230
ATOM   2807  CB  PHE A 220      39.034 -28.501 164.683  1.00139.83           C  
ANISOU 2807  CB  PHE A 220    16782  22138  14210   1629  -1073  -1328
ATOM   2808  CG  PHE A 220      39.556 -27.074 164.607  1.00141.83           C  
ANISOU 2808  CG  PHE A 220    17341  22251  14299   1686  -1021  -1078
ATOM   2809  CD1 PHE A 220      40.615 -26.658 165.441  1.00143.85           C  
ANISOU 2809  CD1 PHE A 220    17693  22321  14641   1480   -872   -865
ATOM   2810  CD2 PHE A 220      38.959 -26.135 163.739  1.00145.80           C  
ANISOU 2810  CD2 PHE A 220    18030  22802  14564   1954  -1114  -1071
ATOM   2811  CE1 PHE A 220      41.110 -25.365 165.345  1.00145.12           C  
ANISOU 2811  CE1 PHE A 220    18121  22341  14678   1522   -798   -661
ATOM   2812  CE2 PHE A 220      39.456 -24.841 163.671  1.00148.97           C  
ANISOU 2812  CE2 PHE A 220    18722  23055  14826   2004  -1031   -842
ATOM   2813  CZ  PHE A 220      40.540 -24.465 164.454  1.00145.80           C  
ANISOU 2813  CZ  PHE A 220    18400  22462  14534   1778   -865   -644
ATOM   2814  H   PHE A 220      36.705 -30.169 165.446  1.00136.71           H  
ATOM   2815  HA  PHE A 220      39.147 -29.062 166.709  1.00136.48           H  
ATOM   2816  HB3 PHE A 220      38.385 -28.685 163.832  1.00139.83           H  
ATOM   2817  HB2 PHE A 220      39.891 -29.156 164.527  1.00139.83           H  
ATOM   2818  HD1 PHE A 220      41.041 -27.343 166.155  1.00143.85           H  
ATOM   2819  HD2 PHE A 220      38.134 -26.427 163.106  1.00145.80           H  
ATOM   2820  HE1 PHE A 220      41.937 -25.061 165.968  1.00145.12           H  
ATOM   2821  HE2 PHE A 220      39.013 -24.131 162.988  1.00148.97           H  
ATOM   2822  HZ  PHE A 220      40.932 -23.465 164.363  1.00145.80           H  
ATOM   2823  N   ILE A 221      36.321 -27.519 166.038  1.00137.44           N  
ANISOU 2823  N   ILE A 221    16311  21916  13994   1796  -1278  -1580
ATOM   2824  CA  ILE A 221      35.440 -26.452 166.521  1.00137.39           C  
ANISOU 2824  CA  ILE A 221    16373  21903  13926   1926  -1366  -1589
ATOM   2825  C   ILE A 221      34.732 -26.786 167.850  1.00139.46           C  
ANISOU 2825  C   ILE A 221    16434  22115  14441   1768  -1339  -1696
ATOM   2826  O   ILE A 221      34.703 -25.914 168.709  1.00138.19           O  
ANISOU 2826  O   ILE A 221    16374  21832  14299   1714  -1312  -1559
ATOM   2827  CB  ILE A 221      34.406 -26.000 165.446  1.00142.70           C  
ANISOU 2827  CB  ILE A 221    17081  22761  14378   2259  -1543  -1764
ATOM   2828  CG1 ILE A 221      35.129 -25.379 164.226  1.00144.27           C  
ANISOU 2828  CG1 ILE A 221    17566  22958  14292   2430  -1535  -1594
ATOM   2829  CG2 ILE A 221      33.309 -25.031 165.949  1.00144.10           C  
ANISOU 2829  CG2 ILE A 221    17289  22946  14514   2401  -1647  -1816
ATOM   2830  CD1 ILE A 221      34.336 -25.462 162.913  1.00155.43           C  
ANISOU 2830  CD1 ILE A 221    18958  24580  15518   2705  -1674  -1797
ATOM   2831  H   ILE A 221      36.074 -27.940 165.154  1.00137.44           H  
ATOM   2832  HA  ILE A 221      36.081 -25.589 166.718  1.00137.39           H  
ATOM   2833  HB  ILE A 221      33.893 -26.893 165.097  1.00142.70           H  
ATOM   2834 HG13 ILE A 221      36.076 -25.886 164.054  1.00144.27           H  
ATOM   2835 HG12 ILE A 221      35.394 -24.343 164.439  1.00144.27           H  
ATOM   2836 HG21 ILE A 221      32.668 -24.700 165.132  1.00144.10           H  
ATOM   2837 HG22 ILE A 221      32.651 -25.494 166.686  1.00144.10           H  
ATOM   2838 HG23 ILE A 221      33.747 -24.142 166.404  1.00144.10           H  
ATOM   2839 HD11 ILE A 221      34.317 -24.496 162.408  1.00155.43           H  
ATOM   2840 HD12 ILE A 221      34.790 -26.179 162.229  1.00155.43           H  
ATOM   2841 HD13 ILE A 221      33.303 -25.771 163.071  1.00155.43           H  
ATOM   2842  N   VAL A 222      34.209 -28.014 168.016  1.00135.38           N  
ANISOU 2842  N   VAL A 222    15643  21677  14119   1691  -1326  -1939
ATOM   2843  CA  VAL A 222      33.516 -28.476 169.227  1.00134.25           C  
ANISOU 2843  CA  VAL A 222    15312  21469  14228   1543  -1261  -2061
ATOM   2844  C   VAL A 222      34.387 -28.485 170.510  1.00136.06           C  
ANISOU 2844  C   VAL A 222    15635  21492  14572   1305  -1111  -1812
ATOM   2845  O   VAL A 222      33.961 -27.856 171.479  1.00134.83           O  
ANISOU 2845  O   VAL A 222    15519  21245  14467   1275  -1103  -1766
ATOM   2846  CB  VAL A 222      32.817 -29.855 169.010  1.00138.69           C  
ANISOU 2846  CB  VAL A 222    15569  22135  14990   1501  -1232  -2376
ATOM   2847  CG1 VAL A 222      32.400 -30.614 170.290  1.00137.33           C  
ANISOU 2847  CG1 VAL A 222    15247  21835  15098   1298  -1084  -2443
ATOM   2848  CG2 VAL A 222      31.579 -29.690 168.110  1.00140.73           C  
ANISOU 2848  CG2 VAL A 222    15701  22594  15177   1750  -1405  -2680
ATOM   2849  H   VAL A 222      34.256 -28.675 167.250  1.00135.38           H  
ATOM   2850  HA  VAL A 222      32.725 -27.745 169.408  1.00134.25           H  
ATOM   2851  HB  VAL A 222      33.513 -30.499 168.476  1.00138.69           H  
ATOM   2852 HG11 VAL A 222      31.870 -31.534 170.044  1.00137.33           H  
ATOM   2853 HG12 VAL A 222      33.259 -30.903 170.894  1.00137.33           H  
ATOM   2854 HG13 VAL A 222      31.740 -30.009 170.912  1.00137.33           H  
ATOM   2855 HG21 VAL A 222      31.115 -30.651 167.895  1.00140.73           H  
ATOM   2856 HG22 VAL A 222      30.826 -29.062 168.587  1.00140.73           H  
ATOM   2857 HG23 VAL A 222      31.830 -29.229 167.155  1.00140.73           H  
ATOM   2858  N   PRO A 223      35.588 -29.121 170.513  1.00131.71           N  
ANISOU 2858  N   PRO A 223    15124  20866  14054   1150  -1003  -1657
ATOM   2859  CA  PRO A 223      36.500 -29.022 171.669  1.00129.70           C  
ANISOU 2859  CA  PRO A 223    14956  20431  13893    960   -889  -1446
ATOM   2860  C   PRO A 223      37.072 -27.610 171.900  1.00132.59           C  
ANISOU 2860  C   PRO A 223    15563  20708  14108   1001   -922  -1219
ATOM   2861  O   PRO A 223      37.303 -27.258 173.053  1.00131.40           O  
ANISOU 2861  O   PRO A 223    15467  20430  14029    901   -874  -1108
ATOM   2862  CB  PRO A 223      37.584 -30.079 171.396  1.00130.75           C  
ANISOU 2862  CB  PRO A 223    15058  20535  14086    822   -790  -1373
ATOM   2863  CG  PRO A 223      37.575 -30.265 169.888  1.00136.47           C  
ANISOU 2863  CG  PRO A 223    15652  21419  14782    914   -833  -1564
ATOM   2864  CD  PRO A 223      36.112 -30.058 169.515  1.00133.60           C  
ANISOU 2864  CD  PRO A 223    15334  21181  14248   1146   -984  -1671
ATOM   2865  HA  PRO A 223      35.966 -29.308 172.577  1.00129.70           H  
ATOM   2866  HB3 PRO A 223      37.298 -31.015 171.877  1.00130.75           H  
ATOM   2867  HB2 PRO A 223      38.572 -29.811 171.777  1.00130.75           H  
ATOM   2868  HG3 PRO A 223      37.965 -31.229 169.564  1.00136.47           H  
ATOM   2869  HG2 PRO A 223      38.186 -29.488 169.427  1.00136.47           H  
ATOM   2870  HD2 PRO A 223      36.022 -29.726 168.483  1.00133.60           H  
ATOM   2871  HD3 PRO A 223      35.571 -30.999 169.610  1.00133.60           H  
ATOM   2872  N   LEU A 224      37.231 -26.812 170.827  1.00129.25           N  
ANISOU 2872  N   LEU A 224    15291  20344  13475   1158   -991  -1157
ATOM   2873  CA  LEU A 224      37.625 -25.400 170.881  1.00128.76           C  
ANISOU 2873  CA  LEU A 224    15471  20194  13258   1220   -997   -956
ATOM   2874  C   LEU A 224      36.542 -24.495 171.501  1.00132.46           C  
ANISOU 2874  C   LEU A 224    15967  20652  13710   1310  -1068   -990
ATOM   2875  O   LEU A 224      36.896 -23.591 172.255  1.00131.22           O  
ANISOU 2875  O   LEU A 224    15934  20367  13556   1244  -1026   -831
ATOM   2876  CB  LEU A 224      38.111 -24.968 169.475  1.00129.99           C  
ANISOU 2876  CB  LEU A 224    15786  20416  13187   1398  -1031   -911
ATOM   2877  CG  LEU A 224      38.609 -23.522 169.262  1.00134.81           C  
ANISOU 2877  CG  LEU A 224    16676  20910  13636   1451   -973   -686
ATOM   2878  CD1 LEU A 224      37.463 -22.515 169.063  1.00136.29           C  
ANISOU 2878  CD1 LEU A 224    17005  21139  13639   1688  -1065   -694
ATOM   2879  CD2 LEU A 224      39.660 -23.068 170.292  1.00135.48           C  
ANISOU 2879  CD2 LEU A 224    16813  20816  13850   1233   -855   -512
ATOM   2880  H   LEU A 224      37.035 -27.176 169.905  1.00129.25           H  
ATOM   2881  HA  LEU A 224      38.478 -25.338 171.549  1.00128.76           H  
ATOM   2882  HB3 LEU A 224      37.327 -25.167 168.746  1.00129.99           H  
ATOM   2883  HB2 LEU A 224      38.938 -25.627 169.209  1.00129.99           H  
ATOM   2884  HG  LEU A 224      39.127 -23.554 168.302  1.00134.81           H  
ATOM   2885 HD11 LEU A 224      37.688 -21.813 168.259  1.00136.29           H  
ATOM   2886 HD12 LEU A 224      36.523 -23.007 168.809  1.00136.29           H  
ATOM   2887 HD13 LEU A 224      37.281 -21.941 169.966  1.00136.29           H  
ATOM   2888 HD21 LEU A 224      40.432 -22.472 169.805  1.00135.48           H  
ATOM   2889 HD22 LEU A 224      39.226 -22.452 171.078  1.00135.48           H  
ATOM   2890 HD23 LEU A 224      40.154 -23.912 170.772  1.00135.48           H  
ATOM   2891  N   LEU A 225      35.255 -24.780 171.228  1.00129.49           N  
ANISOU 2891  N   LEU A 225    15458  20411  13330   1456  -1175  -1216
ATOM   2892  CA  LEU A 225      34.090 -24.102 171.808  1.00129.40           C  
ANISOU 2892  CA  LEU A 225    15434  20409  13322   1554  -1253  -1300
ATOM   2893  C   LEU A 225      34.043 -24.288 173.332  1.00131.14           C  
ANISOU 2893  C   LEU A 225    15584  20495  13747   1354  -1164  -1267
ATOM   2894  O   LEU A 225      33.934 -23.304 174.063  1.00130.32           O  
ANISOU 2894  O   LEU A 225    15598  20296  13620   1346  -1162  -1150
ATOM   2895  CB  LEU A 225      32.780 -24.636 171.166  1.00130.84           C  
ANISOU 2895  CB  LEU A 225    15424  20771  13518   1719  -1373  -1606
ATOM   2896  CG  LEU A 225      31.739 -23.539 170.868  1.00136.81           C  
ANISOU 2896  CG  LEU A 225    16245  21609  14128   1966  -1519  -1692
ATOM   2897  CD1 LEU A 225      32.145 -22.685 169.648  1.00138.41           C  
ANISOU 2897  CD1 LEU A 225    16611  21924  14053   2217  -1615  -1661
ATOM   2898  CD2 LEU A 225      30.319 -24.123 170.720  1.00140.03           C  
ANISOU 2898  CD2 LEU A 225    16390  22127  14689   2025  -1597  -2023
ATOM   2899  H   LEU A 225      35.049 -25.521 170.569  1.00129.49           H  
ATOM   2900  HA  LEU A 225      34.200 -23.038 171.590  1.00129.40           H  
ATOM   2901  HB3 LEU A 225      32.340 -25.401 171.809  1.00130.84           H  
ATOM   2902  HB2 LEU A 225      32.975 -25.165 170.238  1.00130.84           H  
ATOM   2903  HG  LEU A 225      31.711 -22.884 171.740  1.00136.81           H  
ATOM   2904 HD11 LEU A 225      32.326 -21.653 169.948  1.00138.41           H  
ATOM   2905 HD12 LEU A 225      33.062 -23.047 169.179  1.00138.41           H  
ATOM   2906 HD13 LEU A 225      31.377 -22.663 168.875  1.00138.41           H  
ATOM   2907 HD21 LEU A 225      29.579 -23.451 171.157  1.00140.03           H  
ATOM   2908 HD22 LEU A 225      30.044 -24.277 169.677  1.00140.03           H  
ATOM   2909 HD23 LEU A 225      30.211 -25.085 171.221  1.00140.03           H  
ATOM   2910  N   ILE A 226      34.178 -25.556 173.758  1.00126.24           N  
ANISOU 2910  N   ILE A 226    14787  19859  13319   1197  -1077  -1362
ATOM   2911  CA  ILE A 226      34.238 -26.001 175.149  1.00124.35           C  
ANISOU 2911  CA  ILE A 226    14491  19486  13271   1017   -967  -1337
ATOM   2912  C   ILE A 226      35.433 -25.390 175.904  1.00127.86           C  
ANISOU 2912  C   ILE A 226    15119  19787  13674    904   -908  -1068
ATOM   2913  O   ILE A 226      35.243 -24.933 177.030  1.00127.02           O  
ANISOU 2913  O   ILE A 226    15067  19574  13619    845   -880   -999
ATOM   2914  CB  ILE A 226      34.280 -27.560 175.230  1.00126.68           C  
ANISOU 2914  CB  ILE A 226    14586  19796  13752    903   -866  -1489
ATOM   2915  CG1 ILE A 226      32.936 -28.162 174.750  1.00127.95           C  
ANISOU 2915  CG1 ILE A 226    14533  20072  14009    997   -906  -1803
ATOM   2916  CG2 ILE A 226      34.663 -28.147 176.611  1.00126.01           C  
ANISOU 2916  CG2 ILE A 226    14505  19549  13825    720   -723  -1398
ATOM   2917  CD1 ILE A 226      33.020 -29.640 174.339  1.00134.35           C  
ANISOU 2917  CD1 ILE A 226    15143  20957  14947    947   -836  -1989
ATOM   2918  H   ILE A 226      34.269 -26.289 173.066  1.00126.24           H  
ATOM   2919  HA  ILE A 226      33.327 -25.654 175.640  1.00124.35           H  
ATOM   2920  HB  ILE A 226      35.047 -27.892 174.529  1.00126.68           H  
ATOM   2921 HG13 ILE A 226      32.552 -27.606 173.894  1.00127.95           H  
ATOM   2922 HG12 ILE A 226      32.185 -28.044 175.531  1.00127.95           H  
ATOM   2923 HG21 ILE A 226      34.619 -29.235 176.607  1.00126.01           H  
ATOM   2924 HG22 ILE A 226      35.680 -27.888 176.905  1.00126.01           H  
ATOM   2925 HG23 ILE A 226      33.988 -27.794 177.392  1.00126.01           H  
ATOM   2926 HD11 ILE A 226      32.210 -29.900 173.657  1.00134.35           H  
ATOM   2927 HD12 ILE A 226      33.957 -29.865 173.829  1.00134.35           H  
ATOM   2928 HD13 ILE A 226      32.945 -30.297 175.206  1.00134.35           H  
ATOM   2929  N   MET A 227      36.611 -25.338 175.252  1.00124.95           N  
ANISOU 2929  N   MET A 227    14843  19417  13215    882   -890   -932
ATOM   2930  CA  MET A 227      37.812 -24.677 175.763  1.00124.30           C  
ANISOU 2930  CA  MET A 227    14914  19208  13107    779   -834   -712
ATOM   2931  C   MET A 227      37.638 -23.165 175.964  1.00130.35           C  
ANISOU 2931  C   MET A 227    15851  19919  13760    854   -873   -597
ATOM   2932  O   MET A 227      38.039 -22.684 177.018  1.00129.15           O  
ANISOU 2932  O   MET A 227    15762  19651  13657    759   -833   -490
ATOM   2933  CB  MET A 227      39.037 -24.969 174.870  1.00126.48           C  
ANISOU 2933  CB  MET A 227    15235  19495  13327    747   -796   -628
ATOM   2934  CG  MET A 227      39.690 -26.328 175.155  1.00129.12           C  
ANISOU 2934  CG  MET A 227    15455  19797  13806    594   -716   -638
ATOM   2935  SD  MET A 227      41.327 -26.553 174.425  1.00133.23           S  
ANISOU 2935  SD  MET A 227    16029  20316  14275    545   -666   -541
ATOM   2936  CE  MET A 227      40.877 -26.872 172.711  1.00130.99           C  
ANISOU 2936  CE  MET A 227    15629  20197  13943    658   -710   -717
ATOM   2937  H   MET A 227      36.688 -25.751 174.332  1.00124.95           H  
ATOM   2938  HA  MET A 227      38.009 -25.093 176.754  1.00124.30           H  
ATOM   2939  HB3 MET A 227      39.798 -24.200 175.017  1.00126.48           H  
ATOM   2940  HB2 MET A 227      38.757 -24.903 173.820  1.00126.48           H  
ATOM   2941  HG3 MET A 227      39.044 -27.154 174.865  1.00129.12           H  
ATOM   2942  HG2 MET A 227      39.838 -26.426 176.223  1.00129.12           H  
ATOM   2943  HE1 MET A 227      41.788 -27.019 172.138  1.00130.99           H  
ATOM   2944  HE2 MET A 227      40.241 -27.754 172.627  1.00130.99           H  
ATOM   2945  HE3 MET A 227      40.365 -26.012 172.291  1.00130.99           H  
ATOM   2946  N   LEU A 228      37.040 -22.444 174.997  1.00129.84           N  
ANISOU 2946  N   LEU A 228    15862  19934  13537   1036   -948   -627
ATOM   2947  CA  LEU A 228      36.818 -20.994 175.091  1.00130.85           C  
ANISOU 2947  CA  LEU A 228    16165  20007  13544   1130   -972   -519
ATOM   2948  C   LEU A 228      35.855 -20.597 176.222  1.00136.00           C  
ANISOU 2948  C   LEU A 228    16776  20620  14278   1116  -1003   -568
ATOM   2949  O   LEU A 228      36.144 -19.626 176.921  1.00135.13           O  
ANISOU 2949  O   LEU A 228    16785  20402  14157   1073   -970   -438
ATOM   2950  CB  LEU A 228      36.322 -20.415 173.746  1.00132.54           C  
ANISOU 2950  CB  LEU A 228    16488  20320  13550   1363  -1044   -544
ATOM   2951  CG  LEU A 228      37.408 -20.229 172.666  1.00137.66           C  
ANISOU 2951  CG  LEU A 228    17264  20970  14071   1406   -989   -448
ATOM   2952  CD1 LEU A 228      36.772 -19.697 171.372  1.00139.54           C  
ANISOU 2952  CD1 LEU A 228    17614  21318  14089   1675  -1071   -499
ATOM   2953  CD2 LEU A 228      38.570 -19.317 173.110  1.00139.73           C  
ANISOU 2953  CD2 LEU A 228    17703  21065  14323   1299   -863   -238
ATOM   2954  H   LEU A 228      36.737 -22.895 174.143  1.00129.84           H  
ATOM   2955  HA  LEU A 228      37.779 -20.544 175.341  1.00130.85           H  
ATOM   2956  HB3 LEU A 228      35.866 -19.438 173.918  1.00132.54           H  
ATOM   2957  HB2 LEU A 228      35.519 -21.046 173.359  1.00132.54           H  
ATOM   2958  HG  LEU A 228      37.829 -21.207 172.445  1.00137.66           H  
ATOM   2959 HD11 LEU A 228      37.472 -19.753 170.539  1.00139.54           H  
ATOM   2960 HD12 LEU A 228      35.880 -20.262 171.101  1.00139.54           H  
ATOM   2961 HD13 LEU A 228      36.479 -18.652 171.480  1.00139.54           H  
ATOM   2962 HD21 LEU A 228      38.841 -18.596 172.338  1.00139.73           H  
ATOM   2963 HD22 LEU A 228      38.324 -18.744 174.005  1.00139.73           H  
ATOM   2964 HD23 LEU A 228      39.462 -19.905 173.328  1.00139.73           H  
ATOM   2965  N   PHE A 229      34.760 -21.356 176.400  1.00134.43           N  
ANISOU 2965  N   PHE A 229    16401  20499  14176   1144  -1050   -767
ATOM   2966  CA  PHE A 229      33.812 -21.160 177.499  1.00135.02           C  
ANISOU 2966  CA  PHE A 229    16426  20526  14351   1124  -1060   -837
ATOM   2967  C   PHE A 229      34.444 -21.452 178.868  1.00138.72           C  
ANISOU 2967  C   PHE A 229    16901  20852  14954    929   -959   -736
ATOM   2968  O   PHE A 229      34.394 -20.594 179.747  1.00138.02           O  
ANISOU 2968  O   PHE A 229    16914  20668  14859    899   -948   -634
ATOM   2969  CB  PHE A 229      32.541 -22.011 177.283  1.00137.97           C  
ANISOU 2969  CB  PHE A 229    16593  21002  14827   1190  -1107  -1105
ATOM   2970  CG  PHE A 229      31.655 -21.604 176.115  1.00141.74           C  
ANISOU 2970  CG  PHE A 229    17048  21633  15175   1421  -1242  -1253
ATOM   2971  CD1 PHE A 229      31.233 -20.265 175.955  1.00145.91           C  
ANISOU 2971  CD1 PHE A 229    17720  22164  15556   1574  -1322  -1190
ATOM   2972  CD2 PHE A 229      31.138 -22.589 175.246  1.00145.00           C  
ANISOU 2972  CD2 PHE A 229    17287  22189  15618   1498  -1291  -1475
ATOM   2973  CE1 PHE A 229      30.378 -19.925 174.915  1.00148.46           C  
ANISOU 2973  CE1 PHE A 229    18034  22635  15739   1822  -1460  -1333
ATOM   2974  CE2 PHE A 229      30.285 -22.227 174.212  1.00149.52           C  
ANISOU 2974  CE2 PHE A 229    17836  22919  16058   1740  -1437  -1634
ATOM   2975  CZ  PHE A 229      29.913 -20.900 174.042  1.00148.40           C  
ANISOU 2975  CZ  PHE A 229    17854  22781  15750   1910  -1526  -1560
ATOM   2976  H   PHE A 229      34.574 -22.128 175.773  1.00134.43           H  
ATOM   2977  HA  PHE A 229      33.531 -20.107 177.512  1.00135.02           H  
ATOM   2978  HB3 PHE A 229      31.920 -21.997 178.181  1.00137.97           H  
ATOM   2979  HB2 PHE A 229      32.837 -23.052 177.143  1.00137.97           H  
ATOM   2980  HD1 PHE A 229      31.568 -19.496 176.634  1.00145.91           H  
ATOM   2981  HD2 PHE A 229      31.412 -23.626 175.371  1.00145.00           H  
ATOM   2982  HE1 PHE A 229      30.069 -18.898 174.787  1.00148.46           H  
ATOM   2983  HE2 PHE A 229      29.905 -22.984 173.543  1.00149.52           H  
ATOM   2984  HZ  PHE A 229      29.248 -20.628 173.235  1.00148.40           H  
ATOM   2985  N   CYS A 230      35.048 -22.643 179.009  1.00135.27           N  
ANISOU 2985  N   CYS A 230    16367  20402  14626    811   -886   -762
ATOM   2986  CA  CYS A 230      35.649 -23.114 180.253  1.00134.18           C  
ANISOU 2986  CA  CYS A 230    16240  20141  14601    657   -794   -680
ATOM   2987  C   CYS A 230      36.880 -22.289 180.671  1.00138.54           C  
ANISOU 2987  C   CYS A 230    16945  20606  15087    594   -781   -478
ATOM   2988  O   CYS A 230      36.860 -21.740 181.769  1.00137.92           O  
ANISOU 2988  O   CYS A 230    16936  20434  15034    549   -766   -410
ATOM   2989  CB  CYS A 230      35.975 -24.613 180.206  1.00134.06           C  
ANISOU 2989  CB  CYS A 230    16094  20136  14705    574   -715   -762
ATOM   2990  SG  CYS A 230      34.465 -25.614 180.288  1.00138.58           S  
ANISOU 2990  SG  CYS A 230    16468  20755  15432    600   -671  -1030
ATOM   2991  H   CYS A 230      35.069 -23.290 178.231  1.00135.27           H  
ATOM   2992  HA  CYS A 230      34.901 -22.971 181.032  1.00134.18           H  
ATOM   2993  HB3 CYS A 230      36.616 -24.900 181.039  1.00134.06           H  
ATOM   2994  HB2 CYS A 230      36.496 -24.847 179.281  1.00134.06           H  
ATOM   2995  HG  CYS A 230      34.034 -25.311 179.060  1.00138.58           H  
ATOM   2996  N   TYR A 231      37.906 -22.169 179.807  1.00136.00           N  
ANISOU 2996  N   TYR A 231    16673  20311  14689    593   -780   -396
ATOM   2997  CA  TYR A 231      39.118 -21.389 180.100  1.00136.01           C  
ANISOU 2997  CA  TYR A 231    16797  20223  14656    526   -751   -237
ATOM   2998  C   TYR A 231      38.891 -19.873 180.225  1.00140.96           C  
ANISOU 2998  C   TYR A 231    17560  20799  15198    583   -771   -157
ATOM   2999  O   TYR A 231      39.634 -19.239 180.972  1.00139.68           O  
ANISOU 2999  O   TYR A 231    17468  20540  15063    507   -741    -67
ATOM   3000  CB  TYR A 231      40.261 -21.680 179.104  1.00137.64           C  
ANISOU 3000  CB  TYR A 231    17025  20453  14821    506   -720   -186
ATOM   3001  CG  TYR A 231      40.911 -23.050 179.220  1.00139.35           C  
ANISOU 3001  CG  TYR A 231    17128  20678  15140    408   -680   -221
ATOM   3002  CD1 TYR A 231      41.402 -23.509 180.464  1.00140.75           C  
ANISOU 3002  CD1 TYR A 231    17289  20775  15415    304   -649   -185
ATOM   3003  CD2 TYR A 231      41.079 -23.850 178.072  1.00140.56           C  
ANISOU 3003  CD2 TYR A 231    17201  20921  15285    431   -674   -291
ATOM   3004  CE1 TYR A 231      42.035 -24.762 180.561  1.00141.46           C  
ANISOU 3004  CE1 TYR A 231    17289  20869  15589    233   -609   -211
ATOM   3005  CE2 TYR A 231      41.728 -25.095 178.167  1.00141.09           C  
ANISOU 3005  CE2 TYR A 231    17166  20990  15450    340   -627   -318
ATOM   3006  CZ  TYR A 231      42.195 -25.558 179.412  1.00148.43           C  
ANISOU 3006  CZ  TYR A 231    18087  21835  16475    244   -592   -275
ATOM   3007  OH  TYR A 231      42.800 -26.776 179.505  1.00149.61           O  
ANISOU 3007  OH  TYR A 231    18151  21984  16712    173   -543   -297
ATOM   3008  H   TYR A 231      37.863 -22.603 178.893  1.00136.00           H  
ATOM   3009  HA  TYR A 231      39.458 -21.728 181.073  1.00136.01           H  
ATOM   3010  HB3 TYR A 231      41.070 -20.967 179.262  1.00137.64           H  
ATOM   3011  HB2 TYR A 231      39.935 -21.495 178.082  1.00137.64           H  
ATOM   3012  HD1 TYR A 231      41.306 -22.906 181.354  1.00140.75           H  
ATOM   3013  HD2 TYR A 231      40.727 -23.505 177.111  1.00140.56           H  
ATOM   3014  HE1 TYR A 231      42.397 -25.110 181.517  1.00141.46           H  
ATOM   3015  HE2 TYR A 231      41.864 -25.697 177.281  1.00141.09           H  
ATOM   3016  HH  TYR A 231      42.754 -27.289 178.693  1.00149.61           H  
ATOM   3017  N   GLY A 232      37.877 -19.324 179.533  1.00139.36           N  
ANISOU 3017  N   GLY A 232    17391  20664  14896    726   -823   -202
ATOM   3018  CA  GLY A 232      37.549 -17.899 179.576  1.00140.06           C  
ANISOU 3018  CA  GLY A 232    17615  20710  14891    808   -838   -132
ATOM   3019  C   GLY A 232      36.896 -17.523 180.913  1.00144.09           C  
ANISOU 3019  C   GLY A 232    18120  21150  15477    759   -846   -136
ATOM   3020  O   GLY A 232      37.299 -16.537 181.530  1.00143.64           O  
ANISOU 3020  O   GLY A 232    18162  20996  15417    706   -810    -31
ATOM   3021  H   GLY A 232      37.305 -19.907 178.937  1.00139.36           H  
ATOM   3022  HA3 GLY A 232      36.858 -17.668 178.766  1.00140.06           H  
ATOM   3023  HA2 GLY A 232      38.446 -17.299 179.412  1.00140.06           H  
ATOM   3024  N   PHE A 233      35.912 -18.318 181.370  1.00140.41           N  
ANISOU 3024  N   PHE A 233    17532  20724  15093    767   -879   -270
ATOM   3025  CA  PHE A 233      35.193 -18.090 182.625  1.00139.73           C  
ANISOU 3025  CA  PHE A 233    17439  20564  15088    724   -872   -290
ATOM   3026  C   PHE A 233      35.957 -18.536 183.885  1.00142.64           C  
ANISOU 3026  C   PHE A 233    17815  20831  15550    577   -809   -224
ATOM   3027  O   PHE A 233      35.678 -17.991 184.956  1.00142.24           O  
ANISOU 3027  O   PHE A 233    17813  20699  15534    541   -796   -195
ATOM   3028  CB  PHE A 233      33.785 -18.709 182.545  1.00142.02           C  
ANISOU 3028  CB  PHE A 233    17600  20911  15449    785   -902   -475
ATOM   3029  CG  PHE A 233      32.834 -18.058 181.546  1.00144.84           C  
ANISOU 3029  CG  PHE A 233    17959  21367  15706    959   -992   -556
ATOM   3030  CD1 PHE A 233      32.668 -16.655 181.501  1.00147.24           C  
ANISOU 3030  CD1 PHE A 233    18406  21643  15896   1043  -1025   -457
ATOM   3031  CD2 PHE A 233      32.005 -18.863 180.734  1.00148.89           C  
ANISOU 3031  CD2 PHE A 233    18331  22003  16237   1054  -1044   -744
ATOM   3032  CE1 PHE A 233      31.768 -16.086 180.610  1.00151.22           C  
ANISOU 3032  CE1 PHE A 233    18930  22240  16286   1236  -1115   -530
ATOM   3033  CE2 PHE A 233      31.116 -18.276 179.845  1.00150.97           C  
ANISOU 3033  CE2 PHE A 233    18599  22373  16391   1247  -1150   -836
ATOM   3034  CZ  PHE A 233      31.004 -16.893 179.777  1.00150.25           C  
ANISOU 3034  CZ  PHE A 233    18668  22251  16168   1345  -1187   -722
ATOM   3035  H   PHE A 233      35.613 -19.113 180.821  1.00140.41           H  
ATOM   3036  HA  PHE A 233      35.072 -17.015 182.744  1.00139.73           H  
ATOM   3037  HB3 PHE A 233      33.302 -18.711 183.523  1.00142.02           H  
ATOM   3038  HB2 PHE A 233      33.910 -19.752 182.259  1.00142.02           H  
ATOM   3039  HD1 PHE A 233      33.240 -16.010 182.148  1.00147.24           H  
ATOM   3040  HD2 PHE A 233      32.068 -19.940 180.789  1.00148.89           H  
ATOM   3041  HE1 PHE A 233      31.660 -15.013 180.567  1.00151.22           H  
ATOM   3042  HE2 PHE A 233      30.504 -18.898 179.209  1.00150.97           H  
ATOM   3043  HZ  PHE A 233      30.307 -16.444 179.085  1.00150.25           H  
ATOM   3044  N   THR A 234      36.937 -19.452 183.749  1.00138.46           N  
ANISOU 3044  N   THR A 234    17248  20309  15053    506   -775   -201
ATOM   3045  CA  THR A 234      37.900 -19.733 184.818  1.00137.33           C  
ANISOU 3045  CA  THR A 234    17123  20082  14976    400   -733   -142
ATOM   3046  C   THR A 234      38.919 -18.591 184.966  1.00140.45           C  
ANISOU 3046  C   THR A 234    17624  20420  15322    366   -737    -24
ATOM   3047  O   THR A 234      39.151 -18.194 186.104  1.00139.61           O  
ANISOU 3047  O   THR A 234    17564  20236  15244    317   -732     16
ATOM   3048  CB  THR A 234      38.698 -21.055 184.659  1.00145.54           C  
ANISOU 3048  CB  THR A 234    18079  21148  16071    348   -697   -170
ATOM   3049  OG1 THR A 234      39.416 -21.117 183.451  1.00145.93           O  
ANISOU 3049  OG1 THR A 234    18116  21267  16065    367   -710   -152
ATOM   3050  CG2 THR A 234      37.835 -22.310 184.794  1.00144.22           C  
ANISOU 3050  CG2 THR A 234    17808  20999  15990    356   -653   -294
ATOM   3051  H   THR A 234      37.106 -19.886 182.852  1.00138.46           H  
ATOM   3052  HA  THR A 234      37.329 -19.803 185.744  1.00137.33           H  
ATOM   3053  HB  THR A 234      39.456 -21.109 185.442  1.00145.54           H  
ATOM   3054  HG1 THR A 234      38.792 -21.298 182.742  1.00145.93           H  
ATOM   3055 HG21 THR A 234      38.411 -23.218 184.607  1.00144.22           H  
ATOM   3056 HG22 THR A 234      37.445 -22.373 185.805  1.00144.22           H  
ATOM   3057 HG23 THR A 234      36.978 -22.306 184.131  1.00144.22           H  
ATOM   3058  N   LEU A 235      39.447 -18.035 183.853  1.00137.13           N  
ANISOU 3058  N   LEU A 235    17246  20031  14828    399   -735     21
ATOM   3059  CA  LEU A 235      40.334 -16.862 183.859  1.00137.00           C  
ANISOU 3059  CA  LEU A 235    17325  19946  14781    366   -702    113
ATOM   3060  C   LEU A 235      39.709 -15.661 184.575  1.00140.67           C  
ANISOU 3060  C   LEU A 235    17876  20353  15219    394   -707    149
ATOM   3061  O   LEU A 235      40.370 -15.081 185.433  1.00140.20           O  
ANISOU 3061  O   LEU A 235    17862  20215  15192    328   -683    194
ATOM   3062  CB  LEU A 235      40.749 -16.455 182.422  1.00137.74           C  
ANISOU 3062  CB  LEU A 235    17471  20070  14794    420   -665    147
ATOM   3063  CG  LEU A 235      42.131 -16.990 182.006  1.00142.51           C  
ANISOU 3063  CG  LEU A 235    18063  20643  15440    336   -607    175
ATOM   3064  CD1 LEU A 235      42.345 -16.897 180.480  1.00143.58           C  
ANISOU 3064  CD1 LEU A 235    18243  20819  15491    405   -566    191
ATOM   3065  CD2 LEU A 235      43.273 -16.330 182.814  1.00144.87           C  
ANISOU 3065  CD2 LEU A 235    18423  20834  15786    259   -550    225
ATOM   3066  H   LEU A 235      39.221 -18.418 182.945  1.00137.13           H  
ATOM   3067  HA  LEU A 235      41.221 -17.146 184.428  1.00137.00           H  
ATOM   3068  HB3 LEU A 235      40.775 -15.369 182.311  1.00137.74           H  
ATOM   3069  HB2 LEU A 235      39.984 -16.786 181.720  1.00137.74           H  
ATOM   3070  HG  LEU A 235      42.124 -18.049 182.249  1.00142.51           H  
ATOM   3071 HD11 LEU A 235      43.214 -16.299 180.206  1.00143.58           H  
ATOM   3072 HD12 LEU A 235      42.494 -17.889 180.053  1.00143.58           H  
ATOM   3073 HD13 LEU A 235      41.486 -16.457 179.973  1.00143.58           H  
ATOM   3074 HD21 LEU A 235      43.821 -17.082 183.382  1.00144.87           H  
ATOM   3075 HD22 LEU A 235      43.996 -15.814 182.185  1.00144.87           H  
ATOM   3076 HD23 LEU A 235      42.901 -15.597 183.530  1.00144.87           H  
ATOM   3077  N   ARG A 236      38.440 -15.365 184.246  1.00137.16           N  
ANISOU 3077  N   ARG A 236    17439  19951  14725    493   -744    110
ATOM   3078  CA  ARG A 236      37.618 -14.321 184.856  1.00137.14           C  
ANISOU 3078  CA  ARG A 236    17508  19903  14695    536   -755    130
ATOM   3079  C   ARG A 236      37.615 -14.366 186.399  1.00140.47           C  
ANISOU 3079  C   ARG A 236    17922  20249  15202    445   -753    132
ATOM   3080  O   ARG A 236      37.943 -13.350 187.010  1.00140.10           O  
ANISOU 3080  O   ARG A 236    17952  20129  15153    411   -730    192
ATOM   3081  CB  ARG A 236      36.212 -14.346 184.205  1.00138.15           C  
ANISOU 3081  CB  ARG A 236    17600  20109  14779    662   -812     43
ATOM   3082  CG  ARG A 236      35.087 -13.657 185.000  1.00150.26           C  
ANISOU 3082  CG  ARG A 236    19171  21600  16319    698   -834     30
ATOM   3083  CD  ARG A 236      33.798 -13.376 184.208  1.00162.80           C  
ANISOU 3083  CD  ARG A 236    20760  23268  17830    860   -895    -40
ATOM   3084  NE  ARG A 236      33.898 -12.163 183.372  1.00174.14           N  
ANISOU 3084  NE  ARG A 236    22346  24676  19143    954   -877     62
ATOM   3085  CZ  ARG A 236      32.916 -11.283 183.091  1.00190.47           C  
ANISOU 3085  CZ  ARG A 236    24465  26775  21132   1102   -925     35
ATOM   3086  NH1 ARG A 236      31.655 -11.443 183.524  1.00178.75           N  
ANISOU 3086  NH1 ARG A 236    22869  25355  19692   1167  -1005   -112
ATOM   3087  NH2 ARG A 236      33.208 -10.202 182.356  1.00178.01           N1+
ANISOU 3087  NH2 ARG A 236    23048  25154  19436   1192   -882    145
ATOM   3088  H   ARG A 236      37.991 -15.907 183.520  1.00137.16           H  
ATOM   3089  HA  ARG A 236      38.074 -13.366 184.589  1.00137.14           H  
ATOM   3090  HB3 ARG A 236      35.905 -15.384 184.083  1.00138.15           H  
ATOM   3091  HB2 ARG A 236      36.281 -13.941 183.194  1.00138.15           H  
ATOM   3092  HG3 ARG A 236      35.488 -12.699 185.336  1.00150.26           H  
ATOM   3093  HG2 ARG A 236      34.846 -14.218 185.901  1.00150.26           H  
ATOM   3094  HD3 ARG A 236      32.928 -13.406 184.861  1.00162.80           H  
ATOM   3095  HD2 ARG A 236      33.660 -14.181 183.488  1.00162.80           H  
ATOM   3096  HE  ARG A 236      34.812 -11.988 182.980  1.00174.14           H  
ATOM   3097 HH12 ARG A 236      30.940 -10.766 183.302  1.00178.75           H  
ATOM   3098 HH11 ARG A 236      31.420 -12.219 184.130  1.00178.75           H  
ATOM   3099 HH22 ARG A 236      32.491  -9.528 182.129  1.00178.01           H  
ATOM   3100 HH21 ARG A 236      34.147 -10.052 182.015  1.00178.01           H  
ATOM   3101  N   THR A 237      37.304 -15.529 186.996  1.00136.70           N  
ANISOU 3101  N   THR A 237    17362  19782  14796    410   -763     63
ATOM   3102  CA  THR A 237      37.302 -15.702 188.454  1.00136.12           C  
ANISOU 3102  CA  THR A 237    17304  19632  14784    348   -752     64
ATOM   3103  C   THR A 237      38.704 -15.855 189.087  1.00140.16           C  
ANISOU 3103  C   THR A 237    17830  20107  15316    274   -745    110
ATOM   3104  O   THR A 237      38.824 -15.566 190.278  1.00139.51           O  
ANISOU 3104  O   THR A 237    17791  19962  15256    243   -749    122
ATOM   3105  CB  THR A 237      36.429 -16.895 188.907  1.00142.84           C  
ANISOU 3105  CB  THR A 237    18089  20482  15701    358   -731    -29
ATOM   3106  OG1 THR A 237      36.909 -18.126 188.405  1.00143.04           O  
ANISOU 3106  OG1 THR A 237    18030  20566  15753    352   -716    -75
ATOM   3107  CG2 THR A 237      34.955 -16.728 188.525  1.00141.41           C  
ANISOU 3107  CG2 THR A 237    17884  20317  15527    425   -742   -106
ATOM   3108  H   THR A 237      37.086 -16.342 186.437  1.00136.70           H  
ATOM   3109  HA  THR A 237      36.867 -14.804 188.890  1.00136.12           H  
ATOM   3110  HB  THR A 237      36.470 -16.966 189.996  1.00142.84           H  
ATOM   3111  HG1 THR A 237      36.735 -18.168 187.461  1.00143.04           H  
ATOM   3112 HG21 THR A 237      34.358 -17.507 188.990  1.00141.41           H  
ATOM   3113 HG22 THR A 237      34.567 -15.783 188.896  1.00141.41           H  
ATOM   3114 HG23 THR A 237      34.799 -16.766 187.446  1.00141.41           H  
ATOM   3115  N   LEU A 238      39.737 -16.234 188.310  1.00137.46           N  
ANISOU 3115  N   LEU A 238    17455  19806  14968    255   -739    124
ATOM   3116  CA  LEU A 238      41.133 -16.229 188.768  1.00137.86           C  
ANISOU 3116  CA  LEU A 238    17498  19829  15053    190   -741    140
ATOM   3117  C   LEU A 238      41.689 -14.809 188.972  1.00144.03           C  
ANISOU 3117  C   LEU A 238    18338  20553  15832    157   -725    178
ATOM   3118  O   LEU A 238      42.460 -14.615 189.911  1.00143.80           O  
ANISOU 3118  O   LEU A 238    18304  20489  15845    112   -743    161
ATOM   3119  CB  LEU A 238      42.047 -17.015 187.804  1.00137.92           C  
ANISOU 3119  CB  LEU A 238    17437  19889  15077    170   -729    127
ATOM   3120  CG  LEU A 238      41.913 -18.545 187.895  1.00142.26           C  
ANISOU 3120  CG  LEU A 238    17920  20468  15664    170   -735     83
ATOM   3121  CD1 LEU A 238      42.681 -19.234 186.754  1.00142.59           C  
ANISOU 3121  CD1 LEU A 238    17896  20552  15729    139   -724     75
ATOM   3122  CD2 LEU A 238      42.292 -19.109 189.281  1.00144.02           C  
ANISOU 3122  CD2 LEU A 238    18173  20637  15910    165   -756     76
ATOM   3123  H   LEU A 238      39.580 -16.481 187.342  1.00137.46           H  
ATOM   3124  HA  LEU A 238      41.161 -16.711 189.746  1.00137.86           H  
ATOM   3125  HB3 LEU A 238      43.089 -16.762 187.997  1.00137.92           H  
ATOM   3126  HB2 LEU A 238      41.856 -16.685 186.784  1.00137.92           H  
ATOM   3127  HG  LEU A 238      40.864 -18.758 187.739  1.00142.26           H  
ATOM   3128 HD11 LEU A 238      42.037 -19.936 186.224  1.00142.59           H  
ATOM   3129 HD12 LEU A 238      43.038 -18.510 186.021  1.00142.59           H  
ATOM   3130 HD13 LEU A 238      43.552 -19.783 187.108  1.00142.59           H  
ATOM   3131 HD21 LEU A 238      42.944 -19.981 189.221  1.00144.02           H  
ATOM   3132 HD22 LEU A 238      42.807 -18.366 189.890  1.00144.02           H  
ATOM   3133 HD23 LEU A 238      41.404 -19.415 189.835  1.00144.02           H  
ATOM   3134  N   PHE A 239      41.272 -13.849 188.125  1.00142.45           N  
ANISOU 3134  N   PHE A 239    18195  20343  15585    189   -687    217
ATOM   3135  CA  PHE A 239      41.626 -12.431 188.245  1.00143.58           C  
ANISOU 3135  CA  PHE A 239    18405  20414  15734    160   -635    252
ATOM   3136  C   PHE A 239      41.100 -11.743 189.519  1.00148.33           C  
ANISOU 3136  C   PHE A 239    19043  20964  16352    145   -661    249
ATOM   3137  O   PHE A 239      41.763 -10.834 190.015  1.00148.55           O  
ANISOU 3137  O   PHE A 239    19088  20932  16421     92   -634    244
ATOM   3138  CB  PHE A 239      41.175 -11.640 186.992  1.00146.19           C  
ANISOU 3138  CB  PHE A 239    18817  20739  15989    228   -571    306
ATOM   3139  CG  PHE A 239      42.092 -11.738 185.784  1.00148.57           C  
ANISOU 3139  CG  PHE A 239    19133  21034  16281    222   -492    324
ATOM   3140  CD1 PHE A 239      43.382 -11.168 185.825  1.00152.42           C  
ANISOU 3140  CD1 PHE A 239    19644  21435  16833    146   -395    327
ATOM   3141  CD2 PHE A 239      41.688 -12.428 184.622  1.00150.98           C  
ANISOU 3141  CD2 PHE A 239    19433  21414  16519    294   -501    327
ATOM   3142  CE1 PHE A 239      44.231 -11.287 184.731  1.00154.11           C  
ANISOU 3142  CE1 PHE A 239    19883  21621  17050    136   -293    339
ATOM   3143  CE2 PHE A 239      42.558 -12.554 183.546  1.00154.53           C  
ANISOU 3143  CE2 PHE A 239    19916  21846  16951    294   -415    350
ATOM   3144  CZ  PHE A 239      43.824 -11.986 183.601  1.00153.29           C  
ANISOU 3144  CZ  PHE A 239    19792  21586  16863    212   -303    360
ATOM   3145  H   PHE A 239      40.659 -14.095 187.359  1.00142.45           H  
ATOM   3146  HA  PHE A 239      42.715 -12.377 188.307  1.00143.58           H  
ATOM   3147  HB3 PHE A 239      41.101 -10.577 187.228  1.00146.19           H  
ATOM   3148  HB2 PHE A 239      40.168 -11.941 186.704  1.00146.19           H  
ATOM   3149  HD1 PHE A 239      43.717 -10.640 186.705  1.00152.42           H  
ATOM   3150  HD2 PHE A 239      40.694 -12.839 184.553  1.00150.98           H  
ATOM   3151  HE1 PHE A 239      45.216 -10.847 184.764  1.00154.11           H  
ATOM   3152  HE2 PHE A 239      42.243 -13.085 182.659  1.00154.53           H  
ATOM   3153  HZ  PHE A 239      44.493 -12.084 182.760  1.00153.29           H  
ATOM   3154  N   LYS A 240      39.919 -12.161 190.006  1.00144.67           N  
ANISOU 3154  N   LYS A 240    18584  20517  15868    189   -705    239
ATOM   3155  CA  LYS A 240      39.201 -11.508 191.108  1.00144.29           C  
ANISOU 3155  CA  LYS A 240    18580  20415  15828    184   -723    237
ATOM   3156  C   LYS A 240      39.845 -11.695 192.488  1.00148.90           C  
ANISOU 3156  C   LYS A 240    19154  20971  16450    142   -759    204
ATOM   3157  O   LYS A 240      39.789 -10.768 193.295  1.00148.88           O  
ANISOU 3157  O   LYS A 240    19195  20916  16457    119   -764    204
ATOM   3158  CB  LYS A 240      37.750 -12.017 191.145  1.00145.84           C  
ANISOU 3158  CB  LYS A 240    18777  20627  16010    241   -738    214
ATOM   3159  CG  LYS A 240      36.942 -11.586 189.916  1.00155.48           C  
ANISOU 3159  CG  LYS A 240    20021  21874  17181    312   -726    230
ATOM   3160  CD  LYS A 240      35.592 -12.299 189.846  1.00162.66           C  
ANISOU 3160  CD  LYS A 240    20872  22835  18096    375   -751    159
ATOM   3161  CE  LYS A 240      34.984 -12.206 188.444  1.00170.13           C  
ANISOU 3161  CE  LYS A 240    21828  23838  18974    478   -766    153
ATOM   3162  NZ  LYS A 240      33.867 -13.142 188.300  1.00176.44           N1+
ANISOU 3162  NZ  LYS A 240    22534  24711  19796    540   -800     44
ATOM   3163  H   LYS A 240      39.440 -12.925 189.552  1.00144.67           H  
ATOM   3164  HA  LYS A 240      39.177 -10.436 190.902  1.00144.29           H  
ATOM   3165  HB3 LYS A 240      37.238 -11.646 192.035  1.00145.84           H  
ATOM   3166  HB2 LYS A 240      37.755 -13.106 191.226  1.00145.84           H  
ATOM   3167  HG3 LYS A 240      37.513 -11.797 189.013  1.00155.48           H  
ATOM   3168  HG2 LYS A 240      36.791 -10.505 189.929  1.00155.48           H  
ATOM   3169  HD3 LYS A 240      34.910 -11.847 190.569  1.00162.66           H  
ATOM   3170  HD2 LYS A 240      35.707 -13.339 190.153  1.00162.66           H  
ATOM   3171  HE3 LYS A 240      35.718 -12.463 187.688  1.00170.13           H  
ATOM   3172  HE2 LYS A 240      34.658 -11.193 188.221  1.00170.13           H  
ATOM   3173  HZ1 LYS A 240      33.158 -12.921 188.983  1.00176.44           H  
ATOM   3174  HZ2 LYS A 240      33.469 -13.060 187.375  1.00176.44           H  
ATOM   3175  HZ3 LYS A 240      34.189 -14.087 188.445  1.00176.44           H  
ATOM   3176  N   ALA A 241      40.411 -12.885 192.740  1.00145.33           N  
ANISOU 3176  N   ALA A 241    18651  20556  16011    144   -786    173
ATOM   3177  CA  ALA A 241      40.942 -13.283 194.040  1.00170.94           C  
ANISOU 3177  CA  ALA A 241    21898  23784  19266    143   -832    138
ATOM   3178  C   ALA A 241      42.394 -12.819 194.228  1.00187.07           C  
ANISOU 3178  C   ALA A 241    23911  25821  21345     99   -857    101
ATOM   3179  O   ALA A 241      43.319 -13.549 193.874  1.00142.79           O  
ANISOU 3179  O   ALA A 241    18280  20205  15768     54   -811    106
ATOM   3180  CB  ALA A 241      40.810 -14.804 194.157  1.00 30.00           C  
ATOM   3181  H   ALA A 241      40.440 -13.586 192.013  1.00145.33           H  
ATOM   3182  HA  ALA A 241      40.332 -12.842 194.832  1.00170.94           H  
ATOM   3183  HB1 ALA A 241      41.151 -15.155 195.131  1.00 30.00           H  
ATOM   3184  HB2 ALA A 241      39.768 -15.099 194.035  1.00 30.00           H  
ATOM   3185  HB3 ALA A 241      41.387 -15.326 193.393  1.00 30.00           H  
ATOM   3186  N   GLY A 244      40.398 -18.987 197.973  1.00164.46           N  
ANISOU 3186  N   GLY A 244    21405  22781  18300    467   -751    100
ATOM   3187  CA  GLY A 244      41.148 -20.201 197.650  1.00163.48           C  
ANISOU 3187  CA  GLY A 244    21224  22696  18194    486   -726     91
ATOM   3188  C   GLY A 244      41.839 -20.024 196.290  1.00164.72           C  
ANISOU 3188  C   GLY A 244    21236  22956  18394    416   -798     76
ATOM   3189  O   GLY A 244      41.185 -19.681 195.305  1.00163.80           O  
ANISOU 3189  O   GLY A 244    21040  22872  18325    343   -778     78
ATOM   3190  H   GLY A 244      39.391 -19.060 197.972  1.00164.46           H  
ATOM   3191  HA3 GLY A 244      40.461 -21.044 197.597  1.00163.48           H  
ATOM   3192  HA2 GLY A 244      41.872 -20.413 198.438  1.00163.48           H  
ATOM   3193  N   GLN A 245      43.161 -20.244 196.263  1.00159.75           N  
ANISOU 3193  N   GLN A 245    20578  22374  17748    448   -878     53
ATOM   3194  CA  GLN A 245      44.034 -19.899 195.144  1.00158.45           C  
ANISOU 3194  CA  GLN A 245    20280  22288  17637    379   -931     27
ATOM   3195  C   GLN A 245      44.618 -21.166 194.510  1.00159.23           C  
ANISOU 3195  C   GLN A 245    20308  22425  17767    375   -891     25
ATOM   3196  O   GLN A 245      45.285 -21.949 195.185  1.00159.00           O  
ANISOU 3196  O   GLN A 245    20314  22389  17710    453   -894     18
ATOM   3197  CB  GLN A 245      45.132 -18.949 195.664  1.00160.55           C  
ANISOU 3197  CB  GLN A 245    20520  22582  17899    396  -1045    -32
ATOM   3198  CG  GLN A 245      46.187 -18.523 194.619  1.00175.99           C  
ANISOU 3198  CG  GLN A 245    22361  24576  19933    291  -1061    -65
ATOM   3199  CD  GLN A 245      47.335 -17.753 195.270  1.00196.16           C  
ANISOU 3199  CD  GLN A 245    24941  27094  22495    231  -1021    -33
ATOM   3200  OE1 GLN A 245      47.107 -16.805 196.018  1.00192.21           O  
ANISOU 3200  OE1 GLN A 245    24484  26565  21982    240  -1057    -57
ATOM   3201  NE2 GLN A 245      48.577 -18.148 194.983  1.00187.75           N  
ANISOU 3201  NE2 GLN A 245    23854  26036  21447    181   -948     16
ATOM   3202  H   GLN A 245      43.631 -20.553 197.102  1.00159.75           H  
ATOM   3203  HA  GLN A 245      43.473 -19.353 194.382  1.00158.45           H  
ATOM   3204  HB3 GLN A 245      45.637 -19.425 196.506  1.00160.55           H  
ATOM   3205  HB2 GLN A 245      44.655 -18.055 196.071  1.00160.55           H  
ATOM   3206  HG3 GLN A 245      45.729 -17.892 193.856  1.00175.99           H  
ATOM   3207  HG2 GLN A 245      46.602 -19.388 194.101  1.00175.99           H  
ATOM   3208 HE22 GLN A 245      49.363 -17.668 195.396  1.00187.75           H  
ATOM   3209 HE21 GLN A 245      48.740 -18.933 194.370  1.00187.75           H  
ATOM   3210  N   LYS A 246      44.377 -21.289 193.200  1.00153.13           N  
ANISOU 3210  N   LYS A 246    19445  21693  17046    296   -850     32
ATOM   3211  CA  LYS A 246      44.886 -22.332 192.311  1.00151.56           C  
ANISOU 3211  CA  LYS A 246    19160  21540  16885    273   -807     25
ATOM   3212  C   LYS A 246      45.645 -21.683 191.138  1.00154.00           C  
ANISOU 3212  C   LYS A 246    19376  21904  17235    198   -840     12
ATOM   3213  O   LYS A 246      46.219 -22.410 190.330  1.00153.19           O  
ANISOU 3213  O   LYS A 246    19198  21840  17166    177   -837     -5
ATOM   3214  CB  LYS A 246      43.717 -23.177 191.737  1.00152.66           C  
ANISOU 3214  CB  LYS A 246    19285  21674  17044    262   -711     26
ATOM   3215  CG  LYS A 246      42.553 -23.492 192.700  1.00156.52           C  
ANISOU 3215  CG  LYS A 246    19869  22082  17520    315   -636     26
ATOM   3216  CD  LYS A 246      41.493 -22.371 192.759  1.00163.57           C  
ANISOU 3216  CD  LYS A 246    20792  22948  18408    297   -634     27
ATOM   3217  CE  LYS A 246      40.282 -22.716 193.636  1.00175.20           C  
ANISOU 3217  CE  LYS A 246    22357  24325  19886    339   -543     15
ATOM   3218  NZ  LYS A 246      39.325 -21.595 193.707  1.00182.64           N1+
ANISOU 3218  NZ  LYS A 246    23322  25242  20830    320   -550     10
ATOM   3219  H   LYS A 246      43.788 -20.600 192.757  1.00153.13           H  
ATOM   3220  HA  LYS A 246      45.581 -22.986 192.840  1.00151.56           H  
ATOM   3221  HB3 LYS A 246      44.134 -24.114 191.365  1.00152.66           H  
ATOM   3222  HB2 LYS A 246      43.289 -22.691 190.858  1.00152.66           H  
ATOM   3223  HG3 LYS A 246      42.941 -23.697 193.698  1.00156.52           H  
ATOM   3224  HG2 LYS A 246      42.072 -24.415 192.376  1.00156.52           H  
ATOM   3225  HD3 LYS A 246      41.170 -22.143 191.747  1.00163.57           H  
ATOM   3226  HD2 LYS A 246      41.919 -21.444 193.132  1.00163.57           H  
ATOM   3227  HE3 LYS A 246      40.608 -22.956 194.648  1.00175.20           H  
ATOM   3228  HE2 LYS A 246      39.771 -23.596 193.246  1.00175.20           H  
ATOM   3229  HZ1 LYS A 246      39.786 -20.784 194.102  1.00182.64           H  
ATOM   3230  HZ2 LYS A 246      38.981 -21.370 192.784  1.00182.64           H  
ATOM   3231  HZ3 LYS A 246      38.546 -21.852 194.297  1.00182.64           H  
ATOM   3232  N   HIS A 247      45.599 -20.339 191.053  1.00150.18           N  
ANISOU 3232  N   HIS A 247    18907  21408  16748    160   -854     22
ATOM   3233  CA  HIS A 247      46.083 -19.477 189.976  1.00149.89           C  
ANISOU 3233  CA  HIS A 247    18823  21385  16742     94   -844     20
ATOM   3234  C   HIS A 247      47.533 -19.741 189.533  1.00151.18           C  
ANISOU 3234  C   HIS A 247    18904  21569  16967     55   -862    -28
ATOM   3235  O   HIS A 247      47.816 -19.645 188.340  1.00151.30           O  
ANISOU 3235  O   HIS A 247    18877  21601  17010      6   -812    -22
ATOM   3236  CB  HIS A 247      45.885 -18.015 190.431  1.00151.41           C  
ANISOU 3236  CB  HIS A 247    19070  21531  16927     77   -853     26
ATOM   3237  CG  HIS A 247      46.141 -16.954 189.389  1.00155.59           C  
ANISOU 3237  CG  HIS A 247    19588  22047  17482     21   -797     37
ATOM   3238  ND1 HIS A 247      45.733 -17.084 188.057  1.00157.47           N  
ANISOU 3238  ND1 HIS A 247    19822  22313  17697     21   -738     75
ATOM   3239  CD2 HIS A 247      46.767 -15.735 189.545  1.00158.29           C  
ANISOU 3239  CD2 HIS A 247    19935  22341  17868    -24   -775     10
ATOM   3240  CE1 HIS A 247      46.120 -15.961 187.470  1.00157.59           C  
ANISOU 3240  CE1 HIS A 247    19862  22287  17728    -16   -675     85
ATOM   3241  NE2 HIS A 247      46.737 -15.123 188.304  1.00158.41           N  
ANISOU 3241  NE2 HIS A 247    19967  22338  17885    -53   -683     45
ATOM   3242  H   HIS A 247      45.130 -19.844 191.796  1.00150.18           H  
ATOM   3243  HA  HIS A 247      45.437 -19.664 189.117  1.00149.89           H  
ATOM   3244  HB3 HIS A 247      46.521 -17.807 191.294  1.00151.41           H  
ATOM   3245  HB2 HIS A 247      44.864 -17.870 190.781  1.00151.41           H  
ATOM   3246  HD2 HIS A 247      47.206 -15.264 190.412  1.00158.29           H  
ATOM   3247  HE1 HIS A 247      45.945 -15.744 186.426  1.00157.59           H  
ATOM   3248  HE2 HIS A 247      47.102 -14.210 188.073  1.00158.41           H  
ATOM   3249  N   ARG A 248      48.407 -20.099 190.490  1.00144.88           N  
ANISOU 3249  N   ARG A 248    18089  20770  16187     87   -933    -83
ATOM   3250  CA  ARG A 248      49.806 -20.442 190.241  1.00143.62           C  
ANISOU 3250  CA  ARG A 248    17834  20632  16101     57   -961   -156
ATOM   3251  C   ARG A 248      49.994 -21.795 189.535  1.00142.87           C  
ANISOU 3251  C   ARG A 248    17687  20577  16018     57   -931   -140
ATOM   3252  O   ARG A 248      50.843 -21.868 188.646  1.00143.03           O  
ANISOU 3252  O   ARG A 248    17629  20610  16105     -6   -901   -170
ATOM   3253  CB  ARG A 248      50.607 -20.355 191.563  1.00145.44           C  
ANISOU 3253  CB  ARG A 248    18053  20865  16344    116  -1067   -245
ATOM   3254  CG  ARG A 248      51.420 -19.055 191.608  1.00159.16           C  
ANISOU 3254  CG  ARG A 248    19727  22578  18168     54  -1082   -343
ATOM   3255  CD  ARG A 248      52.624 -19.138 190.650  1.00171.83           C  
ANISOU 3255  CD  ARG A 248    21209  24186  19891    -24  -1048   -423
ATOM   3256  NE  ARG A 248      53.073 -17.818 190.184  1.00182.27           N  
ANISOU 3256  NE  ARG A 248    22505  25449  21302   -126   -953   -460
ATOM   3257  CZ  ARG A 248      53.947 -17.586 189.186  1.00196.50           C  
ANISOU 3257  CZ  ARG A 248    24238  27218  23205   -215   -857   -499
ATOM   3258  NH1 ARG A 248      54.592 -18.580 188.554  1.00183.33           N  
ANISOU 3258  NH1 ARG A 248    22507  25583  21566   -223   -859   -509
ATOM   3259  NH2 ARG A 248      54.183 -16.323 188.812  1.00183.49           N1+
ANISOU 3259  NH2 ARG A 248    22595  25491  21632   -297   -739   -528
ATOM   3260  H   ARG A 248      48.090 -20.172 191.445  1.00144.88           H  
ATOM   3261  HA  ARG A 248      50.187 -19.697 189.539  1.00143.62           H  
ATOM   3262  HB3 ARG A 248      51.295 -21.196 191.667  1.00145.44           H  
ATOM   3263  HB2 ARG A 248      49.943 -20.417 192.426  1.00145.44           H  
ATOM   3264  HG3 ARG A 248      51.796 -18.951 192.627  1.00159.16           H  
ATOM   3265  HG2 ARG A 248      50.791 -18.181 191.426  1.00159.16           H  
ATOM   3266  HD3 ARG A 248      52.464 -19.835 189.827  1.00171.83           H  
ATOM   3267  HD2 ARG A 248      53.471 -19.530 191.213  1.00171.83           H  
ATOM   3268  HE  ARG A 248      52.653 -17.025 190.649  1.00182.27           H  
ATOM   3269 HH12 ARG A 248      55.268 -18.379 187.832  1.00183.33           H  
ATOM   3270 HH11 ARG A 248      54.438 -19.538 188.837  1.00183.33           H  
ATOM   3271 HH22 ARG A 248      54.844 -16.120 188.076  1.00183.49           H  
ATOM   3272 HH21 ARG A 248      53.718 -15.556 189.278  1.00183.49           H  
ATOM   3273  N   GLU A 249      49.198 -22.815 189.897  1.00135.05           N  
ANISOU 3273  N   GLU A 249    16745  19596  14973    123   -920    -99
ATOM   3274  CA  GLU A 249      49.189 -24.113 189.215  1.00132.53           C  
ANISOU 3274  CA  GLU A 249    16378  19308  14669    126   -874    -87
ATOM   3275  C   GLU A 249      48.582 -24.027 187.804  1.00130.35           C  
ANISOU 3275  C   GLU A 249    16060  19060  14408     58   -797    -60
ATOM   3276  O   GLU A 249      49.125 -24.630 186.879  1.00129.32           O  
ANISOU 3276  O   GLU A 249    15855  18962  14318     20   -768    -73
ATOM   3277  CB  GLU A 249      48.456 -25.169 190.066  1.00133.80           C  
ANISOU 3277  CB  GLU A 249    16613  19446  14777    213   -842    -59
ATOM   3278  CG  GLU A 249      49.130 -25.450 191.431  1.00145.13           C  
ANISOU 3278  CG  GLU A 249    18114  20858  16171    319   -912    -81
ATOM   3279  CD  GLU A 249      49.336 -26.943 191.734  1.00165.87           C  
ANISOU 3279  CD  GLU A 249    20754  23482  18787    395   -881    -77
ATOM   3280  OE1 GLU A 249      49.868 -27.654 190.852  1.00165.09           O  
ANISOU 3280  OE1 GLU A 249    20558  23422  18748    345   -855    -91
ATOM   3281  OE2 GLU A 249      48.982 -27.353 192.862  1.00155.90           O1-
ANISOU 3281  OE2 GLU A 249    19612  22172  17453    513   -872    -58
ATOM   3282  H   GLU A 249      48.502 -22.684 190.618  1.00135.05           H  
ATOM   3283  HA  GLU A 249      50.223 -24.444 189.099  1.00132.53           H  
ATOM   3284  HB3 GLU A 249      48.347 -26.081 189.479  1.00133.80           H  
ATOM   3285  HB2 GLU A 249      47.433 -24.840 190.249  1.00133.80           H  
ATOM   3286  HG3 GLU A 249      48.548 -24.977 192.223  1.00145.13           H  
ATOM   3287  HG2 GLU A 249      50.115 -24.982 191.470  1.00145.13           H  
ATOM   3288  N   MET A 250      47.490 -23.256 187.667  1.00123.39           N  
ANISOU 3288  N   MET A 250    15229  18168  13486     55   -772    -27
ATOM   3289  CA  MET A 250      46.781 -23.012 186.408  1.00121.60           C  
ANISOU 3289  CA  MET A 250    14986  17975  13244     30   -719     -9
ATOM   3290  C   MET A 250      47.586 -22.235 185.357  1.00123.87           C  
ANISOU 3290  C   MET A 250    15252  18262  13552    -26   -695     -7
ATOM   3291  O   MET A 250      47.300 -22.401 184.172  1.00123.09           O  
ANISOU 3291  O   MET A 250    15133  18200  13436    -34   -649      3
ATOM   3292  CB  MET A 250      45.458 -22.275 186.695  1.00123.52           C  
ANISOU 3292  CB  MET A 250    15294  18206  13432     68   -712     13
ATOM   3293  CG  MET A 250      44.336 -23.177 187.223  1.00126.65           C  
ANISOU 3293  CG  MET A 250    15684  18609  13826    111   -681     -8
ATOM   3294  SD  MET A 250      43.805 -24.487 186.085  1.00130.50           S  
ANISOU 3294  SD  MET A 250    16068  19171  14343    103   -625    -52
ATOM   3295  CE  MET A 250      43.150 -23.538 184.684  1.00127.35           C  
ANISOU 3295  CE  MET A 250    15674  18823  13889    138   -629    -69
ATOM   3296  H   MET A 250      47.107 -22.803 188.486  1.00123.39           H  
ATOM   3297  HA  MET A 250      46.567 -23.983 185.960  1.00121.60           H  
ATOM   3298  HB3 MET A 250      45.095 -21.798 185.789  1.00123.52           H  
ATOM   3299  HB2 MET A 250      45.630 -21.458 187.396  1.00123.52           H  
ATOM   3300  HG3 MET A 250      43.467 -22.567 187.470  1.00126.65           H  
ATOM   3301  HG2 MET A 250      44.652 -23.647 188.154  1.00126.65           H  
ATOM   3302  HE1 MET A 250      42.635 -24.201 183.989  1.00127.35           H  
ATOM   3303  HE2 MET A 250      42.443 -22.782 185.026  1.00127.35           H  
ATOM   3304  HE3 MET A 250      43.960 -23.047 184.144  1.00127.35           H  
ATOM   3305  N   ARG A 251      48.573 -21.427 185.783  1.00119.87           N  
ANISOU 3305  N   ARG A 251    14751  17707  13088    -61   -714    -29
ATOM   3306  CA  ARG A 251      49.447 -20.651 184.898  1.00120.00           C  
ANISOU 3306  CA  ARG A 251    14754  17689  13151   -125   -655    -43
ATOM   3307  C   ARG A 251      50.286 -21.522 183.936  1.00122.51           C  
ANISOU 3307  C   ARG A 251    14998  18035  13517   -166   -615    -63
ATOM   3308  O   ARG A 251      50.617 -21.061 182.843  1.00122.64           O  
ANISOU 3308  O   ARG A 251    15032  18025  13542   -203   -531    -52
ATOM   3309  CB  ARG A 251      50.304 -19.699 185.759  1.00121.93           C  
ANISOU 3309  CB  ARG A 251    14983  17875  13470   -162   -678   -106
ATOM   3310  CG  ARG A 251      51.124 -18.683 184.948  1.00137.03           C  
ANISOU 3310  CG  ARG A 251    16933  19714  15417   -217   -574   -107
ATOM   3311  CD  ARG A 251      51.872 -17.676 185.836  1.00150.69           C  
ANISOU 3311  CD  ARG A 251    18616  21383  17254   -267   -579   -207
ATOM   3312  NE  ARG A 251      52.848 -16.893 185.058  1.00160.55           N  
ANISOU 3312  NE  ARG A 251    19851  22550  18600   -349   -442   -250
ATOM   3313  CZ  ARG A 251      54.070 -17.303 184.666  1.00173.25           C  
ANISOU 3313  CZ  ARG A 251    21358  24142  20329   -411   -414   -345
ATOM   3314  NH1 ARG A 251      54.558 -18.509 184.998  1.00158.96           N  
ANISOU 3314  NH1 ARG A 251    19449  22403  18547   -390   -532   -403
ATOM   3315  NH2 ARG A 251      54.824 -16.488 183.918  1.00159.85           N1+
ANISOU 3315  NH2 ARG A 251    19663  22347  18727   -489   -255   -387
ATOM   3316  H   ARG A 251      48.739 -21.331 186.775  1.00119.87           H  
ATOM   3317  HA  ARG A 251      48.793 -20.035 184.278  1.00120.00           H  
ATOM   3318  HB3 ARG A 251      50.979 -20.285 186.385  1.00121.93           H  
ATOM   3319  HB2 ARG A 251      49.656 -19.151 186.443  1.00121.93           H  
ATOM   3320  HG3 ARG A 251      50.397 -18.125 184.356  1.00137.03           H  
ATOM   3321  HG2 ARG A 251      51.794 -19.155 184.229  1.00137.03           H  
ATOM   3322  HD3 ARG A 251      52.282 -18.127 186.739  1.00150.69           H  
ATOM   3323  HD2 ARG A 251      51.153 -16.930 186.175  1.00150.69           H  
ATOM   3324  HE  ARG A 251      52.523 -15.991 184.739  1.00160.55           H  
ATOM   3325 HH12 ARG A 251      55.470 -18.803 184.679  1.00158.96           H  
ATOM   3326 HH11 ARG A 251      53.986 -19.151 185.526  1.00158.96           H  
ATOM   3327 HH22 ARG A 251      55.740 -16.777 183.607  1.00159.85           H  
ATOM   3328 HH21 ARG A 251      54.481 -15.577 183.647  1.00159.85           H  
ATOM   3329  N   VAL A 252      50.556 -22.777 184.335  1.00117.16           N  
ANISOU 3329  N   VAL A 252    14253  17400  12860   -150   -660    -87
ATOM   3330  CA  VAL A 252      51.188 -23.809 183.514  1.00116.02           C  
ANISOU 3330  CA  VAL A 252    14031  17288  12763   -185   -628   -107
ATOM   3331  C   VAL A 252      50.255 -24.278 182.378  1.00117.60           C  
ANISOU 3331  C   VAL A 252    14247  17540  12897   -166   -575    -65
ATOM   3332  O   VAL A 252      50.700 -24.342 181.235  1.00117.50           O  
ANISOU 3332  O   VAL A 252    14222  17532  12892   -202   -513    -62
ATOM   3333  CB  VAL A 252      51.597 -25.042 184.371  1.00119.77           C  
ANISOU 3333  CB  VAL A 252    14445  17788  13275   -155   -688   -144
ATOM   3334  CG1 VAL A 252      52.295 -26.162 183.568  1.00119.48           C  
ANISOU 3334  CG1 VAL A 252    14321  17781  13293   -196   -649   -164
ATOM   3335  CG2 VAL A 252      52.490 -24.618 185.549  1.00120.27           C  
ANISOU 3335  CG2 VAL A 252    14493  17819  13387   -141   -768   -208
ATOM   3336  H   VAL A 252      50.240 -23.079 185.246  1.00117.16           H  
ATOM   3337  HA  VAL A 252      52.086 -23.387 183.063  1.00116.02           H  
ATOM   3338  HB  VAL A 252      50.696 -25.479 184.804  1.00119.77           H  
ATOM   3339 HG11 VAL A 252      52.627 -26.967 184.226  1.00119.48           H  
ATOM   3340 HG12 VAL A 252      51.635 -26.616 182.828  1.00119.48           H  
ATOM   3341 HG13 VAL A 252      53.174 -25.783 183.045  1.00119.48           H  
ATOM   3342 HG21 VAL A 252      52.764 -25.473 186.162  1.00120.27           H  
ATOM   3343 HG22 VAL A 252      53.404 -24.144 185.194  1.00120.27           H  
ATOM   3344 HG23 VAL A 252      51.987 -23.915 186.214  1.00120.27           H  
ATOM   3345  N   ILE A 253      48.981 -24.558 182.706  1.00112.39           N  
ANISOU 3345  N   ILE A 253    13612  16915  12176   -105   -595    -47
ATOM   3346  CA  ILE A 253      47.950 -25.000 181.759  1.00111.52           C  
ANISOU 3346  CA  ILE A 253    13492  16867  12012    -70   -563    -46
ATOM   3347  C   ILE A 253      47.557 -23.921 180.733  1.00116.04           C  
ANISOU 3347  C   ILE A 253    14138  17441  12510    -46   -535    -16
ATOM   3348  O   ILE A 253      47.351 -24.265 179.570  1.00116.02           O  
ANISOU 3348  O   ILE A 253    14122  17490  12470    -28   -502    -25
ATOM   3349  CB  ILE A 253      46.682 -25.527 182.494  1.00113.97           C  
ANISOU 3349  CB  ILE A 253    13801  17196  12306    -14   -577    -66
ATOM   3350  CG1 ILE A 253      47.010 -26.866 183.186  1.00114.16           C  
ANISOU 3350  CG1 ILE A 253    13771  17212  12393    -22   -563    -89
ATOM   3351  CG2 ILE A 253      45.407 -25.687 181.628  1.00114.54           C  
ANISOU 3351  CG2 ILE A 253    13848  17338  12333     32   -556   -103
ATOM   3352  CD1 ILE A 253      45.994 -27.258 184.257  1.00124.06           C  
ANISOU 3352  CD1 ILE A 253    15051  18441  13646     27   -544   -104
ATOM   3353  H   ILE A 253      48.683 -24.456 183.665  1.00112.39           H  
ATOM   3354  HA  ILE A 253      48.375 -25.833 181.196  1.00111.52           H  
ATOM   3355  HB  ILE A 253      46.440 -24.807 183.277  1.00113.97           H  
ATOM   3356 HG13 ILE A 253      47.991 -26.823 183.660  1.00114.16           H  
ATOM   3357 HG12 ILE A 253      47.075 -27.660 182.441  1.00114.16           H  
ATOM   3358 HG21 ILE A 253      44.582 -26.100 182.206  1.00114.54           H  
ATOM   3359 HG22 ILE A 253      45.048 -24.735 181.238  1.00114.54           H  
ATOM   3360 HG23 ILE A 253      45.581 -26.353 180.783  1.00114.54           H  
ATOM   3361 HD11 ILE A 253      46.445 -27.981 184.926  1.00124.06           H  
ATOM   3362 HD12 ILE A 253      45.685 -26.402 184.855  1.00124.06           H  
ATOM   3363 HD13 ILE A 253      45.102 -27.714 183.830  1.00124.06           H  
ATOM   3364  N   PHE A 254      47.499 -22.646 181.154  1.00112.56           N  
ANISOU 3364  N   PHE A 254    13783  16942  12043    -36   -541     17
ATOM   3365  CA  PHE A 254      47.258 -21.523 180.245  1.00112.69           C  
ANISOU 3365  CA  PHE A 254    13899  16941  11979      4   -495     58
ATOM   3366  C   PHE A 254      48.402 -21.297 179.247  1.00116.25           C  
ANISOU 3366  C   PHE A 254    14367  17352  12452    -44   -408     68
ATOM   3367  O   PHE A 254      48.110 -20.962 178.103  1.00116.42           O  
ANISOU 3367  O   PHE A 254    14459  17390  12385     13   -357     95
ATOM   3368  CB  PHE A 254      46.920 -20.233 181.016  1.00114.74           C  
ANISOU 3368  CB  PHE A 254    14246  17134  12214     21   -502     92
ATOM   3369  CG  PHE A 254      45.580 -20.263 181.729  1.00115.98           C  
ANISOU 3369  CG  PHE A 254    14411  17328  12326     86   -568     85
ATOM   3370  CD1 PHE A 254      44.382 -20.484 181.014  1.00119.22           C  
ANISOU 3370  CD1 PHE A 254    14835  17810  12655    177   -584     72
ATOM   3371  CD2 PHE A 254      45.518 -20.054 183.120  1.00117.66           C  
ANISOU 3371  CD2 PHE A 254    14619  17503  12582     65   -612     78
ATOM   3372  CE1 PHE A 254      43.171 -20.539 181.692  1.00119.71           C  
ANISOU 3372  CE1 PHE A 254    14888  17896  12702    229   -633     41
ATOM   3373  CE2 PHE A 254      44.298 -20.109 183.772  1.00120.14           C  
ANISOU 3373  CE2 PHE A 254    14948  17833  12868    118   -650     68
ATOM   3374  CZ  PHE A 254      43.130 -20.363 183.068  1.00118.32           C  
ANISOU 3374  CZ  PHE A 254    14715  17664  12578    192   -655     45
ATOM   3375  H   PHE A 254      47.651 -22.425 182.130  1.00112.56           H  
ATOM   3376  HA  PHE A 254      46.389 -21.783 179.637  1.00112.69           H  
ATOM   3377  HB3 PHE A 254      46.911 -19.378 180.338  1.00114.74           H  
ATOM   3378  HB2 PHE A 254      47.709 -20.030 181.743  1.00114.74           H  
ATOM   3379  HD1 PHE A 254      44.398 -20.624 179.943  1.00119.22           H  
ATOM   3380  HD2 PHE A 254      46.417 -19.861 183.686  1.00117.66           H  
ATOM   3381  HE1 PHE A 254      42.254 -20.709 181.152  1.00119.71           H  
ATOM   3382  HE2 PHE A 254      44.271 -19.958 184.836  1.00120.14           H  
ATOM   3383  HZ  PHE A 254      42.184 -20.402 183.588  1.00118.32           H  
ATOM   3384  N   ALA A 255      49.658 -21.541 179.667  1.00111.88           N  
ANISOU 3384  N   ALA A 255    13748  16749  12014   -137   -391     36
ATOM   3385  CA  ALA A 255      50.830 -21.532 178.790  1.00111.98           C  
ANISOU 3385  CA  ALA A 255    13755  16708  12084   -202   -294     23
ATOM   3386  C   ALA A 255      50.819 -22.685 177.769  1.00115.93           C  
ANISOU 3386  C   ALA A 255    14203  17285  12559   -192   -284     16
ATOM   3387  O   ALA A 255      51.152 -22.447 176.610  1.00116.52           O  
ANISOU 3387  O   ALA A 255    14335  17335  12601   -191   -192     34
ATOM   3388  CB  ALA A 255      52.111 -21.557 179.635  1.00112.76           C  
ANISOU 3388  CB  ALA A 255    13765  16750  12330   -295   -301    -45
ATOM   3389  H   ALA A 255      49.820 -21.815 180.626  1.00111.88           H  
ATOM   3390  HA  ALA A 255      50.820 -20.594 178.232  1.00111.98           H  
ATOM   3391  HB1 ALA A 255      52.999 -21.485 179.007  1.00112.76           H  
ATOM   3392  HB2 ALA A 255      52.137 -20.719 180.333  1.00112.76           H  
ATOM   3393  HB3 ALA A 255      52.196 -22.473 180.218  1.00112.76           H  
ATOM   3394  N   VAL A 256      50.393 -23.887 178.202  1.00111.73           N  
ANISOU 3394  N   VAL A 256    13575  16838  12038   -179   -364    -13
ATOM   3395  CA  VAL A 256      50.226 -25.078 177.362  1.00111.40           C  
ANISOU 3395  CA  VAL A 256    13460  16876  11990   -174   -356    -38
ATOM   3396  C   VAL A 256      49.175 -24.881 176.247  1.00116.70           C  
ANISOU 3396  C   VAL A 256    14202  17610  12530    -80   -339    -24
ATOM   3397  O   VAL A 256      49.466 -25.204 175.097  1.00116.75           O  
ANISOU 3397  O   VAL A 256    14223  17629  12507    -79   -280    -23
ATOM   3398  CB  VAL A 256      49.873 -26.334 178.224  1.00114.26           C  
ANISOU 3398  CB  VAL A 256    13717  17293  12404   -174   -416    -77
ATOM   3399  CG1 VAL A 256      49.234 -27.523 177.477  1.00113.65           C  
ANISOU 3399  CG1 VAL A 256    13566  17305  12313   -155   -396   -117
ATOM   3400  CG2 VAL A 256      51.096 -26.838 179.005  1.00114.00           C  
ANISOU 3400  CG2 VAL A 256    13619  17213  12482   -241   -431    -98
ATOM   3401  H   VAL A 256      50.150 -23.999 179.177  1.00111.73           H  
ATOM   3402  HA  VAL A 256      51.185 -25.261 176.872  1.00111.40           H  
ATOM   3403  HB  VAL A 256      49.146 -26.024 178.972  1.00114.26           H  
ATOM   3404 HG11 VAL A 256      49.118 -28.388 178.131  1.00113.65           H  
ATOM   3405 HG12 VAL A 256      48.242 -27.269 177.115  1.00113.65           H  
ATOM   3406 HG13 VAL A 256      49.832 -27.832 176.621  1.00113.65           H  
ATOM   3407 HG21 VAL A 256      50.813 -27.643 179.681  1.00114.00           H  
ATOM   3408 HG22 VAL A 256      51.870 -27.219 178.339  1.00114.00           H  
ATOM   3409 HG23 VAL A 256      51.549 -26.055 179.607  1.00114.00           H  
ATOM   3410  N   VAL A 257      47.993 -24.345 176.602  1.00113.93           N  
ANISOU 3410  N   VAL A 257    13897  17294  12098      9   -394    -20
ATOM   3411  CA  VAL A 257      46.878 -24.112 175.677  1.00114.54           C  
ANISOU 3411  CA  VAL A 257    14036  17445  12040    133   -409    -29
ATOM   3412  C   VAL A 257      47.139 -22.930 174.722  1.00119.83           C  
ANISOU 3412  C   VAL A 257    14866  18054  12610    183   -331     38
ATOM   3413  O   VAL A 257      46.798 -23.037 173.546  1.00119.98           O  
ANISOU 3413  O   VAL A 257    14931  18127  12530    265   -309     30
ATOM   3414  CB  VAL A 257      45.545 -23.888 176.446  1.00118.16           C  
ANISOU 3414  CB  VAL A 257    14491  17945  12458    213   -487    -59
ATOM   3415  CG1 VAL A 257      44.349 -23.437 175.576  1.00118.52           C  
ANISOU 3415  CG1 VAL A 257    14573  18089  12372    361   -526   -104
ATOM   3416  CG2 VAL A 257      45.149 -25.159 177.214  1.00117.20           C  
ANISOU 3416  CG2 VAL A 257    14235  17852  12444    162   -520   -124
ATOM   3417  H   VAL A 257      47.825 -24.112 177.572  1.00113.93           H  
ATOM   3418  HA  VAL A 257      46.762 -25.011 175.069  1.00114.54           H  
ATOM   3419  HB  VAL A 257      45.720 -23.110 177.191  1.00118.16           H  
ATOM   3420 HG11 VAL A 257      43.427 -23.426 176.157  1.00118.52           H  
ATOM   3421 HG12 VAL A 257      44.483 -22.429 175.185  1.00118.52           H  
ATOM   3422 HG13 VAL A 257      44.197 -24.110 174.731  1.00118.52           H  
ATOM   3423 HG21 VAL A 257      44.379 -24.931 177.944  1.00117.20           H  
ATOM   3424 HG22 VAL A 257      44.766 -25.928 176.543  1.00117.20           H  
ATOM   3425 HG23 VAL A 257      45.980 -25.594 177.768  1.00117.20           H  
ATOM   3426  N   LEU A 258      47.780 -21.858 175.225  1.00116.96           N  
ANISOU 3426  N   LEU A 258    14591  17572  12277    139   -277     96
ATOM   3427  CA  LEU A 258      48.237 -20.701 174.446  1.00118.02           C  
ANISOU 3427  CA  LEU A 258    14894  17607  12341    174   -156    163
ATOM   3428  C   LEU A 258      49.198 -21.114 173.319  1.00122.12           C  
ANISOU 3428  C   LEU A 258    15430  18095  12876    133    -50    163
ATOM   3429  O   LEU A 258      48.979 -20.731 172.173  1.00122.44           O  
ANISOU 3429  O   LEU A 258    15610  18131  12781    239     19    201
ATOM   3430  CB  LEU A 258      48.878 -19.669 175.409  1.00118.33           C  
ANISOU 3430  CB  LEU A 258    14976  17514  12470     93    -97    191
ATOM   3431  CG  LEU A 258      49.521 -18.404 174.790  1.00124.77           C  
ANISOU 3431  CG  LEU A 258    15964  18187  13256    104     76    248
ATOM   3432  CD1 LEU A 258      48.472 -17.470 174.159  1.00125.88           C  
ANISOU 3432  CD1 LEU A 258    16277  18323  13229    259     88    316
ATOM   3433  CD2 LEU A 258      50.398 -17.659 175.817  1.00127.82           C  
ANISOU 3433  CD2 LEU A 258    16309  18445  13810    -34    149    218
ATOM   3434  H   LEU A 258      48.016 -21.842 176.209  1.00116.96           H  
ATOM   3435  HA  LEU A 258      47.353 -20.257 173.987  1.00118.02           H  
ATOM   3436  HB3 LEU A 258      49.647 -20.187 175.983  1.00118.33           H  
ATOM   3437  HB2 LEU A 258      48.128 -19.346 176.131  1.00118.33           H  
ATOM   3438  HG  LEU A 258      50.197 -18.720 173.997  1.00124.77           H  
ATOM   3439 HD11 LEU A 258      48.920 -16.851 173.382  1.00125.88           H  
ATOM   3440 HD12 LEU A 258      47.655 -18.021 173.695  1.00125.88           H  
ATOM   3441 HD13 LEU A 258      48.030 -16.801 174.898  1.00125.88           H  
ATOM   3442 HD21 LEU A 258      50.099 -16.617 175.938  1.00127.82           H  
ATOM   3443 HD22 LEU A 258      50.359 -18.119 176.805  1.00127.82           H  
ATOM   3444 HD23 LEU A 258      51.443 -17.656 175.503  1.00127.82           H  
ATOM   3445  N   ILE A 259      50.218 -21.911 173.674  1.00118.29           N  
ANISOU 3445  N   ILE A 259    14809  17590  12545     -5    -41    119
ATOM   3446  CA  ILE A 259      51.235 -22.418 172.756  1.00118.83           C  
ANISOU 3446  CA  ILE A 259    14868  17620  12660    -68     61    107
ATOM   3447  C   ILE A 259      50.706 -23.521 171.811  1.00123.17           C  
ANISOU 3447  C   ILE A 259    15381  18303  13115      7     13     83
ATOM   3448  O   ILE A 259      51.152 -23.566 170.666  1.00123.33           O  
ANISOU 3448  O   ILE A 259    15489  18301  13069     39    108    101
ATOM   3449  CB  ILE A 259      52.507 -22.866 173.534  1.00121.41           C  
ANISOU 3449  CB  ILE A 259    15053  17887  13191   -230     72     52
ATOM   3450  CG1 ILE A 259      53.220 -21.621 174.116  1.00122.37           C  
ANISOU 3450  CG1 ILE A 259    15237  17857  13402   -294    170     51
ATOM   3451  CG2 ILE A 259      53.517 -23.717 172.737  1.00122.36           C  
ANISOU 3451  CG2 ILE A 259    15107  18004  13382   -303    139     18
ATOM   3452  CD1 ILE A 259      54.208 -21.935 175.244  1.00128.56           C  
ANISOU 3452  CD1 ILE A 259    15877  18614  14354   -397    107    -23
ATOM   3453  H   ILE A 259      50.327 -22.178 174.644  1.00118.29           H  
ATOM   3454  HA  ILE A 259      51.532 -21.585 172.119  1.00118.83           H  
ATOM   3455  HB  ILE A 259      52.175 -23.481 174.372  1.00121.41           H  
ATOM   3456 HG13 ILE A 259      52.490 -20.913 174.511  1.00122.37           H  
ATOM   3457 HG12 ILE A 259      53.738 -21.089 173.317  1.00122.37           H  
ATOM   3458 HG21 ILE A 259      54.425 -23.900 173.309  1.00122.36           H  
ATOM   3459 HG22 ILE A 259      53.113 -24.696 172.491  1.00122.36           H  
ATOM   3460 HG23 ILE A 259      53.807 -23.224 171.808  1.00122.36           H  
ATOM   3461 HD11 ILE A 259      54.406 -21.045 175.842  1.00128.56           H  
ATOM   3462 HD12 ILE A 259      53.808 -22.697 175.911  1.00128.56           H  
ATOM   3463 HD13 ILE A 259      55.163 -22.290 174.856  1.00128.56           H  
ATOM   3464  N   PHE A 260      49.723 -24.328 172.258  1.00119.54           N  
ANISOU 3464  N   PHE A 260    14801  17973  12648     43   -119     32
ATOM   3465  CA  PHE A 260      48.984 -25.281 171.418  1.00119.78           C  
ANISOU 3465  CA  PHE A 260    14765  18137  12608    114   -168    -26
ATOM   3466  C   PHE A 260      48.246 -24.589 170.262  1.00125.31           C  
ANISOU 3466  C   PHE A 260    15622  18881  13107    289   -159     -7
ATOM   3467  O   PHE A 260      48.384 -25.019 169.117  1.00125.06           O  
ANISOU 3467  O   PHE A 260    15612  18900  13003    339   -128    -29
ATOM   3468  CB  PHE A 260      48.042 -26.160 172.279  1.00120.78           C  
ANISOU 3468  CB  PHE A 260    14739  18367  12785    120   -281   -102
ATOM   3469  CG  PHE A 260      47.192 -27.177 171.525  1.00122.60           C  
ANISOU 3469  CG  PHE A 260    14874  18738  12971    189   -323   -198
ATOM   3470  CD1 PHE A 260      47.706 -28.461 171.249  1.00125.29           C  
ANISOU 3470  CD1 PHE A 260    15082  19114  13409    101   -293   -249
ATOM   3471  CD2 PHE A 260      45.955 -26.807 170.954  1.00125.40           C  
ANISOU 3471  CD2 PHE A 260    15261  19192  13194    346   -395   -254
ATOM   3472  CE1 PHE A 260      46.992 -29.351 170.460  1.00126.32           C  
ANISOU 3472  CE1 PHE A 260    15109  19373  13513    159   -322   -357
ATOM   3473  CE2 PHE A 260      45.257 -27.708 170.159  1.00128.52           C  
ANISOU 3473  CE2 PHE A 260    15545  19725  13563    414   -439   -379
ATOM   3474  CZ  PHE A 260      45.775 -28.973 169.912  1.00126.16           C  
ANISOU 3474  CZ  PHE A 260    15109  19456  13369    314   -397   -431
ATOM   3475  H   PHE A 260      49.413 -24.248 173.218  1.00119.54           H  
ATOM   3476  HA  PHE A 260      49.713 -25.944 170.955  1.00119.78           H  
ATOM   3477  HB3 PHE A 260      47.373 -25.526 172.858  1.00120.78           H  
ATOM   3478  HB2 PHE A 260      48.636 -26.708 173.010  1.00120.78           H  
ATOM   3479  HD1 PHE A 260      48.654 -28.759 171.659  1.00125.29           H  
ATOM   3480  HD2 PHE A 260      45.554 -25.818 171.120  1.00125.40           H  
ATOM   3481  HE1 PHE A 260      47.392 -30.335 170.258  1.00126.32           H
[truncated: 492,079 more chars]
