# Supplementary material for: Design, Synthesis, and Application of Fluorescent Ligands Targeting the Intracellular Allosteric Binding Site of the CXC Chemokine Receptor 2
Source: J Med Chem. 2023 Jul 31;66(18):12911–30. doi: 10.1021/acs.jmedchem.3c00849 (PMC10544029; doi:10.1021/acs.jmedchem.3c00849)
Supplement: Supplementary file 3 — jm3c00849_si_003.pdb [file jm3c00849_si_003.pdb]

HEADER    MEMBRANE PROTEIN                        03-DEC-19   6LFL
TITLE     CRYSTAL STRUCTURE OF A CLASS A GPCR
EXPDTA    X-RAY DIFFRACTION
REMARK   2 RESOLUTION.    3.20 ANGSTROMS
REMARK   3  R VALUE : 0.231000
REMARK   3  FREE R VALUE : 0.264000
REMARK   4 6LFL COMPLIES WITH FORMAT V. 3.30,
REMARK 200  TEMPERATURE           (KELVIN) : 100.00
REMARK 200  PH                             : NULL
REMARK 350 BIOMOLECULE: 1
REMARK 350 APPLY THE FOLLOWING TO CHAINS: A
REMARK 350   BIOMT1  1   1.000000 0.000000 0.000000   0.000000
REMARK 350   BIOMT2  1   0.000000 1.000000 0.000000   0.000000
REMARK 350   BIOMT3  1   0.000000 0.000000 1.000000   0.000000
REMARK 888
REMARK 888 WRITTEN BY MAESTRO (A PRODUCT OF SCHRODINGER, LLC)
CRYST1   41.300  108.460   82.600  90.00  91.16  90.00 P 1 21 1      2
ATOM      1  N   ILE A  46      69.330 -26.230 148.881  1.00164.21           N  
ANISOU    1  N   ILE A  46    23143  20329  18921  -1024   4962     94
ATOM      2  CA  ILE A  46      68.391 -25.128 149.113  1.00164.58           C  
ANISOU    2  CA  ILE A  46    23433  20391  18709   -787   4937    211
ATOM      3  C   ILE A  46      67.770 -25.215 150.542  1.00165.40           C  
ANISOU    3  C   ILE A  46    23197  20748  18899   -830   4554    164
ATOM      4  O   ILE A  46      68.414 -25.765 151.441  1.00163.15           O  
ANISOU    4  O   ILE A  46    22537  20503  18951  -1077   4436     25
ATOM      5  CB  ILE A  46      67.333 -24.997 147.963  1.00168.96           C  
ANISOU    5  CB  ILE A  46    24382  21050  18766   -426   4914    375
ATOM      6  CG1 ILE A  46      66.503 -26.286 147.758  1.00167.42           C  
ANISOU    6  CG1 ILE A  46    23984  21239  18388   -334   4512    366
ATOM      7  CG2 ILE A  46      67.980 -24.533 146.652  1.00172.46           C  
ANISOU    7  CG2 ILE A  46    25252  21165  19108   -352   5371    442
ATOM      8  CD1 ILE A  46      65.015 -26.067 147.871  1.00172.48           C  
ANISOU    8  CD1 ILE A  46    24715  22158  18662    -27   4207    449
ATOM      9  H1  ILE A  46      69.718 -26.152 147.952  1.00  0.00           H  
ATOM     10  H2  ILE A  46      70.075 -26.187 149.561  1.00  0.00           H  
ATOM     11  HA  ILE A  46      68.982 -24.212 149.091  1.00  0.00           H  
ATOM     12  HB  ILE A  46      66.635 -24.216 148.264  1.00  0.00           H  
ATOM     13 HG13 ILE A  46      66.814 -27.036 148.485  1.00  0.00           H  
ATOM     14 HG12 ILE A  46      66.733 -26.713 146.782  1.00  0.00           H  
ATOM     15 HG21 ILE A  46      67.217 -24.453 145.878  1.00  0.00           H  
ATOM     16 HG22 ILE A  46      68.448 -23.560 146.802  1.00  0.00           H  
ATOM     17 HG23 ILE A  46      68.736 -25.255 146.344  1.00  0.00           H  
ATOM     18 HD11 ILE A  46      64.495 -27.013 147.716  1.00  0.00           H  
ATOM     19 HD12 ILE A  46      64.778 -25.681 148.862  1.00  0.00           H  
ATOM     20 HD13 ILE A  46      64.695 -25.349 147.116  1.00  0.00           H  
ATOM     21  N   ASN A  47      66.539 -24.667 150.745  1.00161.42           N  
ANISOU   21  N   ASN A  47    22836  20408  18090   -578   4366    273
ATOM     22  CA  ASN A  47      65.795 -24.658 152.018  1.00158.87           C  
ANISOU   22  CA  ASN A  47    22250  20317  17796   -577   4020    249
ATOM     23  C   ASN A  47      65.542 -26.064 152.584  1.00158.97           C  
ANISOU   23  C   ASN A  47    21858  20641  17905   -684   3643    164
ATOM     24  O   ASN A  47      65.229 -26.195 153.768  1.00156.39           O  
ANISOU   24  O   ASN A  47    21261  20462  17698   -754   3396    113
ATOM     25  CB  ASN A  47      64.455 -23.914 151.862  1.00160.71           C  
ANISOU   25  CB  ASN A  47    22749  20671  17644   -256   3904    385
ATOM     26  CG  ASN A  47      64.575 -22.453 151.492  1.00187.42           C  
ANISOU   26  CG  ASN A  47    26531  23757  20923   -129   4258    480
ATOM     27  OD1 ASN A  47      65.085 -21.626 152.256  1.00182.05           O  
ANISOU   27  OD1 ASN A  47    25809  22888  20473   -267   4415    438
ATOM     28  ND2 ASN A  47      64.083 -22.101 150.313  1.00181.70           N  
ANISOU   28  ND2 ASN A  47    26211  22987  19840    152   4393    607
ATOM     29  H   ASN A  47      66.055 -24.216 149.982  1.00  0.00           H  
ATOM     30  HA  ASN A  47      66.394 -24.111 152.747  1.00  0.00           H  
ATOM     31  HB3 ASN A  47      63.882 -24.006 152.784  1.00  0.00           H  
ATOM     32  HB2 ASN A  47      63.843 -24.425 151.119  1.00  0.00           H  
ATOM     33 HD22 ASN A  47      64.134 -21.138 150.011  1.00  0.00           H  
ATOM     34 HD21 ASN A  47      63.657 -22.795 149.716  1.00  0.00           H  
ATOM     35  N   LYS A  48      65.678 -27.103 151.732  1.00155.21           N  
ANISOU   35  N   LYS A  48    21352  20249  17372   -690   3620    150
ATOM     36  CA  LYS A  48      65.487 -28.519 152.053  1.00152.84           C  
ANISOU   36  CA  LYS A  48    20702  20216  17152   -784   3320     73
ATOM     37  C   LYS A  48      66.422 -29.030 153.156  1.00155.34           C  
ANISOU   37  C   LYS A  48    20644  20505  17871  -1075   3261    -58
ATOM     38  O   LYS A  48      65.975 -29.787 154.019  1.00152.63           O  
ANISOU   38  O   LYS A  48    20011  20394  17586  -1114   2961   -104
ATOM     39  CB  LYS A  48      65.595 -29.385 150.784  1.00155.88           C  
ANISOU   39  CB  LYS A  48    21176  20642  17408   -738   3382     82
ATOM     40  CG  LYS A  48      64.398 -29.231 149.848  1.00171.85           C  
ANISOU   40  CG  LYS A  48    23475  22822  19000   -410   3292    178
ATOM     41  CD  LYS A  48      64.502 -30.110 148.608  1.00182.44           C  
ANISOU   41  CD  LYS A  48    24897  24213  20208   -357   3343    171
ATOM     42  CE  LYS A  48      63.326 -29.913 147.680  1.00191.80           C  
ANISOU   42  CE  LYS A  48    26361  25559  20954     -2   3245    242
ATOM     43  NZ  LYS A  48      63.352 -30.868 146.540  1.00198.40           N1+
ANISOU   43  NZ  LYS A  48    27237  26488  21657     58   3248    212
ATOM     44  H   LYS A  48      65.935 -26.937 150.770  1.00  0.00           H  
ATOM     45  HA  LYS A  48      64.468 -28.626 152.425  1.00  0.00           H  
ATOM     46  HB3 LYS A  48      65.700 -30.432 151.068  1.00  0.00           H  
ATOM     47  HB2 LYS A  48      66.509 -29.129 150.248  1.00  0.00           H  
ATOM     48  HG3 LYS A  48      64.306 -28.188 149.546  1.00  0.00           H  
ATOM     49  HG2 LYS A  48      63.483 -29.473 150.388  1.00  0.00           H  
ATOM     50  HD3 LYS A  48      64.555 -31.156 148.909  1.00  0.00           H  
ATOM     51  HD2 LYS A  48      65.426 -29.880 148.077  1.00  0.00           H  
ATOM     52  HE3 LYS A  48      63.333 -28.892 147.298  1.00  0.00           H  
ATOM     53  HE2 LYS A  48      62.398 -30.040 148.238  1.00  0.00           H  
ATOM     54  HZ1 LYS A  48      62.552 -30.705 145.945  1.00  0.00           H  
ATOM     55  HZ2 LYS A  48      64.200 -30.735 146.008  1.00  0.00           H  
ATOM     56  HZ3 LYS A  48      63.321 -31.814 146.892  1.00  0.00           H  
ATOM     57  N   TYR A  49      67.704 -28.599 153.140  1.00153.44           N  
ANISOU   57  N   TYR A  49    20416  19977  17907  -1265   3553   -130
ATOM     58  CA  TYR A  49      68.719 -28.981 154.133  1.00152.32           C  
ANISOU   58  CA  TYR A  49    19931  19785  18157  -1525   3517   -282
ATOM     59  C   TYR A  49      68.328 -28.522 155.555  1.00151.61           C  
ANISOU   59  C   TYR A  49    19669  19793  18144  -1528   3304   -314
ATOM     60  O   TYR A  49      68.478 -29.285 156.509  1.00149.47           O  
ANISOU   60  O   TYR A  49    19075  19668  18047  -1637   3071   -403
ATOM     61  CB  TYR A  49      70.132 -28.495 153.698  1.00156.74           C  
ANISOU   61  CB  TYR A  49    20564  19997  18993  -1707   3905   -377
ATOM     62  H   TYR A  49      68.017 -27.973 152.412  1.00  0.00           H  
ATOM     63  HA  TYR A  49      68.751 -30.070 154.150  1.00  0.00           H  
ATOM     64  HB1 TYR A  49      70.865 -28.790 154.449  1.00  0.00           H  
ATOM     65  HB2 TYR A  49      70.393 -28.945 152.740  1.00  0.00           H  
ATOM     66  HB3 TYR A  49      70.129 -27.409 153.600  1.00  0.00           H  
ATOM     67  N   PHE A  50      67.792 -27.288 155.665  1.00146.47           N  
ANISOU   67  N   PHE A  50    19250  19059  17343  -1392   3388   -235
ATOM     68  CA  PHE A  50      67.348 -26.639 156.899  1.00144.19           C  
ANISOU   68  CA  PHE A  50    18861  18835  17091  -1371   3227   -249
ATOM     69  C   PHE A  50      66.183 -27.397 157.538  1.00141.39           C  
ANISOU   69  C   PHE A  50    18337  18812  16572  -1263   2836   -205
ATOM     70  O   PHE A  50      66.194 -27.621 158.747  1.00139.42           O  
ANISOU   70  O   PHE A  50    17834  18665  16475  -1342   2634   -277
ATOM     71  CB  PHE A  50      66.992 -25.162 156.610  1.00148.13           C  
ANISOU   71  CB  PHE A  50    19698  19151  17433  -1231   3452   -156
ATOM     72  CG  PHE A  50      65.905 -24.527 157.452  1.00149.29           C  
ANISOU   72  CG  PHE A  50    19864  19440  17420  -1087   3244    -88
ATOM     73  CD1 PHE A  50      66.203 -23.950 158.681  1.00152.23           C  
ANISOU   73  CD1 PHE A  50    20068  19766  18006  -1194   3200   -176
ATOM     74  CD2 PHE A  50      64.593 -24.464 156.992  1.00151.64           C  
ANISOU   74  CD2 PHE A  50    20350  19912  17355   -835   3098     51
ATOM     75  CE1 PHE A  50      65.202 -23.340 159.445  1.00152.69           C  
ANISOU   75  CE1 PHE A  50    20153  19944  17918  -1065   3022   -111
ATOM     76  CE2 PHE A  50      63.590 -23.873 157.767  1.00154.00           C  
ANISOU   76  CE2 PHE A  50    20660  20334  17519   -707   2913    104
ATOM     77  CZ  PHE A  50      63.900 -23.319 158.990  1.00151.63           C  
ANISOU   77  CZ  PHE A  50    20200  19979  17434   -828   2881     31
ATOM     78  H   PHE A  50      67.665 -26.717 154.841  1.00  0.00           H  
ATOM     79  HA  PHE A  50      68.181 -26.651 157.602  1.00  0.00           H  
ATOM     80  HB3 PHE A  50      66.736 -25.055 155.556  1.00  0.00           H  
ATOM     81  HB2 PHE A  50      67.896 -24.556 156.677  1.00  0.00           H  
ATOM     82  HD1 PHE A  50      67.216 -23.970 159.055  1.00  0.00           H  
ATOM     83  HD2 PHE A  50      64.339 -24.874 156.026  1.00  0.00           H  
ATOM     84  HE1 PHE A  50      65.448 -22.884 160.393  1.00  0.00           H  
ATOM     85  HE2 PHE A  50      62.572 -23.851 157.407  1.00  0.00           H  
ATOM     86  HZ  PHE A  50      63.125 -22.869 159.592  1.00  0.00           H  
ATOM     87  N   VAL A  51      65.189 -27.789 156.720  1.00134.40           N  
ANISOU   87  N   VAL A  51    17597  18087  15381  -1076   2741   -102
ATOM     88  CA  VAL A  51      63.997 -28.520 157.145  1.00130.85           C  
ANISOU   88  CA  VAL A  51    17007  17941  14767   -960   2406    -76
ATOM     89  C   VAL A  51      64.397 -29.806 157.874  1.00129.13           C  
ANISOU   89  C   VAL A  51    16431  17860  14774  -1129   2220   -177
ATOM     90  O   VAL A  51      63.939 -30.019 158.998  1.00127.27           O  
ANISOU   90  O   VAL A  51    16007  17763  14586  -1136   1997   -202
ATOM     91  CB  VAL A  51      63.016 -28.760 155.960  1.00135.33           C  
ANISOU   91  CB  VAL A  51    17784  18641  14995   -735   2370     10
ATOM     92  CG1 VAL A  51      61.871 -29.695 156.345  1.00133.48           C  
ANISOU   92  CG1 VAL A  51    17355  18716  14645   -646   2043    -10
ATOM     93  CG2 VAL A  51      62.465 -27.438 155.431  1.00136.95           C  
ANISOU   93  CG2 VAL A  51    18353  18736  14947   -521   2513    118
ATOM     94  H   VAL A  51      65.235 -27.580 155.733  1.00  0.00           H  
ATOM     95  HA  VAL A  51      63.477 -27.891 157.868  1.00  0.00           H  
ATOM     96  HB  VAL A  51      63.576 -29.234 155.154  1.00  0.00           H  
ATOM     97 HG11 VAL A  51      61.211 -29.834 155.489  1.00  0.00           H  
ATOM     98 HG12 VAL A  51      62.276 -30.659 156.652  1.00  0.00           H  
ATOM     99 HG13 VAL A  51      61.307 -29.259 157.170  1.00  0.00           H  
ATOM    100 HG21 VAL A  51      61.782 -27.633 154.604  1.00  0.00           H  
ATOM    101 HG22 VAL A  51      61.931 -26.922 156.228  1.00  0.00           H  
ATOM    102 HG23 VAL A  51      63.288 -26.814 155.083  1.00  0.00           H  
ATOM    103  N   VAL A  52      65.303 -30.614 157.266  1.00122.94           N  
ANISOU  103  N   VAL A  52    15566  17013  14135  -1265   2331   -234
ATOM    104  CA  VAL A  52      65.800 -31.885 157.821  1.00119.85           C  
ANISOU  104  CA  VAL A  52    14854  16726  13957  -1420   2189   -328
ATOM    105  C   VAL A  52      66.496 -31.660 159.179  1.00120.68           C  
ANISOU  105  C   VAL A  52    14749  16772  14330  -1555   2125   -423
ATOM    106  O   VAL A  52      66.280 -32.450 160.105  1.00118.48           O  
ANISOU  106  O   VAL A  52    14239  16655  14122  -1580   1901   -462
ATOM    107  CB  VAL A  52      66.663 -32.703 156.819  1.00123.80           C  
ANISOU  107  CB  VAL A  52    15332  17149  14556  -1534   2346   -369
ATOM    108  CG1 VAL A  52      66.959 -34.101 157.356  1.00121.96           C  
ANISOU  108  CG1 VAL A  52    14781  17059  14499  -1656   2176   -449
ATOM    109  CG2 VAL A  52      65.976 -32.810 155.461  1.00124.37           C  
ANISOU  109  CG2 VAL A  52    15639  17274  14341  -1376   2413   -283
ATOM    110  H   VAL A  52      65.686 -30.357 156.367  1.00  0.00           H  
ATOM    111  HA  VAL A  52      64.918 -32.491 158.028  1.00  0.00           H  
ATOM    112  HB  VAL A  52      67.611 -32.183 156.682  1.00  0.00           H  
ATOM    113 HG11 VAL A  52      67.564 -34.648 156.633  1.00  0.00           H  
ATOM    114 HG12 VAL A  52      67.503 -34.022 158.297  1.00  0.00           H  
ATOM    115 HG13 VAL A  52      66.022 -34.633 157.522  1.00  0.00           H  
ATOM    116 HG21 VAL A  52      66.602 -33.387 154.781  1.00  0.00           H  
ATOM    117 HG22 VAL A  52      65.013 -33.308 155.578  1.00  0.00           H  
ATOM    118 HG23 VAL A  52      65.821 -31.812 155.052  1.00  0.00           H  
ATOM    119  N   ILE A  53      67.265 -30.550 159.310  1.00116.82           N  
ANISOU  119  N   ILE A  53    14353  16054  13978  -1622   2326   -465
ATOM    120  CA  ILE A  53      67.938 -30.152 160.556  1.00115.37           C  
ANISOU  120  CA  ILE A  53    13986  15806  14044  -1732   2277   -581
ATOM    121  C   ILE A  53      66.895 -29.944 161.671  1.00115.71           C  
ANISOU  121  C   ILE A  53    13975  16025  13964  -1617   2021   -534
ATOM    122  O   ILE A  53      66.981 -30.612 162.697  1.00113.11           O  
ANISOU  122  O   ILE A  53    13412  15815  13751  -1659   1817   -600
ATOM    123  CB  ILE A  53      68.875 -28.919 160.345  1.00120.08           C  
ANISOU  123  CB  ILE A  53    14708  16109  14809  -1820   2580   -653
ATOM    124  CG1 ILE A  53      70.211 -29.350 159.715  1.00121.16           C  
ANISOU  124  CG1 ILE A  53    14768  16070  15197  -1997   2794   -773
ATOM    125  CG2 ILE A  53      69.103 -28.117 161.647  1.00120.86           C  
ANISOU  125  CG2 ILE A  53    14683  16169  15071  -1860   2509   -752
ATOM    126  CD1 ILE A  53      71.114 -28.188 159.230  1.00131.21           C  
ANISOU  126  CD1 ILE A  53    16204  17020  16630  -2084   3164   -846
ATOM    127  H   ILE A  53      67.405 -29.936 158.520  1.00  0.00           H  
ATOM    128  HA  ILE A  53      68.570 -30.987 160.860  1.00  0.00           H  
ATOM    129  HB  ILE A  53      68.382 -28.254 159.636  1.00  0.00           H  
ATOM    130 HG13 ILE A  53      70.016 -30.026 158.883  1.00  0.00           H  
ATOM    131 HG12 ILE A  53      70.764 -29.963 160.427  1.00  0.00           H  
ATOM    132 HG21 ILE A  53      69.761 -27.272 161.443  1.00  0.00           H  
ATOM    133 HG22 ILE A  53      68.147 -27.751 162.021  1.00  0.00           H  
ATOM    134 HG23 ILE A  53      69.562 -28.762 162.396  1.00  0.00           H  
ATOM    135 HD11 ILE A  53      72.031 -28.594 158.802  1.00  0.00           H  
ATOM    136 HD12 ILE A  53      70.586 -27.608 158.473  1.00  0.00           H  
ATOM    137 HD13 ILE A  53      71.362 -27.543 160.073  1.00  0.00           H  
ATOM    138  N   ILE A  54      65.893 -29.066 161.428  1.00112.12           N  
ANISOU  138  N   ILE A  54    13751  15586  13265  -1458   2036   -418
ATOM    139  CA  ILE A  54      64.803 -28.731 162.355  1.00110.83           C  
ANISOU  139  CA  ILE A  54    13576  15570  12964  -1338   1823   -364
ATOM    140  C   ILE A  54      64.001 -29.975 162.720  1.00112.94           C  
ANISOU  140  C   ILE A  54    13675  16089  13148  -1287   1561   -347
ATOM    141  O   ILE A  54      63.651 -30.156 163.886  1.00111.06           O  
ANISOU  141  O   ILE A  54    13290  15956  12952  -1279   1371   -371
ATOM    142  CB  ILE A  54      63.889 -27.588 161.801  1.00114.86           C  
ANISOU  142  CB  ILE A  54    14387  16039  13218  -1164   1913   -243
ATOM    143  CG1 ILE A  54      64.696 -26.378 161.241  1.00117.45           C  
ANISOU  143  CG1 ILE A  54    14925  16082  13618  -1207   2239   -250
ATOM    144  CG2 ILE A  54      62.837 -27.130 162.824  1.00114.37           C  
ANISOU  144  CG2 ILE A  54    14304  16107  13046  -1056   1708   -202
ATOM    145  CD1 ILE A  54      65.823 -25.706 162.156  1.00127.09           C  
ANISOU  145  CD1 ILE A  54    16011  17123  15155  -1378   2345   -389
ATOM    146  H   ILE A  54      65.853 -28.577 160.545  1.00  0.00           H  
ATOM    147  HA  ILE A  54      65.261 -28.362 163.272  1.00  0.00           H  
ATOM    148  HB  ILE A  54      63.340 -28.011 160.960  1.00  0.00           H  
ATOM    149 HG13 ILE A  54      63.999 -25.607 160.912  1.00  0.00           H  
ATOM    150 HG12 ILE A  54      65.135 -26.656 160.283  1.00  0.00           H  
ATOM    151 HG21 ILE A  54      62.229 -26.336 162.390  1.00  0.00           H  
ATOM    152 HG22 ILE A  54      62.198 -27.972 163.090  1.00  0.00           H  
ATOM    153 HG23 ILE A  54      63.337 -26.757 163.718  1.00  0.00           H  
ATOM    154 HD11 ILE A  54      66.286 -24.880 161.616  1.00  0.00           H  
ATOM    155 HD12 ILE A  54      65.370 -25.330 163.074  1.00  0.00           H  
ATOM    156 HD13 ILE A  54      66.582 -26.449 162.403  1.00  0.00           H  
ATOM    157  N   TYR A  55      63.732 -30.835 161.728  1.00110.03           N  
ANISOU  157  N   TYR A  55    13331  15806  12670  -1253   1569   -314
ATOM    158  CA  TYR A  55      62.991 -32.075 161.924  1.00108.90           C  
ANISOU  158  CA  TYR A  55    13029  15885  12465  -1214   1366   -315
ATOM    159  C   TYR A  55      63.750 -33.017 162.857  1.00110.90           C  
ANISOU  159  C   TYR A  55    13014  16166  12956  -1352   1270   -404
ATOM    160  O   TYR A  55      63.151 -33.534 163.793  1.00109.09           O  
ANISOU  160  O   TYR A  55    12656  16075  12719  -1314   1086   -408
ATOM    161  CB  TYR A  55      62.676 -32.743 160.574  1.00111.27           C  
ANISOU  161  CB  TYR A  55    13408  16250  12621  -1160   1425   -287
ATOM    162  CG  TYR A  55      61.401 -32.290 159.879  1.00114.80           C  
ANISOU  162  CG  TYR A  55    14055  16795  12768   -952   1388   -212
ATOM    163  CD1 TYR A  55      60.933 -30.983 160.012  1.00117.68           C  
ANISOU  163  CD1 TYR A  55    14623  17088  13000   -835   1426   -148
ATOM    164  CD2 TYR A  55      60.712 -33.143 159.022  1.00116.08           C  
ANISOU  164  CD2 TYR A  55    14206  17119  12782   -863   1323   -220
ATOM    165  CE1 TYR A  55      59.780 -30.556 159.352  1.00119.80           C  
ANISOU  165  CE1 TYR A  55    15081  17452  12986   -621   1382    -88
ATOM    166  CE2 TYR A  55      59.566 -32.724 158.346  1.00118.12           C  
ANISOU  166  CE2 TYR A  55    14640  17480  12762   -650   1272   -180
ATOM    167  CZ  TYR A  55      59.102 -31.430 158.514  1.00127.34           C  
ANISOU  167  CZ  TYR A  55    16014  18579  13791   -521   1297   -111
ATOM    168  OH  TYR A  55      57.974 -31.021 157.839  1.00129.29           O  
ANISOU  168  OH  TYR A  55    16437  18933  13755   -288   1235    -79
ATOM    169  H   TYR A  55      64.047 -30.637 160.789  1.00  0.00           H  
ATOM    170  HA  TYR A  55      62.043 -31.825 162.401  1.00  0.00           H  
ATOM    171  HB3 TYR A  55      62.648 -33.825 160.706  1.00  0.00           H  
ATOM    172  HB2 TYR A  55      63.521 -32.606 159.899  1.00  0.00           H  
ATOM    173  HD1 TYR A  55      61.465 -30.280 160.635  1.00  0.00           H  
ATOM    174  HD2 TYR A  55      61.062 -34.153 158.869  1.00  0.00           H  
ATOM    175  HE1 TYR A  55      59.418 -29.548 159.494  1.00  0.00           H  
ATOM    176  HE2 TYR A  55      59.043 -33.408 157.694  1.00  0.00           H  
ATOM    177  HH  TYR A  55      57.636 -31.747 157.309  1.00  0.00           H  
ATOM    178  N   ALA A  56      65.072 -33.185 162.644  1.00107.86           N  
ANISOU  178  N   ALA A  56    12558  15639  12785  -1500   1404   -481
ATOM    179  CA  ALA A  56      65.927 -34.036 163.480  1.00106.84           C  
ANISOU  179  CA  ALA A  56    12183  15525  12888  -1616   1319   -580
ATOM    180  C   ALA A  56      66.136 -33.435 164.875  1.00109.99           C  
ANISOU  180  C   ALA A  56    12498  15900  13393  -1616   1210   -637
ATOM    181  O   ALA A  56      66.215 -34.174 165.857  1.00108.67           O  
ANISOU  181  O   ALA A  56    12156  15827  13308  -1620   1048   -682
ATOM    182  CB  ALA A  56      67.266 -34.257 162.800  1.00108.47           C  
ANISOU  182  CB  ALA A  56    12343  15577  13296  -1765   1499   -664
ATOM    183  H   ALA A  56      65.524 -32.711 161.875  1.00  0.00           H  
ATOM    184  HA  ALA A  56      65.438 -35.004 163.595  1.00  0.00           H  
ATOM    185  HB1 ALA A  56      67.893 -34.890 163.428  1.00  0.00           H  
ATOM    186  HB2 ALA A  56      67.109 -34.743 161.837  1.00  0.00           H  
ATOM    187  HB3 ALA A  56      67.759 -33.297 162.646  1.00  0.00           H  
ATOM    188  N   LEU A  57      66.211 -32.091 164.947  1.00107.02           N  
ANISOU  188  N   LEU A  57    12260  15396  13006  -1601   1309   -635
ATOM    189  CA  LEU A  57      66.388 -31.295 166.159  1.00106.51           C  
ANISOU  189  CA  LEU A  57    12142  15296  13033  -1598   1231   -698
ATOM    190  C   LEU A  57      65.149 -31.409 167.054  1.00107.29           C  
ANISOU  190  C   LEU A  57    12236  15568  12961  -1466   1014   -619
ATOM    191  O   LEU A  57      65.293 -31.692 168.244  1.00107.13           O  
ANISOU  191  O   LEU A  57    12071  15608  13024  -1461    857   -678
ATOM    192  CB  LEU A  57      66.649 -29.831 165.771  1.00108.28           C  
ANISOU  192  CB  LEU A  57    12543  15329  13269  -1613   1437   -703
ATOM    193  CG  LEU A  57      67.110 -28.900 166.873  1.00114.07           C  
ANISOU  193  CG  LEU A  57    13206  15982  14152  -1645   1414   -810
ATOM    194  CD1 LEU A  57      68.453 -28.285 166.525  1.00116.13           C  
ANISOU  194  CD1 LEU A  57    13443  16013  14666  -1788   1652   -958
ATOM    195  CD2 LEU A  57      66.064 -27.829 167.145  1.00116.42           C  
ANISOU  195  CD2 LEU A  57    13680  16291  14262  -1527   1398   -708
ATOM    196  H   LEU A  57      66.143 -31.536 164.106  1.00  0.00           H  
ATOM    197  HA  LEU A  57      67.252 -31.673 166.705  1.00  0.00           H  
ATOM    198  HB3 LEU A  57      65.754 -29.419 165.304  1.00  0.00           H  
ATOM    199  HB2 LEU A  57      67.367 -29.800 164.952  1.00  0.00           H  
ATOM    200  HG  LEU A  57      67.234 -29.489 167.782  1.00  0.00           H  
ATOM    201 HD11 LEU A  57      68.768 -27.619 167.329  1.00  0.00           H  
ATOM    202 HD12 LEU A  57      69.193 -29.075 166.398  1.00  0.00           H  
ATOM    203 HD13 LEU A  57      68.364 -27.718 165.598  1.00  0.00           H  
ATOM    204 HD21 LEU A  57      66.415 -27.171 167.940  1.00  0.00           H  
ATOM    205 HD22 LEU A  57      65.896 -27.246 166.239  1.00  0.00           H  
ATOM    206 HD23 LEU A  57      65.131 -28.301 167.451  1.00  0.00           H  
ATOM    207  N   VAL A  58      63.938 -31.210 166.481  1.00100.98           N  
ANISOU  207  N   VAL A  58    11597  14846  11923  -1351   1007   -498
ATOM    208  CA  VAL A  58      62.669 -31.315 167.208  1.00 98.49           C  
ANISOU  208  CA  VAL A  58    11286  14686  11448  -1227    826   -432
ATOM    209  C   VAL A  58      62.464 -32.759 167.684  1.00 99.34           C  
ANISOU  209  C   VAL A  58    11217  14939  11587  -1228    681   -451
ATOM    210  O   VAL A  58      62.190 -32.963 168.863  1.00 97.76           O  
ANISOU  210  O   VAL A  58    10935  14806  11405  -1190    538   -463
ATOM    211  CB  VAL A  58      61.468 -30.740 166.401  1.00102.25           C  
ANISOU  211  CB  VAL A  58    11966  15208  11676  -1095    857   -328
ATOM    212  CG1 VAL A  58      60.124 -31.169 166.988  1.00100.91           C  
ANISOU  212  CG1 VAL A  58    11760  15216  11364   -980    674   -287
ATOM    213  CG2 VAL A  58      61.548 -29.218 166.310  1.00103.07           C  
ANISOU  213  CG2 VAL A  58    12255  15168  11740  -1066    982   -298
ATOM    214  H   VAL A  58      63.876 -30.975 165.501  1.00  0.00           H  
ATOM    215  HA  VAL A  58      62.768 -30.701 168.103  1.00  0.00           H  
ATOM    216  HB  VAL A  58      61.529 -31.137 165.388  1.00  0.00           H  
ATOM    217 HG11 VAL A  58      59.315 -30.745 166.393  1.00  0.00           H  
ATOM    218 HG12 VAL A  58      60.052 -32.257 166.975  1.00  0.00           H  
ATOM    219 HG13 VAL A  58      60.045 -30.812 168.015  1.00  0.00           H  
ATOM    220 HG21 VAL A  58      60.697 -28.842 165.741  1.00  0.00           H  
ATOM    221 HG22 VAL A  58      61.530 -28.792 167.313  1.00  0.00           H  
ATOM    222 HG23 VAL A  58      62.473 -28.932 165.810  1.00  0.00           H  
ATOM    223  N   PHE A  59      62.681 -33.747 166.785  1.00 95.69           N  
ANISOU  223  N   PHE A  59    10707  14511  11141  -1274    738   -456
ATOM    224  CA  PHE A  59      62.572 -35.191 167.034  1.00 94.87           C  
ANISOU  224  CA  PHE A  59    10442  14523  11080  -1287    651   -476
ATOM    225  C   PHE A  59      63.226 -35.609 168.343  1.00102.01           C  
ANISOU  225  C   PHE A  59    11195  15424  12139  -1316    545   -539
ATOM    226  O   PHE A  59      62.628 -36.376 169.106  1.00100.87           O  
ANISOU  226  O   PHE A  59    10982  15383  11960  -1254    431   -523
ATOM    227  CB  PHE A  59      63.199 -35.985 165.874  1.00 96.38           C  
ANISOU  227  CB  PHE A  59    10595  14695  11329  -1373    769   -498
ATOM    228  CG  PHE A  59      63.425 -37.460 166.124  1.00 96.60           C  
ANISOU  228  CG  PHE A  59    10445  14804  11455  -1417    716   -534
ATOM    229  CD1 PHE A  59      62.380 -38.369 166.012  1.00 98.11           C  
ANISOU  229  CD1 PHE A  59    10595  15138  11546  -1354    661   -507
ATOM    230  CD2 PHE A  59      64.690 -37.943 166.441  1.00 98.58           C  
ANISOU  230  CD2 PHE A  59    10565  14982  11910  -1518    736   -608
ATOM    231  CE1 PHE A  59      62.592 -39.733 166.213  1.00 98.15           C  
ANISOU  231  CE1 PHE A  59    10445  15199  11647  -1395    646   -539
ATOM    232  CE2 PHE A  59      64.898 -39.308 166.662  1.00100.43           C  
ANISOU  232  CE2 PHE A  59    10649  15284  12227  -1545    698   -633
ATOM    233  CZ  PHE A  59      63.850 -40.195 166.531  1.00 97.50           C  
ANISOU  233  CZ  PHE A  59    10254  15042  11749  -1486    665   -590
ATOM    234  H   PHE A  59      62.946 -33.518 165.838  1.00  0.00           H  
ATOM    235  HA  PHE A  59      61.514 -35.447 167.087  1.00  0.00           H  
ATOM    236  HB3 PHE A  59      64.143 -35.520 165.589  1.00  0.00           H  
ATOM    237  HB2 PHE A  59      62.586 -35.861 164.981  1.00  0.00           H  
ATOM    238  HD1 PHE A  59      61.387 -38.023 165.766  1.00  0.00           H  
ATOM    239  HD2 PHE A  59      65.524 -37.262 166.519  1.00  0.00           H  
ATOM    240  HE1 PHE A  59      61.770 -40.427 166.119  1.00  0.00           H  
ATOM    241  HE2 PHE A  59      65.879 -39.667 166.935  1.00  0.00           H  
ATOM    242  HZ  PHE A  59      64.016 -41.252 166.678  1.00  0.00           H  
ATOM    243  N   LEU A  60      64.472 -35.137 168.574  1.00101.47           N  
ANISOU  243  N   LEU A  60    11078  15232  12242  -1401    591   -623
ATOM    244  CA  LEU A  60      65.254 -35.455 169.769  1.00102.04           C  
ANISOU  244  CA  LEU A  60    11006  15300  12464  -1410    480   -712
ATOM    245  C   LEU A  60      64.726 -34.736 171.001  1.00105.30           C  
ANISOU  245  C   LEU A  60    11457  15741  12813  -1314    352   -703
ATOM    246  O   LEU A  60      64.495 -35.382 172.024  1.00103.93           O  
ANISOU  246  O   LEU A  60    11215  15646  12626  -1240    217   -704
ATOM    247  CB  LEU A  60      66.747 -35.192 169.540  1.00103.59           C  
ANISOU  247  CB  LEU A  60    11115  15361  12882  -1529    569   -842
ATOM    248  CG  LEU A  60      67.387 -36.062 168.452  1.00109.60           C  
ANISOU  248  CG  LEU A  60    11820  16090  13734  -1631    690   -863
ATOM    249  CD1 LEU A  60      68.647 -35.424 167.913  1.00111.81           C  
ANISOU  249  CD1 LEU A  60    12076  16197  14211  -1757    844   -983
ATOM    250  CD2 LEU A  60      67.663 -37.485 168.945  1.00112.11           C  
ANISOU  250  CD2 LEU A  60    11979  16500  14117  -1619    587   -888
ATOM    251  H   LEU A  60      64.914 -34.528 167.901  1.00  0.00           H  
ATOM    252  HA  LEU A  60      65.142 -36.524 169.950  1.00  0.00           H  
ATOM    253  HB3 LEU A  60      67.286 -35.331 170.477  1.00  0.00           H  
ATOM    254  HB2 LEU A  60      66.895 -34.140 169.295  1.00  0.00           H  
ATOM    255  HG  LEU A  60      66.677 -36.132 167.628  1.00  0.00           H  
ATOM    256 HD11 LEU A  60      69.078 -36.064 167.143  1.00  0.00           H  
ATOM    257 HD12 LEU A  60      68.407 -34.451 167.484  1.00  0.00           H  
ATOM    258 HD13 LEU A  60      69.365 -35.296 168.723  1.00  0.00           H  
ATOM    259 HD21 LEU A  60      68.116 -38.067 168.142  1.00  0.00           H  
ATOM    260 HD22 LEU A  60      68.343 -37.450 169.796  1.00  0.00           H  
ATOM    261 HD23 LEU A  60      66.726 -37.953 169.248  1.00  0.00           H  
ATOM    262  N   LEU A  61      64.462 -33.421 170.877  1.00102.28           N  
ANISOU  262  N   LEU A  61    11198  15289  12376  -1306    408   -684
ATOM    263  CA  LEU A  61      63.906 -32.585 171.940  1.00102.12           C  
ANISOU  263  CA  LEU A  61    11229  15284  12289  -1224    306   -672
ATOM    264  C   LEU A  61      62.527 -33.074 172.416  1.00106.02           C  
ANISOU  264  C   LEU A  61    11768  15911  12605  -1108    194   -569
ATOM    265  O   LEU A  61      62.153 -32.832 173.566  1.00105.80           O  
ANISOU  265  O   LEU A  61    11740  15917  12542  -1033     77   -569
ATOM    266  CB  LEU A  61      63.832 -31.131 171.474  1.00102.87           C  
ANISOU  266  CB  LEU A  61    11464  15267  12353  -1243    429   -658
ATOM    267  CG  LEU A  61      65.077 -30.307 171.734  1.00108.88           C  
ANISOU  267  CG  LEU A  61    12168  15885  13317  -1333    504   -798
ATOM    268  CD1 LEU A  61      65.329 -29.326 170.604  1.00110.11           C  
ANISOU  268  CD1 LEU A  61    12465  15889  13485  -1398    735   -786
ATOM    269  CD2 LEU A  61      64.977 -29.578 173.061  1.00111.96           C  
ANISOU  269  CD2 LEU A  61    12534  16286  13722  -1276    381   -851
ATOM    270  H   LEU A  61      64.649 -32.949 170.004  1.00  0.00           H  
ATOM    271  HA  LEU A  61      64.587 -32.629 172.790  1.00  0.00           H  
ATOM    272  HB3 LEU A  61      62.975 -30.646 171.941  1.00  0.00           H  
ATOM    273  HB2 LEU A  61      63.598 -31.105 170.410  1.00  0.00           H  
ATOM    274  HG  LEU A  61      65.927 -30.987 171.786  1.00  0.00           H  
ATOM    275 HD11 LEU A  61      66.228 -28.748 170.817  1.00  0.00           H  
ATOM    276 HD12 LEU A  61      65.462 -29.873 169.670  1.00  0.00           H  
ATOM    277 HD13 LEU A  61      64.478 -28.651 170.511  1.00  0.00           H  
ATOM    278 HD21 LEU A  61      65.883 -28.994 173.224  1.00  0.00           H  
ATOM    279 HD22 LEU A  61      64.114 -28.913 173.046  1.00  0.00           H  
ATOM    280 HD23 LEU A  61      64.863 -30.303 173.867  1.00  0.00           H  
ATOM    281  N   SER A  62      61.778 -33.756 171.533  1.00102.22           N  
ANISOU  281  N   SER A  62    11318  15500  12019  -1093    238   -499
ATOM    282  CA  SER A  62      60.465 -34.313 171.855  1.00101.52           C  
ANISOU  282  CA  SER A  62    11250  15531  11793   -998    162   -434
ATOM    283  C   SER A  62      60.611 -35.686 172.472  1.00104.99           C  
ANISOU  283  C   SER A  62    11565  16031  12295   -987    103   -455
ATOM    284  O   SER A  62      59.941 -35.978 173.461  1.00103.97           O  
ANISOU  284  O   SER A  62    11437  15951  12114   -904     20   -433
ATOM    285  CB  SER A  62      59.576 -34.374 170.619  1.00105.85           C  
ANISOU  285  CB  SER A  62    11876  16133  12211   -975    234   -383
ATOM    286  OG  SER A  62      60.278 -34.902 169.509  1.00118.90           O  
ANISOU  286  OG  SER A  62    13493  17760  13924  -1057    338   -406
ATOM    287  H   SER A  62      62.116 -33.905 170.593  1.00  0.00           H  
ATOM    288  HA  SER A  62      59.988 -33.660 172.586  1.00  0.00           H  
ATOM    289  HB3 SER A  62      59.219 -33.373 170.379  1.00  0.00           H  
ATOM    290  HB2 SER A  62      58.706 -34.997 170.828  1.00  0.00           H  
ATOM    291  HG  SER A  62      59.697 -34.929 168.746  1.00  0.00           H  
ATOM    292  N   LEU A  63      61.504 -36.523 171.906  1.00102.08           N  
ANISOU  292  N   LEU A  63    11100  15646  12040  -1066    160   -497
ATOM    293  CA  LEU A  63      61.773 -37.868 172.408  1.00101.52           C  
ANISOU  293  CA  LEU A  63    10918  15618  12038  -1054    127   -516
ATOM    294  C   LEU A  63      62.198 -37.804 173.880  1.00105.35           C  
ANISOU  294  C   LEU A  63    11377  16086  12564   -980      8   -549
ATOM    295  O   LEU A  63      61.440 -38.245 174.742  1.00103.66           O  
ANISOU  295  O   LEU A  63    11189  15920  12276   -883    -48   -509
ATOM    296  CB  LEU A  63      62.852 -38.564 171.558  1.00101.68           C  
ANISOU  296  CB  LEU A  63    10841  15604  12190  -1160    210   -566
ATOM    297  CG  LEU A  63      62.459 -39.893 170.928  1.00105.62           C  
ANISOU  297  CG  LEU A  63    11277  16172  12681  -1179    274   -544
ATOM    298  CD1 LEU A  63      63.558 -40.402 170.038  1.00107.91           C  
ANISOU  298  CD1 LEU A  63    11484  16415  13101  -1294    362   -593
ATOM    299  CD2 LEU A  63      62.145 -40.952 171.987  1.00105.49           C  
ANISOU  299  CD2 LEU A  63    11208  16204  12670  -1098    221   -532
ATOM    300  H   LEU A  63      62.026 -36.229 171.093  1.00  0.00           H  
ATOM    301  HA  LEU A  63      60.854 -38.450 172.341  1.00  0.00           H  
ATOM    302  HB3 LEU A  63      63.750 -38.703 172.161  1.00  0.00           H  
ATOM    303  HB2 LEU A  63      63.190 -37.882 170.777  1.00  0.00           H  
ATOM    304  HG  LEU A  63      61.567 -39.737 170.321  1.00  0.00           H  
ATOM    305 HD11 LEU A  63      63.258 -41.353 169.597  1.00  0.00           H  
ATOM    306 HD12 LEU A  63      63.749 -39.679 169.245  1.00  0.00           H  
ATOM    307 HD13 LEU A  63      64.465 -40.544 170.625  1.00  0.00           H  
ATOM    308 HD21 LEU A  63      61.869 -41.886 171.497  1.00  0.00           H  
ATOM    309 HD22 LEU A  63      63.024 -41.115 172.610  1.00  0.00           H  
ATOM    310 HD23 LEU A  63      61.318 -40.610 172.609  1.00  0.00           H  
ATOM    311  N   LEU A  64      63.356 -37.171 174.160  1.00103.19           N  
ANISOU  311  N   LEU A  64    11062  15741  12406  -1019    -24   -633
ATOM    312  CA  LEU A  64      63.900 -36.992 175.505  1.00103.70           C  
ANISOU  312  CA  LEU A  64    11093  15796  12513   -936   -155   -698
ATOM    313  C   LEU A  64      62.887 -36.261 176.380  1.00106.77           C  
ANISOU  313  C   LEU A  64    11592  16209  12768   -837   -230   -642
ATOM    314  O   LEU A  64      62.516 -36.776 177.438  1.00107.06           O  
ANISOU  314  O   LEU A  64    11647  16284  12745   -721   -317   -622
ATOM    315  CB  LEU A  64      65.249 -36.234 175.478  1.00105.22           C  
ANISOU  315  CB  LEU A  64    11206  15903  12870  -1009   -161   -835
ATOM    316  CG  LEU A  64      66.284 -36.631 174.394  1.00111.46           C  
ANISOU  316  CG  LEU A  64    11898  16635  13817  -1141    -51   -905
ATOM    317  CD1 LEU A  64      67.439 -35.641 174.346  1.00113.20           C  
ANISOU  317  CD1 LEU A  64    12053  16749  14208  -1222    -23  -1057
ATOM    318  CD2 LEU A  64      66.802 -38.067 174.570  1.00114.57           C  
ANISOU  318  CD2 LEU A  64    12184  17074  14273  -1114    -89   -928
ATOM    319  H   LEU A  64      63.912 -36.781 173.412  1.00  0.00           H  
ATOM    320  HA  LEU A  64      64.073 -37.978 175.936  1.00  0.00           H  
ATOM    321  HB3 LEU A  64      65.717 -36.302 176.460  1.00  0.00           H  
ATOM    322  HB2 LEU A  64      65.056 -35.163 175.412  1.00  0.00           H  
ATOM    323  HG  LEU A  64      65.777 -36.585 173.430  1.00  0.00           H  
ATOM    324 HD11 LEU A  64      68.148 -35.946 173.576  1.00  0.00           H  
ATOM    325 HD12 LEU A  64      67.057 -34.647 174.114  1.00  0.00           H  
ATOM    326 HD13 LEU A  64      67.940 -35.620 175.314  1.00  0.00           H  
ATOM    327 HD21 LEU A  64      67.523 -38.292 173.785  1.00  0.00           H  
ATOM    328 HD22 LEU A  64      67.283 -38.163 175.543  1.00  0.00           H  
ATOM    329 HD23 LEU A  64      65.967 -38.765 174.507  1.00  0.00           H  
ATOM    330  N   GLY A  65      62.393 -35.124 175.881  1.00101.49           N  
ANISOU  330  N   GLY A  65    11007  15511  12042   -877   -179   -611
ATOM    331  CA  GLY A  65      61.421 -34.271 176.555  1.00 99.90           C  
ANISOU  331  CA  GLY A  65    10913  15323  11721   -800   -234   -560
ATOM    332  C   GLY A  65      60.231 -35.012 177.119  1.00100.68           C  
ANISOU  332  C   GLY A  65    11060  15495  11698   -702   -269   -478
ATOM    333  O   GLY A  65      60.089 -35.105 178.339  1.00 99.88           O  
ANISOU  333  O   GLY A  65    10983  15405  11562   -603   -361   -479
ATOM    334  H   GLY A  65      62.692 -34.800 174.972  1.00  0.00           H  
ATOM    335  HA3 GLY A  65      61.074 -33.503 175.864  1.00  0.00           H  
ATOM    336  HA2 GLY A  65      61.916 -33.721 177.355  1.00  0.00           H  
ATOM    337  N   ASN A  66      59.381 -35.559 176.228  1.00 95.64           N  
ANISOU  337  N   ASN A  66    10437  14903  11000   -724   -186   -422
ATOM    338  CA  ASN A  66      58.160 -36.297 176.582  1.00 93.76           C  
ANISOU  338  CA  ASN A  66    10228  14724  10674   -650   -179   -371
ATOM    339  C   ASN A  66      58.425 -37.587 177.356  1.00 95.52           C  
ANISOU  339  C   ASN A  66    10399  14954  10938   -594   -187   -377
ATOM    340  O   ASN A  66      57.606 -37.940 178.203  1.00 94.56           O  
ANISOU  340  O   ASN A  66    10332  14843  10753   -505   -194   -345
ATOM    341  CB  ASN A  66      57.291 -36.554 175.355  1.00 92.26           C  
ANISOU  341  CB  ASN A  66    10037  14586  10430   -686    -91   -352
ATOM    342  CG  ASN A  66      56.711 -35.280 174.793  1.00117.97           C  
ANISOU  342  CG  ASN A  66    13387  17842  13596   -683    -90   -329
ATOM    343  OD1 ASN A  66      55.703 -34.755 175.278  1.00113.38           O  
ANISOU  343  OD1 ASN A  66    12874  17278  12925   -614   -130   -303
ATOM    344  ND2 ASN A  66      57.348 -34.736 173.769  1.00111.79           N  
ANISOU  344  ND2 ASN A  66    12619  17026  12832   -750    -33   -337
ATOM    345  H   ASN A  66      59.564 -35.476 175.238  1.00  0.00           H  
ATOM    346  HA  ASN A  66      57.584 -35.649 177.243  1.00  0.00           H  
ATOM    347  HB3 ASN A  66      56.482 -37.235 175.620  1.00  0.00           H  
ATOM    348  HB2 ASN A  66      57.885 -37.051 174.588  1.00  0.00           H  
ATOM    349 HD22 ASN A  66      57.002 -33.882 173.355  1.00  0.00           H  
ATOM    350 HD21 ASN A  66      58.180 -35.174 173.402  1.00  0.00           H  
ATOM    351  N   SER A  67      59.570 -38.271 177.097  1.00 91.03           N  
ANISOU  351  N   SER A  67     9740  14370  10476   -639   -176   -420
ATOM    352  CA  SER A  67      59.957 -39.490 177.815  1.00 90.19           C  
ANISOU  352  CA  SER A  67     9599  14265  10407   -568   -181   -424
ATOM    353  C   SER A  67      60.226 -39.147 179.275  1.00 94.16           C  
ANISOU  353  C   SER A  67    10163  14743  10869   -437   -302   -435
ATOM    354  O   SER A  67      59.765 -39.864 180.172  1.00 94.11           O  
ANISOU  354  O   SER A  67    10218  14734  10805   -321   -295   -396
ATOM    355  CB  SER A  67      61.193 -40.126 177.191  1.00 93.07           C  
ANISOU  355  CB  SER A  67     9848  14616  10897   -643   -155   -479
ATOM    356  OG  SER A  67      60.913 -40.632 175.897  1.00 99.95           O  
ANISOU  356  OG  SER A  67    10669  15513  11794   -747    -36   -466
ATOM    357  H   SER A  67      60.202 -37.945 176.380  1.00  0.00           H  
ATOM    358  HA  SER A  67      59.133 -40.202 177.767  1.00  0.00           H  
ATOM    359  HB3 SER A  67      61.545 -40.936 177.829  1.00  0.00           H  
ATOM    360  HB2 SER A  67      61.989 -39.384 177.126  1.00  0.00           H  
ATOM    361  HG  SER A  67      61.707 -41.026 175.528  1.00  0.00           H  
ATOM    362  N   LEU A  68      60.929 -38.017 179.509  1.00 90.23           N  
ANISOU  362  N   LEU A  68     9659  14224  10401   -451   -398   -495
ATOM    363  CA  LEU A  68      61.236 -37.514 180.841  1.00 90.26           C  
ANISOU  363  CA  LEU A  68     9710  14216  10369   -328   -532   -532
ATOM    364  C   LEU A  68      59.944 -37.207 181.591  1.00 93.39           C  
ANISOU  364  C   LEU A  68    10239  14617  10628   -242   -534   -452
ATOM    365  O   LEU A  68      59.803 -37.634 182.731  1.00 93.11           O  
ANISOU  365  O   LEU A  68    10278  14576  10523    -98   -585   -433
ATOM    366  CB  LEU A  68      62.113 -36.265 180.742  1.00 90.91           C  
ANISOU  366  CB  LEU A  68     9737  14269  10535   -394   -600   -634
ATOM    367  CG  LEU A  68      63.191 -36.134 181.803  1.00 97.02           C  
ANISOU  367  CG  LEU A  68    10460  15042  11361   -293   -747   -755
ATOM    368  CD1 LEU A  68      64.394 -36.999 181.469  1.00 97.75           C  
ANISOU  368  CD1 LEU A  68    10425  15136  11581   -309   -757   -842
ATOM    369  CD2 LEU A  68      63.630 -34.699 181.935  1.00100.78           C  
ANISOU  369  CD2 LEU A  68    10906  15483  11902   -350   -796   -856
ATOM    370  H   LEU A  68      61.275 -37.468 178.735  1.00  0.00           H  
ATOM    371  HA  LEU A  68      61.783 -38.283 181.387  1.00  0.00           H  
ATOM    372  HB3 LEU A  68      61.480 -35.378 180.761  1.00  0.00           H  
ATOM    373  HB2 LEU A  68      62.573 -36.226 179.755  1.00  0.00           H  
ATOM    374  HG  LEU A  68      62.781 -36.462 182.758  1.00  0.00           H  
ATOM    375 HD11 LEU A  68      65.150 -36.886 182.246  1.00  0.00           H  
ATOM    376 HD12 LEU A  68      64.087 -38.043 181.411  1.00  0.00           H  
ATOM    377 HD13 LEU A  68      64.809 -36.690 180.510  1.00  0.00           H  
ATOM    378 HD21 LEU A  68      64.403 -34.624 182.700  1.00  0.00           H  
ATOM    379 HD22 LEU A  68      64.028 -34.351 180.982  1.00  0.00           H  
ATOM    380 HD23 LEU A  68      62.777 -34.082 182.219  1.00  0.00           H  
ATOM    381  N   VAL A  69      58.978 -36.541 180.914  1.00 89.66           N  
ANISOU  381  N   VAL A  69     9803  14150  10113   -320   -470   -405
ATOM    382  CA  VAL A  69      57.647 -36.161 181.419  1.00 88.86           C  
ANISOU  382  CA  VAL A  69     9812  14051   9899   -263   -458   -341
ATOM    383  C   VAL A  69      56.814 -37.408 181.808  1.00 93.48           C  
ANISOU  383  C   VAL A  69    10439  14638  10442   -188   -372   -291
ATOM    384  O   VAL A  69      56.236 -37.426 182.897  1.00 92.94           O  
ANISOU  384  O   VAL A  69    10473  14543  10297    -78   -388   -259
ATOM    385  CB  VAL A  69      56.918 -35.204 180.426  1.00 91.39           C  
ANISOU  385  CB  VAL A  69    10148  14385  10193   -354   -411   -320
ATOM    386  CG1 VAL A  69      55.455 -34.985 180.801  1.00 90.43           C  
ANISOU  386  CG1 VAL A  69    10115  14272   9970   -299   -389   -269
ATOM    387  CG2 VAL A  69      57.642 -33.866 180.332  1.00 91.48           C  
ANISOU  387  CG2 VAL A  69    10158  14364  10239   -404   -469   -364
ATOM    388  H   VAL A  69      59.138 -36.252 179.959  1.00  0.00           H  
ATOM    389  HA  VAL A  69      57.810 -35.595 182.336  1.00  0.00           H  
ATOM    390  HB  VAL A  69      56.943 -35.666 179.439  1.00  0.00           H  
ATOM    391 HG11 VAL A  69      54.991 -34.312 180.080  1.00  0.00           H  
ATOM    392 HG12 VAL A  69      54.931 -35.941 180.795  1.00  0.00           H  
ATOM    393 HG13 VAL A  69      55.396 -34.546 181.797  1.00  0.00           H  
ATOM    394 HG21 VAL A  69      57.115 -33.216 179.634  1.00  0.00           H  
ATOM    395 HG22 VAL A  69      57.669 -33.397 181.315  1.00  0.00           H  
ATOM    396 HG23 VAL A  69      58.661 -34.027 179.979  1.00  0.00           H  
ATOM    397  N   MET A  70      56.804 -38.455 180.952  1.00 91.10           N  
ANISOU  397  N   MET A  70    10062  14355  10197   -247   -266   -290
ATOM    398  CA  MET A  70      56.095 -39.715 181.216  1.00 91.69           C  
ANISOU  398  CA  MET A  70    10158  14416  10263   -195   -145   -261
ATOM    399  C   MET A  70      56.691 -40.433 182.418  1.00 96.27           C  
ANISOU  399  C   MET A  70    10806  14950  10822    -53   -169   -245
ATOM    400  O   MET A  70      55.938 -40.987 183.213  1.00 96.42           O  
ANISOU  400  O   MET A  70    10926  14923  10786     45    -88   -205
ATOM    401  CB  MET A  70      56.108 -40.641 179.996  1.00 94.32           C  
ANISOU  401  CB  MET A  70    10378  14783  10678   -297    -30   -283
ATOM    402  CG  MET A  70      55.215 -40.174 178.874  1.00 98.57           C  
ANISOU  402  CG  MET A  70    10876  15372  11204   -387     16   -302
ATOM    403  SD  MET A  70      55.509 -41.097 177.347  1.00103.72           S  
ANISOU  403  SD  MET A  70    11389  16076  11943   -506    120   -346
ATOM    404  CE  MET A  70      54.470 -42.567 177.663  1.00100.63           C  
ANISOU  404  CE  MET A  70    10976  15671  11589   -466    292   -365
ATOM    405  H   MET A  70      57.303 -38.396 180.076  1.00  0.00           H  
ATOM    406  HA  MET A  70      55.057 -39.476 181.447  1.00  0.00           H  
ATOM    407  HB3 MET A  70      55.811 -41.645 180.301  1.00  0.00           H  
ATOM    408  HB2 MET A  70      57.129 -40.740 179.628  1.00  0.00           H  
ATOM    409  HG3 MET A  70      55.384 -39.112 178.694  1.00  0.00           H  
ATOM    410  HG2 MET A  70      54.172 -40.286 179.170  1.00  0.00           H  
ATOM    411  HE1 MET A  70      54.535 -43.248 176.814  1.00  0.00           H  
ATOM    412  HE2 MET A  70      54.821 -43.074 178.562  1.00  0.00           H  
ATOM    413  HE3 MET A  70      53.434 -42.257 177.802  1.00  0.00           H  
ATOM    414  N   LEU A  71      58.039 -40.397 182.565  1.00 92.70           N  
ANISOU  414  N   LEU A  71    10306  14505  10413    -31   -276   -285
ATOM    415  CA  LEU A  71      58.770 -40.990 183.693  1.00 92.86           C  
ANISOU  415  CA  LEU A  71    10390  14497  10398    135   -338   -287
ATOM    416  C   LEU A  71      58.360 -40.318 185.020  1.00 95.73           C  
ANISOU  416  C   LEU A  71    10899  14833  10639    281   -426   -266
ATOM    417  O   LEU A  71      57.918 -41.013 185.927  1.00 95.04           O  
ANISOU  417  O   LEU A  71    10944  14696  10469    430   -367   -214
ATOM    418  CB  LEU A  71      60.292 -40.884 183.462  1.00 93.41           C  
ANISOU  418  CB  LEU A  71    10344  14592  10556    116   -458   -374
ATOM    419  CG  LEU A  71      61.193 -41.116 184.678  1.00 99.23           C  
ANISOU  419  CG  LEU A  71    11133  15323  11246    313   -594   -417
ATOM    420  CD1 LEU A  71      61.820 -42.492 184.644  1.00 99.90           C  
ANISOU  420  CD1 LEU A  71    11194  15397  11365    385   -538   -411
ATOM    421  CD2 LEU A  71      62.260 -40.048 184.768  1.00102.21           C  
ANISOU  421  CD2 LEU A  71    11416  15731  11687    291   -770   -542
ATOM    422  H   LEU A  71      58.611 -39.939 181.870  1.00  0.00           H  
ATOM    423  HA  LEU A  71      58.507 -42.046 183.751  1.00  0.00           H  
ATOM    424  HB3 LEU A  71      60.522 -39.912 183.026  1.00  0.00           H  
ATOM    425  HB2 LEU A  71      60.582 -41.568 182.665  1.00  0.00           H  
ATOM    426  HG  LEU A  71      60.574 -41.050 185.573  1.00  0.00           H  
ATOM    427 HD11 LEU A  71      62.454 -42.625 185.521  1.00  0.00           H  
ATOM    428 HD12 LEU A  71      61.036 -43.249 184.645  1.00  0.00           H  
ATOM    429 HD13 LEU A  71      62.423 -42.595 183.742  1.00  0.00           H  
ATOM    430 HD21 LEU A  71      62.888 -40.234 185.639  1.00  0.00           H  
ATOM    431 HD22 LEU A  71      62.874 -40.070 183.867  1.00  0.00           H  
ATOM    432 HD23 LEU A  71      61.789 -39.070 184.862  1.00  0.00           H  
ATOM    433  N   VAL A  72      58.482 -38.972 185.099  1.00 92.23           N  
ANISOU  433  N   VAL A  72    10442  14413  10188    239   -548   -308
ATOM    434  CA  VAL A  72      58.159 -38.128 186.260  1.00 92.36           C  
ANISOU  434  CA  VAL A  72    10579  14414  10102    355   -648   -304
ATOM    435  C   VAL A  72      56.693 -38.319 186.701  1.00 96.47           C  
ANISOU  435  C   VAL A  72    11237  14886  10532    399   -526   -215
ATOM    436  O   VAL A  72      56.429 -38.431 187.905  1.00 98.02           O  
ANISOU  436  O   VAL A  72    11580  15039  10623    561   -545   -184
ATOM    437  CB  VAL A  72      58.543 -36.633 186.023  1.00 95.80           C  
ANISOU  437  CB  VAL A  72    10946  14876  10578    262   -766   -374
ATOM    438  CG1 VAL A  72      58.163 -35.754 187.213  1.00 96.05           C  
ANISOU  438  CG1 VAL A  72    11094  14894  10507    372   -862   -374
ATOM    439  CG2 VAL A  72      60.031 -36.485 185.730  1.00 96.09           C  
ANISOU  439  CG2 VAL A  72    10846  14940  10726    232   -870   -492
ATOM    440  H   VAL A  72      58.825 -38.449 184.306  1.00  0.00           H  
ATOM    441  HA  VAL A  72      58.780 -38.481 187.083  1.00  0.00           H  
ATOM    442  HB  VAL A  72      57.992 -36.278 185.152  1.00  0.00           H  
ATOM    443 HG11 VAL A  72      58.447 -34.722 187.008  1.00  0.00           H  
ATOM    444 HG12 VAL A  72      57.087 -35.809 187.377  1.00  0.00           H  
ATOM    445 HG13 VAL A  72      58.684 -36.103 188.104  1.00  0.00           H  
ATOM    446 HG21 VAL A  72      60.267 -35.433 185.570  1.00  0.00           H  
ATOM    447 HG22 VAL A  72      60.607 -36.862 186.575  1.00  0.00           H  
ATOM    448 HG23 VAL A  72      60.284 -37.054 184.836  1.00  0.00           H  
ATOM    449  N   ILE A  73      55.758 -38.413 185.744  1.00 90.84           N  
ANISOU  449  N   ILE A  73    10477  14176   9860    267   -395   -188
ATOM    450  CA  ILE A  73      54.349 -38.626 186.079  1.00 90.23           C  
ANISOU  450  CA  ILE A  73    10499  14052   9733    293   -265   -138
ATOM    451  C   ILE A  73      54.103 -40.065 186.579  1.00 94.89           C  
ANISOU  451  C   ILE A  73    11168  14573  10313    396   -106   -100
ATOM    452  O   ILE A  73      53.450 -40.237 187.615  1.00 95.25           O  
ANISOU  452  O   ILE A  73    11368  14542  10280    516    -39    -59
ATOM    453  CB  ILE A  73      53.405 -38.205 184.914  1.00 92.34           C  
ANISOU  453  CB  ILE A  73    10678  14358  10049    141   -196   -153
ATOM    454  CG1 ILE A  73      53.515 -36.686 184.646  1.00 92.29           C  
ANISOU  454  CG1 ILE A  73    10651  14392  10025     76   -329   -171
ATOM    455  CG2 ILE A  73      51.942 -38.603 185.191  1.00 92.70           C  
ANISOU  455  CG2 ILE A  73    10791  14354  10078    163    -47   -139
ATOM    456  CD1 ILE A  73      53.007 -36.229 183.307  1.00 96.43           C  
ANISOU  456  CD1 ILE A  73    11087  14967  10584    -52   -292   -190
ATOM    457  H   ILE A  73      56.021 -38.337 184.772  1.00  0.00           H  
ATOM    458  HA  ILE A  73      54.125 -37.964 186.915  1.00  0.00           H  
ATOM    459  HB  ILE A  73      53.730 -38.728 184.014  1.00  0.00           H  
ATOM    460 HG13 ILE A  73      54.553 -36.374 184.763  1.00  0.00           H  
ATOM    461 HG12 ILE A  73      52.993 -36.143 185.434  1.00  0.00           H  
ATOM    462 HG21 ILE A  73      51.316 -38.292 184.355  1.00  0.00           H  
ATOM    463 HG22 ILE A  73      51.876 -39.684 185.311  1.00  0.00           H  
ATOM    464 HG23 ILE A  73      51.599 -38.115 186.103  1.00  0.00           H  
ATOM    465 HD11 ILE A  73      53.130 -35.149 183.220  1.00  0.00           H  
ATOM    466 HD12 ILE A  73      53.571 -36.723 182.516  1.00  0.00           H  
ATOM    467 HD13 ILE A  73      51.951 -36.483 183.212  1.00  0.00           H  
ATOM    468  N   LEU A  74      54.656 -41.079 185.871  1.00 91.26           N  
ANISOU  468  N   LEU A  74    10614  14128   9933    351    -32   -113
ATOM    469  CA  LEU A  74      54.459 -42.497 186.199  1.00 91.71           C  
ANISOU  469  CA  LEU A  74    10737  14110   9998    436    151    -79
ATOM    470  C   LEU A  74      55.240 -43.021 187.411  1.00 98.70           C  
ANISOU  470  C   LEU A  74    11770  14942  10790    649    107    -40
ATOM    471  O   LEU A  74      54.832 -44.047 187.968  1.00 99.73           O  
ANISOU  471  O   LEU A  74    12027  14977  10890    760    285      8
ATOM    472  CB  LEU A  74      54.731 -43.401 184.992  1.00 91.08           C  
ANISOU  472  CB  LEU A  74    10502  14065  10040    311    256   -110
ATOM    473  CG  LEU A  74      53.733 -43.348 183.842  1.00 94.52           C  
ANISOU  473  CG  LEU A  74    10814  14540  10558    144    361   -157
ATOM    474  CD1 LEU A  74      54.327 -43.962 182.602  1.00 94.29           C  
ANISOU  474  CD1 LEU A  74    10621  14572  10632     22    390   -196
ATOM    475  CD2 LEU A  74      52.426 -44.034 184.197  1.00 96.84           C  
ANISOU  475  CD2 LEU A  74    11171  14752  10871    170    582   -163
ATOM    476  H   LEU A  74      55.239 -40.877 185.071  1.00  0.00           H  
ATOM    477  HA  LEU A  74      53.402 -42.614 186.439  1.00  0.00           H  
ATOM    478  HB3 LEU A  74      54.831 -44.432 185.332  1.00  0.00           H  
ATOM    479  HB2 LEU A  74      55.730 -43.195 184.609  1.00  0.00           H  
ATOM    480  HG  LEU A  74      53.518 -42.301 183.630  1.00  0.00           H  
ATOM    481 HD11 LEU A  74      53.601 -43.916 181.790  1.00  0.00           H  
ATOM    482 HD12 LEU A  74      55.225 -43.413 182.318  1.00  0.00           H  
ATOM    483 HD13 LEU A  74      54.586 -45.002 182.799  1.00  0.00           H  
ATOM    484 HD21 LEU A  74      51.742 -43.974 183.350  1.00  0.00           H  
ATOM    485 HD22 LEU A  74      52.617 -45.080 184.435  1.00  0.00           H  
ATOM    486 HD23 LEU A  74      51.979 -43.541 185.060  1.00  0.00           H  
ATOM    487  N   TYR A  75      56.342 -42.343 187.818  1.00 96.18           N  
ANISOU  487  N   TYR A  75    11439  14679  10428    718   -118    -73
ATOM    488  CA  TYR A  75      57.196 -42.727 188.959  1.00 97.55           C  
ANISOU  488  CA  TYR A  75    11740  14827  10497    950   -211    -64
ATOM    489  C   TYR A  75      56.414 -42.866 190.279  1.00102.47           C  
ANISOU  489  C   TYR A  75    12611  15352  10971   1146   -132      7
ATOM    490  O   TYR A  75      56.504 -43.909 190.938  1.00102.99           O  
ANISOU  490  O   TYR A  75    12828  15338  10964   1324    -20     61
ATOM    491  CB  TYR A  75      58.367 -41.744 189.119  1.00 99.03           C  
ANISOU  491  CB  TYR A  75    11839  15102  10684    972   -478   -156
ATOM    492  CG  TYR A  75      59.505 -42.262 189.970  1.00102.47           C  
ANISOU  492  CG  TYR A  75    12336  15548  11048   1199   -605   -192
ATOM    493  CD1 TYR A  75      60.463 -43.123 189.439  1.00104.93           C  
ANISOU  493  CD1 TYR A  75    12542  15886  11442   1198   -607   -229
ATOM    494  CD2 TYR A  75      59.663 -41.842 191.287  1.00104.59           C  
ANISOU  494  CD2 TYR A  75    12763  15811  11165   1424   -740   -204
ATOM    495  CE1 TYR A  75      61.534 -43.579 190.210  1.00107.87           C  
ANISOU  495  CE1 TYR A  75    12963  16278  11746   1427   -743   -278
ATOM    496  CE2 TYR A  75      60.732 -42.289 192.067  1.00107.34           C  
ANISOU  496  CE2 TYR A  75    13168  16185  11432   1664   -882   -258
ATOM    497  CZ  TYR A  75      61.668 -43.155 191.524  1.00115.12           C  
ANISOU  497  CZ  TYR A  75    14042  17197  12501   1669   -888   -298
ATOM    498  OH  TYR A  75      62.725 -43.592 192.290  1.00116.01           O  
ANISOU  498  OH  TYR A  75    14205  17343  12530   1926  -1044   -364
ATOM    499  H   TYR A  75      56.631 -41.508 187.328  1.00  0.00           H  
ATOM    500  HA  TYR A  75      57.622 -43.704 188.730  1.00  0.00           H  
ATOM    501  HB3 TYR A  75      57.998 -40.809 189.540  1.00  0.00           H  
ATOM    502  HB2 TYR A  75      58.747 -41.472 188.134  1.00  0.00           H  
ATOM    503  HD1 TYR A  75      60.385 -43.450 188.413  1.00  0.00           H  
ATOM    504  HD2 TYR A  75      58.951 -41.157 191.725  1.00  0.00           H  
ATOM    505  HE1 TYR A  75      62.255 -44.260 189.783  1.00  0.00           H  
ATOM    506  HE2 TYR A  75      60.828 -41.960 193.091  1.00  0.00           H  
ATOM    507  HH  TYR A  75      62.667 -43.206 193.167  1.00  0.00           H  
ATOM    508  N   SER A  76      55.636 -41.829 190.645  1.00 98.35           N  
ANISOU  508  N   SER A  76    12143  14824  10403   1115   -172     11
ATOM    509  CA  SER A  76      54.828 -41.869 191.860  1.00 98.84           C  
ANISOU  509  CA  SER A  76    12442  14781  10330   1283    -85     76
ATOM    510  C   SER A  76      53.360 -41.583 191.565  1.00101.36           C  
ANISOU  510  C   SER A  76    12770  15044  10700   1145     85     97
ATOM    511  O   SER A  76      53.022 -40.589 190.907  1.00100.67           O  
ANISOU  511  O   SER A  76    12551  15026  10675    979      3     55
ATOM    512  CB  SER A  76      55.373 -40.924 192.929  1.00102.97           C  
ANISOU  512  CB  SER A  76    13060  15342  10722   1441   -317     48
ATOM    513  OG  SER A  76      54.748 -41.123 194.188  1.00109.98           O  
ANISOU  513  OG  SER A  76    14211  16122  11456   1643   -230    117
ATOM    514  H   SER A  76      55.602 -40.997 190.073  1.00  0.00           H  
ATOM    515  HA  SER A  76      54.889 -42.882 192.259  1.00  0.00           H  
ATOM    516  HB3 SER A  76      55.225 -39.892 192.610  1.00  0.00           H  
ATOM    517  HB2 SER A  76      56.448 -41.073 193.030  1.00  0.00           H  
ATOM    518  HG  SER A  76      55.118 -40.512 194.829  1.00  0.00           H  
ATOM    519  N   ARG A  77      52.501 -42.495 192.046  1.00 96.26           N  
ANISOU  519  N   ARG A  77    12281  14262  10031   1225    337    152
ATOM    520  CA  ARG A  77      51.048 -42.462 191.951  1.00 94.31           C  
ANISOU  520  CA  ARG A  77    12061  13930   9842   1129    543    151
ATOM    521  C   ARG A  77      50.545 -41.403 192.928  1.00 95.84           C  
ANISOU  521  C   ARG A  77    12397  14092   9925   1204    456    170
ATOM    522  O   ARG A  77      49.495 -40.802 192.695  1.00 94.85           O  
ANISOU  522  O   ARG A  77    12231  13951   9855   1085    514    143
ATOM    523  CB  ARG A  77      50.508 -43.849 192.332  1.00 95.91           C  
ANISOU  523  CB  ARG A  77    12408  13972  10062   1219    861    191
ATOM    524  CG  ARG A  77      49.002 -44.046 192.206  1.00109.10           C  
ANISOU  524  CG  ARG A  77    14086  15533  11834   1117   1124    155
ATOM    525  CD  ARG A  77      48.599 -45.411 192.729  1.00123.51           C  
ANISOU  525  CD  ARG A  77    16082  17171  13677   1227   1464    190
ATOM    526  NE  ARG A  77      48.959 -46.489 191.802  1.00135.65           N  
ANISOU  526  NE  ARG A  77    17472  18727  15340   1144   1590    158
ATOM    527  CZ  ARG A  77      49.126 -47.763 192.147  1.00152.13           C  
ANISOU  527  CZ  ARG A  77    19693  20681  17428   1262   1835    204
ATOM    528  NH1 ARG A  77      48.984 -48.141 193.411  1.00141.16           N  
ANISOU  528  NH1 ARG A  77    18608  19121  15904   1488   1987    291
ATOM    529  NH2 ARG A  77      49.450 -48.666 191.233  1.00140.41           N1+
ANISOU  529  NH2 ARG A  77    18051  19226  16071   1166   1938    166
ATOM    530  H   ARG A  77      52.849 -43.309 192.533  1.00  0.00           H  
ATOM    531  HA  ARG A  77      50.745 -42.208 190.935  1.00  0.00           H  
ATOM    532  HB3 ARG A  77      50.818 -44.088 193.349  1.00  0.00           H  
ATOM    533  HB2 ARG A  77      51.020 -44.609 191.741  1.00  0.00           H  
ATOM    534  HG3 ARG A  77      48.711 -43.958 191.159  1.00  0.00           H  
ATOM    535  HG2 ARG A  77      48.486 -43.273 192.775  1.00  0.00           H  
ATOM    536  HD3 ARG A  77      47.523 -45.429 192.905  1.00  0.00           H  
ATOM    537  HD2 ARG A  77      49.078 -45.586 193.692  1.00  0.00           H  
ATOM    538  HE  ARG A  77      49.081 -46.206 190.840  1.00  0.00           H  
ATOM    539 HH12 ARG A  77      49.112 -49.110 193.666  1.00  0.00           H  
ATOM    540 HH11 ARG A  77      48.748 -47.460 194.118  1.00  0.00           H  
ATOM    541 HH22 ARG A  77      49.576 -49.632 191.500  1.00  0.00           H  
ATOM    542 HH21 ARG A  77      49.571 -48.388 190.270  1.00  0.00           H  
ATOM    543  N   VAL A  78      51.301 -41.189 194.025  1.00 92.02           N  
ANISOU  543  N   VAL A  78    12078  13602   9283   1413    311    207
ATOM    544  CA  VAL A  78      51.015 -40.231 195.100  1.00 91.72           C  
ANISOU  544  CA  VAL A  78    12197  13538   9115   1522    208    225
ATOM    545  C   VAL A  78      51.024 -38.801 194.556  1.00 95.84           C  
ANISOU  545  C   VAL A  78    12540  14185   9690   1354     -4    164
ATOM    546  O   VAL A  78      51.910 -38.436 193.776  1.00 95.49           O  
ANISOU  546  O   VAL A  78    12310  14264   9708   1263   -175    110
ATOM    547  CB  VAL A  78      51.985 -40.411 196.299  1.00 95.96           C  
ANISOU  547  CB  VAL A  78    12931  14065   9465   1807     78    255
ATOM    548  CG1 VAL A  78      51.775 -39.333 197.356  1.00 95.81           C  
ANISOU  548  CG1 VAL A  78    13049  14044   9310   1915    -65    254
ATOM    549  CG2 VAL A  78      51.855 -41.803 196.911  1.00 96.96           C  
ANISOU  549  CG2 VAL A  78    13286  14038   9514   2001    325    334
ATOM    550  H   VAL A  78      52.153 -41.714 194.162  1.00  0.00           H  
ATOM    551  HA  VAL A  78      50.007 -40.437 195.461  1.00  0.00           H  
ATOM    552  HB  VAL A  78      53.002 -40.310 195.920  1.00  0.00           H  
ATOM    553 HG11 VAL A  78      52.471 -39.491 198.180  1.00  0.00           H  
ATOM    554 HG12 VAL A  78      51.951 -38.352 196.915  1.00  0.00           H  
ATOM    555 HG13 VAL A  78      50.752 -39.384 197.730  1.00  0.00           H  
ATOM    556 HG21 VAL A  78      52.547 -41.899 197.748  1.00  0.00           H  
ATOM    557 HG22 VAL A  78      50.835 -41.951 197.265  1.00  0.00           H  
ATOM    558 HG23 VAL A  78      52.091 -42.555 196.158  1.00  0.00           H  
ATOM    559  N   GLY A  79      50.003 -38.038 194.935  1.00 92.27           N  
ANISOU  559  N   GLY A  79    12150  13686   9223   1312     34    171
ATOM    560  CA  GLY A  79      49.835 -36.648 194.533  1.00 91.21           C  
ANISOU  560  CA  GLY A  79    11886  13644   9127   1171   -132    126
ATOM    561  C   GLY A  79      49.440 -36.415 193.089  1.00 94.11           C  
ANISOU  561  C   GLY A  79    12030  14083   9645    941   -104     82
ATOM    562  O   GLY A  79      49.155 -35.272 192.724  1.00 93.30           O  
ANISOU  562  O   GLY A  79    11846  14037   9567    834   -205     55
ATOM    563  H   GLY A  79      49.286 -38.417 195.537  1.00  0.00           H  
ATOM    564  HA3 GLY A  79      50.751 -36.098 194.748  1.00  0.00           H  
ATOM    565  HA2 GLY A  79      49.105 -36.170 195.187  1.00  0.00           H  
ATOM    566  N   ARG A  80      49.425 -37.482 192.255  1.00 90.88           N  
ANISOU  566  N   ARG A  80    11529  13671   9330    876     34     72
ATOM    567  CA  ARG A  80      49.067 -37.418 190.832  1.00 90.02           C  
ANISOU  567  CA  ARG A  80    11216  13636   9353    683     68     21
ATOM    568  C   ARG A  80      47.576 -37.151 190.682  1.00 95.00           C  
ANISOU  568  C   ARG A  80    11846  14218  10032    608    199     -7
ATOM    569  O   ARG A  80      46.760 -37.892 191.227  1.00 95.56           O  
ANISOU  569  O   ARG A  80    12023  14168  10115    664    401     -2
ATOM    570  CB  ARG A  80      49.485 -38.706 190.100  1.00 90.10           C  
ANISOU  570  CB  ARG A  80    11140  13650   9444    654    188      9
ATOM    571  CG  ARG A  80      49.169 -38.725 188.607  1.00 97.28           C  
ANISOU  571  CG  ARG A  80    11840  14646  10476    471    213    -53
ATOM    572  CD  ARG A  80      49.852 -39.876 187.904  1.00102.86           C  
ANISOU  572  CD  ARG A  80    12454  15374  11256    443    289    -65
ATOM    573  NE  ARG A  80      49.162 -41.152 188.097  1.00106.33           N  
ANISOU  573  NE  ARG A  80    12942  15708  11749    476    544    -71
ATOM    574  CZ  ARG A  80      49.782 -42.316 188.268  1.00118.05           C  
ANISOU  574  CZ  ARG A  80    14466  17143  13245    549    650    -43
ATOM    575  NH1 ARG A  80      51.111 -42.375 188.289  1.00 94.98           N  
ANISOU  575  NH1 ARG A  80    11532  14276  10281    602    502    -12
ATOM    576  NH2 ARG A  80      49.080 -43.430 188.430  1.00110.30           N1+
ANISOU  576  NH2 ARG A  80    13536  16049  12326    571    917    -55
ATOM    577  H   ARG A  80      49.671 -38.398 192.602  1.00  0.00           H  
ATOM    578  HA  ARG A  80      49.607 -36.584 190.384  1.00  0.00           H  
ATOM    579  HB3 ARG A  80      49.012 -39.563 190.580  1.00  0.00           H  
ATOM    580  HB2 ARG A  80      50.552 -38.873 190.245  1.00  0.00           H  
ATOM    581  HG3 ARG A  80      49.488 -37.785 188.157  1.00  0.00           H  
ATOM    582  HG2 ARG A  80      48.091 -38.802 188.465  1.00  0.00           H  
ATOM    583  HD3 ARG A  80      50.878 -39.961 188.262  1.00  0.00           H  
ATOM    584  HD2 ARG A  80      49.921 -39.659 186.838  1.00  0.00           H  
ATOM    585  HE  ARG A  80      48.153 -41.113 188.095  1.00  0.00           H  
ATOM    586 HH12 ARG A  80      51.575 -43.263 188.419  1.00  0.00           H  
ATOM    587 HH11 ARG A  80      51.656 -41.532 188.175  1.00  0.00           H  
ATOM    588 HH22 ARG A  80      49.555 -44.312 188.560  1.00  0.00           H  
ATOM    589 HH21 ARG A  80      48.071 -43.396 188.424  1.00  0.00           H  
ATOM    590  N   SER A  81      47.235 -36.079 189.955  1.00 91.80           N  
ANISOU  590  N   SER A  81    11327  13896   9657    491     93    -43
ATOM    591  CA  SER A  81      45.859 -35.635 189.732  1.00 91.86           C  
ANISOU  591  CA  SER A  81    11310  13882   9710    426    174    -89
ATOM    592  C   SER A  81      45.287 -36.037 188.353  1.00 95.78           C  
ANISOU  592  C   SER A  81    11624  14446  10323    304    250   -174
ATOM    593  O   SER A  81      46.026 -36.501 187.477  1.00 94.91           O  
ANISOU  593  O   SER A  81    11404  14407  10250    254    225   -184
ATOM    594  CB  SER A  81      45.761 -34.125 189.932  1.00 95.20           C  
ANISOU  594  CB  SER A  81    11752  14348  10071    408      6    -75
ATOM    595  OG  SER A  81      46.431 -33.423 188.897  1.00101.74           O  
ANISOU  595  OG  SER A  81    12451  15293  10913    320   -138    -87
ATOM    596  H   SER A  81      47.951 -35.517 189.517  1.00  0.00           H  
ATOM    597  HA  SER A  81      45.237 -36.106 190.493  1.00  0.00           H  
ATOM    598  HB3 SER A  81      46.198 -33.857 190.894  1.00  0.00           H  
ATOM    599  HB2 SER A  81      44.712 -33.829 189.951  1.00  0.00           H  
ATOM    600  HG  SER A  81      46.353 -32.478 189.048  1.00  0.00           H  
ATOM    601  N   VAL A  82      43.958 -35.826 188.174  1.00 92.30           N  
ANISOU  601  N   VAL A  82    11147  13986   9938    263    336   -248
ATOM    602  CA  VAL A  82      43.190 -36.088 186.953  1.00 91.81           C  
ANISOU  602  CA  VAL A  82    10910  13996   9978    173    394   -363
ATOM    603  C   VAL A  82      43.849 -35.323 185.805  1.00 95.10           C  
ANISOU  603  C   VAL A  82    11220  14557  10359    111    211   -354
ATOM    604  O   VAL A  82      43.983 -35.859 184.702  1.00 95.46           O  
ANISOU  604  O   VAL A  82    11131  14679  10460     54    232   -412
ATOM    605  CB  VAL A  82      41.699 -35.691 187.135  1.00 96.28           C  
ANISOU  605  CB  VAL A  82    11466  14520  10595    165    470   -456
ATOM    606  CG1 VAL A  82      40.881 -35.969 185.877  1.00 96.20           C  
ANISOU  606  CG1 VAL A  82    11262  14601  10690     96    511   -609
ATOM    607  CG2 VAL A  82      41.078 -36.399 188.337  1.00 97.02           C  
ANISOU  607  CG2 VAL A  82    11693  14442  10730    225    682   -462
ATOM    608  H   VAL A  82      43.400 -35.452 188.928  1.00  0.00           H  
ATOM    609  HA  VAL A  82      43.241 -37.154 186.733  1.00  0.00           H  
ATOM    610  HB  VAL A  82      41.662 -34.618 187.325  1.00  0.00           H  
ATOM    611 HG11 VAL A  82      39.844 -35.678 186.045  1.00  0.00           H  
ATOM    612 HG12 VAL A  82      41.288 -35.396 185.044  1.00  0.00           H  
ATOM    613 HG13 VAL A  82      40.925 -37.032 185.642  1.00  0.00           H  
ATOM    614 HG21 VAL A  82      40.035 -36.100 188.437  1.00  0.00           H  
ATOM    615 HG22 VAL A  82      41.134 -37.478 188.192  1.00  0.00           H  
ATOM    616 HG23 VAL A  82      41.622 -36.126 189.241  1.00  0.00           H  
ATOM    617  N   THR A  83      44.311 -34.093 186.089  1.00 90.17           N  
ANISOU  617  N   THR A  83    10664  13956   9641    127     47   -281
ATOM    618  CA  THR A  83      45.005 -33.255 185.120  1.00 88.88           C  
ANISOU  618  CA  THR A  83    10436  13895   9439     77    -99   -262
ATOM    619  C   THR A  83      46.354 -33.870 184.751  1.00 91.60           C  
ANISOU  619  C   THR A  83    10738  14266   9798     53   -123   -229
ATOM    620  O   THR A  83      46.679 -33.895 183.568  1.00 91.47           O  
ANISOU  620  O   THR A  83    10623  14329   9803     -8   -149   -253
ATOM    621  CB  THR A  83      45.129 -31.829 185.631  1.00 95.19           C  
ANISOU  621  CB  THR A  83    11323  14686  10157     97   -227   -206
ATOM    622  OG1 THR A  83      43.909 -31.464 186.273  1.00 96.60           O  
ANISOU  622  OG1 THR A  83    11559  14815  10330    130   -185   -231
ATOM    623  CG2 THR A  83      45.440 -30.851 184.527  1.00 91.22           C  
ANISOU  623  CG2 THR A  83    10768  14267   9623     48   -327   -201
ATOM    624  H   THR A  83      44.184 -33.707 187.013  1.00  0.00           H  
ATOM    625  HA  THR A  83      44.398 -33.228 184.215  1.00  0.00           H  
ATOM    626  HB  THR A  83      45.933 -31.792 186.366  1.00  0.00           H  
ATOM    627  HG1 THR A  83      43.976 -30.564 186.600  1.00  0.00           H  
ATOM    628 HG21 THR A  83      45.519 -29.846 184.942  1.00  0.00           H  
ATOM    629 HG22 THR A  83      46.384 -31.123 184.055  1.00  0.00           H  
ATOM    630 HG23 THR A  83      44.643 -30.875 183.784  1.00  0.00           H  
ATOM    631  N   ASP A  84      47.109 -34.408 185.744  1.00 87.28           N  
ANISOU  631  N   ASP A  84    10271  13654   9237    113   -111   -180
ATOM    632  CA  ASP A  84      48.409 -35.053 185.519  1.00 86.67           C  
ANISOU  632  CA  ASP A  84    10153  13597   9182    107   -136   -160
ATOM    633  C   ASP A  84      48.266 -36.262 184.589  1.00 89.76           C  
ANISOU  633  C   ASP A  84    10432  14014   9658     54    -10   -208
ATOM    634  O   ASP A  84      49.142 -36.495 183.752  1.00 88.48           O  
ANISOU  634  O   ASP A  84    10184  13906   9529      0    -43   -212
ATOM    635  CB  ASP A  84      49.092 -35.431 186.847  1.00 89.04           C  
ANISOU  635  CB  ASP A  84    10575  13824   9433    222   -152   -112
ATOM    636  CG  ASP A  84      49.495 -34.248 187.720  1.00100.84           C  
ANISOU  636  CG  ASP A  84    12158  15309  10847    277   -302    -84
ATOM    637  OD1 ASP A  84      49.948 -33.222 187.163  1.00102.14           O  
ANISOU  637  OD1 ASP A  84    12262  15531  11017    208   -413    -97
ATOM    638  OD2 ASP A  84      49.376 -34.355 188.962  1.00105.52           O1-
ANISOU  638  OD2 ASP A  84    12887  15831  11373    394   -295    -54
ATOM    639  H   ASP A  84      46.783 -34.377 186.699  1.00  0.00           H  
ATOM    640  HA  ASP A  84      49.050 -34.329 185.017  1.00  0.00           H  
ATOM    641  HB3 ASP A  84      49.970 -36.042 186.640  1.00  0.00           H  
ATOM    642  HB2 ASP A  84      48.436 -36.091 187.415  1.00  0.00           H  
ATOM    643  N   VAL A  85      47.115 -36.973 184.686  1.00 86.41           N  
ANISOU  643  N   VAL A  85    10000  13548   9282     62    145   -260
ATOM    644  CA  VAL A  85      46.762 -38.116 183.836  1.00 85.97           C  
ANISOU  644  CA  VAL A  85     9824  13514   9326      8    289   -336
ATOM    645  C   VAL A  85      46.549 -37.629 182.392  1.00 90.04           C  
ANISOU  645  C   VAL A  85    10202  14151   9856    -75    218   -401
ATOM    646  O   VAL A  85      47.108 -38.221 181.469  1.00 89.83           O  
ANISOU  646  O   VAL A  85    10076  14181   9874   -130    236   -425
ATOM    647  CB  VAL A  85      45.541 -38.905 184.375  1.00 89.85           C  
ANISOU  647  CB  VAL A  85    10338  13912   9889     36    494   -404
ATOM    648  CG1 VAL A  85      45.214 -40.100 183.479  1.00 90.01           C  
ANISOU  648  CG1 VAL A  85    10212  13954  10032    -27    654   -507
ATOM    649  CG2 VAL A  85      45.773 -39.366 185.809  1.00 90.04           C  
ANISOU  649  CG2 VAL A  85    10541  13799   9872    144    580   -324
ATOM    650  H   VAL A  85      46.427 -36.727 185.383  1.00  0.00           H  
ATOM    651  HA  VAL A  85      47.614 -38.795 183.830  1.00  0.00           H  
ATOM    652  HB  VAL A  85      44.680 -38.236 184.372  1.00  0.00           H  
ATOM    653 HG11 VAL A  85      44.353 -40.633 183.883  1.00  0.00           H  
ATOM    654 HG12 VAL A  85      44.983 -39.748 182.473  1.00  0.00           H  
ATOM    655 HG13 VAL A  85      46.072 -40.772 183.441  1.00  0.00           H  
ATOM    656 HG21 VAL A  85      44.900 -39.916 186.160  1.00  0.00           H  
ATOM    657 HG22 VAL A  85      46.649 -40.013 185.846  1.00  0.00           H  
ATOM    658 HG23 VAL A  85      45.936 -38.498 186.448  1.00  0.00           H  
ATOM    659  N   TYR A  86      45.778 -36.532 182.206  1.00 86.30           N  
ANISOU  659  N   TYR A  86     9740  13717   9335    -72    137   -425
ATOM    660  CA  TYR A  86      45.537 -35.948 180.887  1.00 85.80           C  
ANISOU  660  CA  TYR A  86     9585  13765   9248   -111     60   -477
ATOM    661  C   TYR A  86      46.816 -35.427 180.251  1.00 87.81           C  
ANISOU  661  C   TYR A  86     9846  14063   9455   -148    -47   -405
ATOM    662  O   TYR A  86      47.034 -35.687 179.075  1.00 87.29           O  
ANISOU  662  O   TYR A  86     9695  14072   9400   -189    -46   -444
ATOM    663  CB  TYR A  86      44.472 -34.858 180.944  1.00 87.88           C  
ANISOU  663  CB  TYR A  86     9884  14049   9458    -73     -3   -510
ATOM    664  CG  TYR A  86      43.086 -35.335 181.334  1.00 92.08           C  
ANISOU  664  CG  TYR A  86    10378  14547  10063    -48    110   -623
ATOM    665  CD1 TYR A  86      42.604 -36.576 180.914  1.00 94.77           C  
ANISOU  665  CD1 TYR A  86    10593  14897  10518    -75    254   -747
ATOM    666  CD2 TYR A  86      42.220 -34.509 182.043  1.00 93.70           C  
ANISOU  666  CD2 TYR A  86    10657  14707  10237     -4     83   -626
ATOM    667  CE1 TYR A  86      41.316 -37.004 181.243  1.00 96.40           C  
ANISOU  667  CE1 TYR A  86    10747  15059  10822    -62    381   -883
ATOM    668  CE2 TYR A  86      40.928 -34.921 182.371  1.00 95.54           C  
ANISOU  668  CE2 TYR A  86    10844  14899  10559     11    201   -752
ATOM    669  CZ  TYR A  86      40.480 -36.168 181.967  1.00105.00           C  
ANISOU  669  CZ  TYR A  86    11913  16098  11885    -19    355   -888
ATOM    670  OH  TYR A  86      39.204 -36.561 182.294  1.00109.43           O  
ANISOU  670  OH  TYR A  86    12415  16602  12560    -12    493  -1040
ATOM    671  H   TYR A  86      45.341 -36.082 182.997  1.00  0.00           H  
ATOM    672  HA  TYR A  86      45.155 -36.742 180.245  1.00  0.00           H  
ATOM    673  HB3 TYR A  86      44.421 -34.353 179.980  1.00  0.00           H  
ATOM    674  HB2 TYR A  86      44.792 -34.077 181.634  1.00  0.00           H  
ATOM    675  HD1 TYR A  86      43.231 -37.227 180.322  1.00  0.00           H  
ATOM    676  HD2 TYR A  86      42.543 -33.526 182.352  1.00  0.00           H  
ATOM    677  HE1 TYR A  86      40.976 -37.981 180.934  1.00  0.00           H  
ATOM    678  HE2 TYR A  86      40.281 -34.268 182.938  1.00  0.00           H  
ATOM    679  HH  TYR A  86      38.772 -35.863 182.792  1.00  0.00           H  
ATOM    680  N   LEU A  87      47.687 -34.756 181.038  1.00 83.90           N  
ANISOU  680  N   LEU A  87     9447  13515   8917   -132   -127   -315
ATOM    681  CA  LEU A  87      48.993 -34.243 180.595  1.00 83.45           C  
ANISOU  681  CA  LEU A  87     9390  13473   8846   -174   -209   -267
ATOM    682  C   LEU A  87      49.952 -35.388 180.206  1.00 86.65           C  
ANISOU  682  C   LEU A  87     9715  13884   9323   -217   -156   -276
ATOM    683  O   LEU A  87      50.778 -35.215 179.305  1.00 85.53           O  
ANISOU  683  O   LEU A  87     9528  13774   9196   -276   -181   -274
ATOM    684  CB  LEU A  87      49.634 -33.321 181.657  1.00 83.55           C  
ANISOU  684  CB  LEU A  87     9500  13427   8819   -142   -302   -208
ATOM    685  CG  LEU A  87      48.939 -31.965 181.928  1.00 88.42           C  
ANISOU  685  CG  LEU A  87    10197  14035   9365   -115   -363   -189
ATOM    686  CD1 LEU A  87      49.375 -31.370 183.259  1.00 88.92           C  
ANISOU  686  CD1 LEU A  87    10350  14034   9402    -68   -432   -152
ATOM    687  CD2 LEU A  87      49.173 -30.966 180.811  1.00 90.35           C  
ANISOU  687  CD2 LEU A  87    10437  14316   9575   -156   -400   -183
ATOM    688  H   LEU A  87      47.458 -34.576 182.005  1.00  0.00           H  
ATOM    689  HA  LEU A  87      48.822 -33.642 179.702  1.00  0.00           H  
ATOM    690  HB3 LEU A  87      50.677 -33.143 181.394  1.00  0.00           H  
ATOM    691  HB2 LEU A  87      49.730 -33.868 182.595  1.00  0.00           H  
ATOM    692  HG  LEU A  87      47.866 -32.150 181.985  1.00  0.00           H  
ATOM    693 HD11 LEU A  87      48.867 -30.418 183.416  1.00  0.00           H  
ATOM    694 HD12 LEU A  87      49.118 -32.056 184.066  1.00  0.00           H  
ATOM    695 HD13 LEU A  87      50.453 -31.209 183.250  1.00  0.00           H  
ATOM    696 HD21 LEU A  87      48.666 -30.031 181.047  1.00  0.00           H  
ATOM    697 HD22 LEU A  87      50.242 -30.782 180.705  1.00  0.00           H  
ATOM    698 HD23 LEU A  87      48.780 -31.366 179.877  1.00  0.00           H  
ATOM    699  N   LEU A  88      49.815 -36.557 180.869  1.00 83.39           N  
ANISOU  699  N   LEU A  88     9296  13430   8959   -185    -65   -285
ATOM    700  CA  LEU A  88      50.590 -37.770 180.594  1.00 83.59           C  
ANISOU  700  CA  LEU A  88     9252  13453   9057   -213      6   -294
ATOM    701  C   LEU A  88      50.176 -38.336 179.234  1.00 88.09           C  
ANISOU  701  C   LEU A  88     9698  14097   9676   -284     80   -364
ATOM    702  O   LEU A  88      51.031 -38.819 178.495  1.00 88.10           O  
ANISOU  702  O   LEU A  88     9628  14125   9723   -342     92   -368
ATOM    703  CB  LEU A  88      50.357 -38.816 181.715  1.00 84.19           C  
ANISOU  703  CB  LEU A  88     9386  13447   9156   -136    113   -280
ATOM    704  CG  LEU A  88      50.908 -40.252 181.539  1.00 89.06           C  
ANISOU  704  CG  LEU A  88     9945  14044   9851   -145    229   -290
ATOM    705  CD1 LEU A  88      52.396 -40.325 181.843  1.00 89.44           C  
ANISOU  705  CD1 LEU A  88    10010  14080   9892   -118    136   -242
ATOM    706  CD2 LEU A  88      50.172 -41.225 182.438  1.00 91.53           C  
ANISOU  706  CD2 LEU A  88    10325  14264  10187    -71    399   -294
ATOM    707  H   LEU A  88      49.139 -36.638 181.615  1.00  0.00           H  
ATOM    708  HA  LEU A  88      51.649 -37.514 180.563  1.00  0.00           H  
ATOM    709  HB3 LEU A  88      49.291 -38.869 181.935  1.00  0.00           H  
ATOM    710  HB2 LEU A  88      50.719 -38.410 182.660  1.00  0.00           H  
ATOM    711  HG  LEU A  88      50.753 -40.556 180.504  1.00  0.00           H  
ATOM    712 HD11 LEU A  88      52.745 -41.349 181.708  1.00  0.00           H  
ATOM    713 HD12 LEU A  88      52.938 -39.665 181.166  1.00  0.00           H  
ATOM    714 HD13 LEU A  88      52.573 -40.014 182.873  1.00  0.00           H  
ATOM    715 HD21 LEU A  88      50.576 -42.227 182.297  1.00  0.00           H  
ATOM    716 HD22 LEU A  88      50.298 -40.926 183.478  1.00  0.00           H  
ATOM    717 HD23 LEU A  88      49.112 -41.223 182.186  1.00  0.00           H  
ATOM    718  N   ASN A  89      48.867 -38.280 178.910  1.00 84.99           N  
ANISOU  718  N   ASN A  89     9274  13740   9279   -275    127   -434
ATOM    719  CA  ASN A  89      48.331 -38.762 177.636  1.00 84.98           C  
ANISOU  719  CA  ASN A  89     9149  13827   9315   -319    181   -532
ATOM    720  C   ASN A  89      48.759 -37.855 176.485  1.00 89.66           C  
ANISOU  720  C   ASN A  89     9739  14494   9835   -346     77   -518
ATOM    721  O   ASN A  89      49.085 -38.342 175.405  1.00 88.98           O  
ANISOU  721  O   ASN A  89     9570  14469   9771   -391    105   -559
ATOM    722  CB  ASN A  89      46.823 -38.892 177.709  1.00 84.23           C  
ANISOU  722  CB  ASN A  89     9013  13748   9242   -284    246   -640
ATOM    723  CG  ASN A  89      46.391 -40.160 178.377  1.00104.15           C  
ANISOU  723  CG  ASN A  89    11500  16198  11876   -283    422   -695
ATOM    724  OD1 ASN A  89      46.287 -41.214 177.745  1.00 97.22           O  
ANISOU  724  OD1 ASN A  89    10500  15348  11090   -327    537   -785
ATOM    725  ND2 ASN A  89      46.133 -40.091 179.671  1.00 97.65           N  
ANISOU  725  ND2 ASN A  89    10789  15268  11046   -229    464   -644
ATOM    726  H   ASN A  89      48.202 -37.890 179.562  1.00  0.00           H  
ATOM    727  HA  ASN A  89      48.744 -39.754 177.452  1.00  0.00           H  
ATOM    728  HB3 ASN A  89      46.407 -38.853 176.702  1.00  0.00           H  
ATOM    729  HB2 ASN A  89      46.412 -38.039 178.249  1.00  0.00           H  
ATOM    730 HD22 ASN A  89      45.838 -40.917 180.172  1.00  0.00           H  
ATOM    731 HD21 ASN A  89      46.231 -39.212 180.159  1.00  0.00           H  
ATOM    732  N   LEU A  90      48.807 -36.542 176.752  1.00 87.62           N  
ANISOU  732  N   LEU A  90     9583  14218   9488   -313    -27   -457
ATOM    733  CA  LEU A  90      49.246 -35.493 175.841  1.00 88.36           C  
ANISOU  733  CA  LEU A  90     9723  14346   9503   -322   -102   -424
ATOM    734  C   LEU A  90      50.722 -35.719 175.488  1.00 93.35           C  
ANISOU  734  C   LEU A  90    10339  14947  10182   -395    -93   -379
ATOM    735  O   LEU A  90      51.099 -35.585 174.320  1.00 93.49           O  
ANISOU  735  O   LEU A  90    10342  15002  10178   -427    -82   -387
ATOM    736  CB  LEU A  90      49.074 -34.135 176.536  1.00 88.69           C  
ANISOU  736  CB  LEU A  90     9886  14343   9470   -277   -184   -363
ATOM    737  CG  LEU A  90      48.710 -32.965 175.640  1.00 94.26           C  
ANISOU  737  CG  LEU A  90    10658  15089  10068   -238   -233   -354
ATOM    738  CD1 LEU A  90      47.205 -32.830 175.507  1.00 94.83           C  
ANISOU  738  CD1 LEU A  90    10717  15227  10087   -157   -252   -428
ATOM    739  CD2 LEU A  90      49.279 -31.682 176.188  1.00 97.20           C  
ANISOU  739  CD2 LEU A  90    11146  15386  10400   -237   -285   -272
ATOM    740  H   LEU A  90      48.521 -36.200 177.658  1.00  0.00           H  
ATOM    741  HA  LEU A  90      48.643 -35.520 174.933  1.00  0.00           H  
ATOM    742  HB3 LEU A  90      49.983 -33.896 177.088  1.00  0.00           H  
ATOM    743  HB2 LEU A  90      48.329 -34.228 177.326  1.00  0.00           H  
ATOM    744  HG  LEU A  90      49.133 -33.139 174.651  1.00  0.00           H  
ATOM    745 HD11 LEU A  90      46.971 -31.984 174.860  1.00  0.00           H  
ATOM    746 HD12 LEU A  90      46.795 -33.742 175.074  1.00  0.00           H  
ATOM    747 HD13 LEU A  90      46.766 -32.666 176.491  1.00  0.00           H  
ATOM    748 HD21 LEU A  90      49.008 -30.854 175.532  1.00  0.00           H  
ATOM    749 HD22 LEU A  90      48.877 -31.502 177.185  1.00  0.00           H  
ATOM    750 HD23 LEU A  90      50.365 -31.760 176.244  1.00  0.00           H  
ATOM    751  N   ALA A  91      51.544 -36.090 176.503  1.00 90.02           N  
ANISOU  751  N   ALA A  91     9924  14457   9824   -409    -95   -340
ATOM    752  CA  ALA A  91      52.972 -36.397 176.372  1.00 89.66           C  
ANISOU  752  CA  ALA A  91     9844  14376   9848   -470    -94   -321
ATOM    753  C   ALA A  91      53.167 -37.607 175.472  1.00 94.03           C  
ANISOU  753  C   ALA A  91    10290  14972  10467   -525     -7   -364
ATOM    754  O   ALA A  91      54.095 -37.606 174.670  1.00 94.61           O  
ANISOU  754  O   ALA A  91    10331  15043  10576   -591      4   -364
ATOM    755  CB  ALA A  91      53.590 -36.659 177.740  1.00 90.29           C  
ANISOU  755  CB  ALA A  91     9951  14391   9965   -432   -130   -294
ATOM    756  H   ALA A  91      51.181 -36.173 177.442  1.00  0.00           H  
ATOM    757  HA  ALA A  91      53.473 -35.541 175.920  1.00  0.00           H  
ATOM    758  HB1 ALA A  91      54.650 -36.885 177.623  1.00  0.00           H  
ATOM    759  HB2 ALA A  91      53.475 -35.775 178.367  1.00  0.00           H  
ATOM    760  HB3 ALA A  91      53.088 -37.505 178.210  1.00  0.00           H  
ATOM    761  N   LEU A  92      52.277 -38.621 175.578  1.00 90.04           N  
ANISOU  761  N   LEU A  92     9726  14497   9989   -503     70   -411
ATOM    762  CA  LEU A  92      52.319 -39.822 174.745  1.00 89.75           C  
ANISOU  762  CA  LEU A  92     9573  14503  10023   -556    168   -468
ATOM    763  C   LEU A  92      51.880 -39.495 173.311  1.00 94.19           C  
ANISOU  763  C   LEU A  92    10099  15154  10533   -576    164   -523
ATOM    764  O   LEU A  92      52.483 -40.005 172.364  1.00 93.57           O  
ANISOU  764  O   LEU A  92     9956  15104  10491   -638    206   -543
ATOM    765  CB  LEU A  92      51.468 -40.949 175.356  1.00 89.72           C  
ANISOU  765  CB  LEU A  92     9522  14487  10081   -525    278   -519
ATOM    766  CG  LEU A  92      51.213 -42.193 174.490  1.00 94.45           C  
ANISOU  766  CG  LEU A  92     9984  15135  10766   -578    404   -609
ATOM    767  CD1 LEU A  92      52.487 -43.002 174.263  1.00 94.19           C  
ANISOU  767  CD1 LEU A  92     9905  15074  10810   -639    447   -573
ATOM    768  CD2 LEU A  92      50.145 -43.057 175.105  1.00 97.83           C  
ANISOU  768  CD2 LEU A  92    10374  15536  11259   -544    535   -682
ATOM    769  H   LEU A  92      51.534 -38.572 176.260  1.00  0.00           H  
ATOM    770  HA  LEU A  92      53.352 -40.167 174.708  1.00  0.00           H  
ATOM    771  HB3 LEU A  92      50.513 -40.539 175.683  1.00  0.00           H  
ATOM    772  HB2 LEU A  92      51.909 -41.257 176.304  1.00  0.00           H  
ATOM    773  HG  LEU A  92      50.853 -41.856 173.518  1.00  0.00           H  
ATOM    774 HD11 LEU A  92      52.261 -43.872 173.646  1.00  0.00           H  
ATOM    775 HD12 LEU A  92      53.227 -42.381 173.757  1.00  0.00           H  
ATOM    776 HD13 LEU A  92      52.885 -43.331 175.223  1.00  0.00           H  
ATOM    777 HD21 LEU A  92      49.979 -43.932 174.477  1.00  0.00           H  
ATOM    778 HD22 LEU A  92      50.463 -43.377 176.097  1.00  0.00           H  
ATOM    779 HD23 LEU A  92      49.219 -42.488 175.186  1.00  0.00           H  
ATOM    780  N   ALA A  93      50.857 -38.625 173.156  1.00 91.60           N  
ANISOU  780  N   ALA A  93     9823  14871  10111   -511    110   -547
ATOM    781  CA  ALA A  93      50.366 -38.186 171.848  1.00 92.50           C  
ANISOU  781  CA  ALA A  93     9933  15075  10136   -484     85   -600
ATOM    782  C   ALA A  93      51.463 -37.434 171.069  1.00 98.74           C  
ANISOU  782  C   ALA A  93    10803  15837  10877   -519     63   -528
ATOM    783  O   ALA A  93      51.614 -37.657 169.864  1.00 99.02           O  
ANISOU  783  O   ALA A  93    10813  15926  10882   -531     93   -564
ATOM    784  CB  ALA A  93      49.127 -37.319 172.004  1.00 93.41           C  
ANISOU  784  CB  ALA A  93    10106  15231  10156   -386     18   -632
ATOM    785  H   ALA A  93      50.391 -38.244 173.967  1.00  0.00           H  
ATOM    786  HA  ALA A  93      50.090 -39.071 171.275  1.00  0.00           H  
ATOM    787  HB1 ALA A  93      48.778 -37.003 171.021  1.00  0.00           H  
ATOM    788  HB2 ALA A  93      48.343 -37.891 172.501  1.00  0.00           H  
ATOM    789  HB3 ALA A  93      49.370 -36.441 172.602  1.00  0.00           H  
ATOM    790  N   ASP A  94      52.256 -36.589 171.767  1.00 96.23           N  
ANISOU  790  N   ASP A  94    10578  15426  10561   -537     25   -441
ATOM    791  CA  ASP A  94      53.373 -35.856 171.167  1.00 96.98           C  
ANISOU  791  CA  ASP A  94    10744  15459  10645   -585     36   -388
ATOM    792  C   ASP A  94      54.559 -36.785 170.913  1.00100.31           C  
ANISOU  792  C   ASP A  94    11077  15848  11190   -686     98   -397
ATOM    793  O   ASP A  94      55.289 -36.588 169.946  1.00 99.62           O  
ANISOU  793  O   ASP A  94    11013  15735  11104   -736    148   -391
ATOM    794  CB  ASP A  94      53.793 -34.669 172.048  1.00 99.70           C  
ANISOU  794  CB  ASP A  94    11188  15713  10980   -576    -14   -327
ATOM    795  CG  ASP A  94      52.964 -33.410 171.851  1.00117.74           C  
ANISOU  795  CG  ASP A  94    13600  18007  13131   -490    -52   -299
ATOM    796  OD1 ASP A  94      52.799 -32.979 170.680  1.00120.29           O  
ANISOU  796  OD1 ASP A  94    13992  18353  13359   -456    -19   -296
ATOM    797  OD2 ASP A  94      52.498 -32.839 172.867  1.00124.90           O1-
ANISOU  797  OD2 ASP A  94    14547  18890  14018   -448   -110   -278
ATOM    798  H   ASP A  94      52.090 -36.439 172.752  1.00  0.00           H  
ATOM    799  HA  ASP A  94      53.041 -35.462 170.206  1.00  0.00           H  
ATOM    800  HB3 ASP A  94      54.844 -34.441 171.869  1.00  0.00           H  
ATOM    801  HB2 ASP A  94      53.755 -34.966 173.096  1.00  0.00           H  
ATOM    802  N   LEU A  95      54.734 -37.801 171.777  1.00 97.33           N  
ANISOU  802  N   LEU A  95    10607  15461  10911   -708    106   -412
ATOM    803  CA  LEU A  95      55.794 -38.805 171.685  1.00 97.62           C  
ANISOU  803  CA  LEU A  95    10551  15470  11070   -788    159   -424
ATOM    804  C   LEU A  95      55.614 -39.660 170.439  1.00102.81           C  
ANISOU  804  C   LEU A  95    11128  16196  11739   -830    239   -474
ATOM    805  O   LEU A  95      56.608 -40.003 169.811  1.00102.74           O  
ANISOU  805  O   LEU A  95    11080  16159  11798   -910    288   -477
ATOM    806  CB  LEU A  95      55.816 -39.683 172.962  1.00 97.50           C  
ANISOU  806  CB  LEU A  95    10490  15431  11126   -759    155   -421
ATOM    807  CG  LEU A  95      57.040 -40.582 173.288  1.00102.44           C  
ANISOU  807  CG  LEU A  95    11042  16009  11872   -806    180   -422
ATOM    808  CD1 LEU A  95      56.917 -41.964 172.656  1.00104.83           C  
ANISOU  808  CD1 LEU A  95    11237  16353  12240   -851    288   -460
ATOM    809  CD2 LEU A  95      58.387 -39.904 172.981  1.00102.99           C  
ANISOU  809  CD2 LEU A  95    11116  16019  11997   -871    147   -423
ATOM    810  H   LEU A  95      54.106 -37.911 172.560  1.00  0.00           H  
ATOM    811  HA  LEU A  95      56.750 -38.287 171.609  1.00  0.00           H  
ATOM    812  HB3 LEU A  95      54.914 -40.294 172.985  1.00  0.00           H  
ATOM    813  HB2 LEU A  95      55.600 -39.054 173.826  1.00  0.00           H  
ATOM    814  HG  LEU A  95      57.020 -40.740 174.366  1.00  0.00           H  
ATOM    815 HD11 LEU A  95      57.794 -42.559 172.909  1.00  0.00           H  
ATOM    816 HD12 LEU A  95      56.022 -42.458 173.033  1.00  0.00           H  
ATOM    817 HD13 LEU A  95      56.847 -41.864 171.573  1.00  0.00           H  
ATOM    818 HD21 LEU A  95      59.202 -40.584 173.230  1.00  0.00           H  
ATOM    819 HD22 LEU A  95      58.435 -39.654 171.921  1.00  0.00           H  
ATOM    820 HD23 LEU A  95      58.480 -38.994 173.574  1.00  0.00           H  
ATOM    821  N   LEU A  96      54.360 -39.999 170.081  1.00100.68           N  
ANISOU  821  N   LEU A  96    10825  16017  11411   -777    253   -531
ATOM    822  CA  LEU A  96      54.043 -40.806 168.899  1.00101.42           C  
ANISOU  822  CA  LEU A  96    10831  16197  11509   -801    319   -608
ATOM    823  C   LEU A  96      54.233 -40.023 167.598  1.00107.08           C  
ANISOU  823  C   LEU A  96    11630  16939  12117   -789    310   -602
ATOM    824  O   LEU A  96      54.746 -40.578 166.625  1.00106.84           O  
ANISOU  824  O   LEU A  96    11552  16928  12112   -844    372   -629
ATOM    825  CB  LEU A  96      52.617 -41.367 168.982  1.00101.65           C  
ANISOU  825  CB  LEU A  96    10782  16315  11526   -738    333   -707
ATOM    826  CG  LEU A  96      52.437 -42.569 169.894  1.00106.39           C  
ANISOU  826  CG  LEU A  96    11284  16885  12255   -764    417   -738
ATOM    827  CD1 LEU A  96      51.079 -42.541 170.567  1.00107.09           C  
ANISOU  827  CD1 LEU A  96    11362  16997  12330   -688    418   -804
ATOM    828  CD2 LEU A  96      52.650 -43.874 169.143  1.00108.50           C  
ANISOU  828  CD2 LEU A  96    11411  17194  12622   -836    528   -815
ATOM    829  H   LEU A  96      53.576 -39.694 170.639  1.00  0.00           H  
ATOM    830  HA  LEU A  96      54.731 -41.651 168.881  1.00  0.00           H  
ATOM    831  HB3 LEU A  96      52.271 -41.620 167.980  1.00  0.00           H  
ATOM    832  HB2 LEU A  96      51.936 -40.575 169.292  1.00  0.00           H  
ATOM    833  HG  LEU A  96      53.195 -42.509 170.675  1.00  0.00           H  
ATOM    834 HD11 LEU A  96      50.976 -43.412 171.214  1.00  0.00           H  
ATOM    835 HD12 LEU A  96      50.987 -41.633 171.163  1.00  0.00           H  
ATOM    836 HD13 LEU A  96      50.297 -42.558 169.808  1.00  0.00           H  
ATOM    837 HD21 LEU A  96      52.514 -44.713 169.825  1.00  0.00           H  
ATOM    838 HD22 LEU A  96      51.929 -43.947 168.329  1.00  0.00           H  
ATOM    839 HD23 LEU A  96      53.661 -43.898 168.735  1.00  0.00           H  
ATOM    840  N   PHE A  97      53.824 -38.735 167.587  1.00104.70           N  
ANISOU  840  N   PHE A  97    11465  16628  11690   -708    244   -561
ATOM    841  CA  PHE A  97      53.950 -37.829 166.446  1.00105.62           C  
ANISOU  841  CA  PHE A  97    11710  16745  11675   -663    251   -537
ATOM    842  C   PHE A  97      55.417 -37.524 166.156  1.00109.92           C  
ANISOU  842  C   PHE A  97    12310  17168  12287   -763    323   -474
ATOM    843  O   PHE A  97      55.773 -37.317 164.998  1.00110.75           O  
ANISOU  843  O   PHE A  97    12486  17262  12331   -764    386   -469
ATOM    844  CB  PHE A  97      53.152 -36.541 166.700  1.00108.15           C  
ANISOU  844  CB  PHE A  97    12169  17068  11855   -545    176   -504
ATOM    845  CG  PHE A  97      53.374 -35.394 165.741  1.00111.18           C  
ANISOU  845  CG  PHE A  97    12736  17412  12094   -480    201   -449
ATOM    846  CD1 PHE A  97      53.118 -35.539 164.382  1.00115.59           C  
ANISOU  846  CD1 PHE A  97    13339  18045  12533   -408    228   -490
ATOM    847  CD2 PHE A  97      53.788 -34.152 166.204  1.00114.07           C  
ANISOU  847  CD2 PHE A  97    13243  17662  12435   -475    209   -363
ATOM    848  CE1 PHE A  97      53.322 -34.475 163.498  1.00117.76           C  
ANISOU  848  CE1 PHE A  97    13821  18266  12656   -324    273   -428
ATOM    849  CE2 PHE A  97      53.974 -33.083 165.322  1.00118.13           C  
ANISOU  849  CE2 PHE A  97    13950  18117  12818   -406    268   -308
ATOM    850  CZ  PHE A  97      53.739 -33.252 163.976  1.00117.12           C  
ANISOU  850  CZ  PHE A  97    13890  18053  12559   -325    305   -333
ATOM    851  H   PHE A  97      53.395 -38.334 168.409  1.00  0.00           H  
ATOM    852  HA  PHE A  97      53.527 -38.324 165.572  1.00  0.00           H  
ATOM    853  HB3 PHE A  97      53.339 -36.198 167.718  1.00  0.00           H  
ATOM    854  HB2 PHE A  97      52.089 -36.779 166.734  1.00  0.00           H  
ATOM    855  HD1 PHE A  97      52.757 -36.482 163.998  1.00  0.00           H  
ATOM    856  HD2 PHE A  97      53.971 -34.002 167.258  1.00  0.00           H  
ATOM    857  HE1 PHE A  97      53.153 -34.612 162.440  1.00  0.00           H  
ATOM    858  HE2 PHE A  97      54.302 -32.125 165.697  1.00  0.00           H  
ATOM    859  HZ  PHE A  97      53.881 -32.426 163.295  1.00  0.00           H  
ATOM    860  N   ALA A  98      56.265 -37.521 167.204  1.00105.70           N  
ANISOU  860  N   ALA A  98    11741  16540  11882   -840    317   -439
ATOM    861  CA  ALA A  98      57.711 -37.298 167.129  1.00105.45           C  
ANISOU  861  CA  ALA A  98    11720  16386  11961   -944    380   -416
ATOM    862  C   ALA A  98      58.369 -38.394 166.323  1.00108.97           C  
ANISOU  862  C   ALA A  98    12064  16843  12495  -1033    461   -454
ATOM    863  O   ALA A  98      59.271 -38.108 165.543  1.00109.47           O  
ANISOU  863  O   ALA A  98    12175  16826  12593  -1099    548   -448
ATOM    864  CB  ALA A  98      58.303 -37.279 168.524  1.00105.90           C  
ANISOU  864  CB  ALA A  98    11724  16379  12136   -976    323   -408
ATOM    865  H   ALA A  98      55.915 -37.682 168.138  1.00  0.00           H  
ATOM    866  HA  ALA A  98      57.900 -36.338 166.648  1.00  0.00           H  
ATOM    867  HB1 ALA A  98      59.378 -37.113 168.461  1.00  0.00           H  
ATOM    868  HB2 ALA A  98      57.845 -36.477 169.103  1.00  0.00           H  
ATOM    869  HB3 ALA A  98      58.112 -38.234 169.013  1.00  0.00           H  
ATOM    870  N   LEU A  99      57.895 -39.643 166.490  1.00105.00           N  
ANISOU  870  N   LEU A  99    11428  16431  12037  -1037    453   -499
ATOM    871  CA  LEU A  99      58.393 -40.832 165.795  1.00104.97           C  
ANISOU  871  CA  LEU A  99    11309  16450  12125  -1121    532   -541
ATOM    872  C   LEU A  99      58.249 -40.758 164.267  1.00109.99           C  
ANISOU  872  C   LEU A  99    11997  17130  12664  -1114    597   -565
ATOM    873  O   LEU A  99      59.059 -41.361 163.557  1.00110.60           O  
ANISOU  873  O   LEU A  99    12022  17181  12821  -1204    681   -584
ATOM    874  CB  LEU A  99      57.714 -42.104 166.327  1.00104.41           C  
ANISOU  874  CB  LEU A  99    11097  16460  12114  -1111    531   -590
ATOM    875  CG  LEU A  99      57.906 -42.430 167.809  1.00108.66           C  
ANISOU  875  CG  LEU A  99    11595  16951  12741  -1102    491   -564
ATOM    876  CD1 LEU A  99      56.853 -43.420 168.281  1.00108.85           C  
ANISOU  876  CD1 LEU A  99    11535  17044  12780  -1057    517   -610
ATOM    877  CD2 LEU A  99      59.315 -42.940 168.103  1.00109.86           C  
ANISOU  877  CD2 LEU A  99    11683  17019  13040  -1188    521   -553
ATOM    878  H   LEU A  99      57.138 -39.814 167.136  1.00  0.00           H  
ATOM    879  HA  LEU A  99      59.457 -40.915 166.017  1.00  0.00           H  
ATOM    880  HB3 LEU A  99      58.033 -42.957 165.728  1.00  0.00           H  
ATOM    881  HB2 LEU A  99      56.648 -42.060 166.105  1.00  0.00           H  
ATOM    882  HG  LEU A  99      57.766 -41.506 168.371  1.00  0.00           H  
ATOM    883 HD11 LEU A  99      57.007 -43.639 169.338  1.00  0.00           H  
ATOM    884 HD12 LEU A  99      55.861 -42.991 168.140  1.00  0.00           H  
ATOM    885 HD13 LEU A  99      56.935 -44.341 167.704  1.00  0.00           H  
ATOM    886 HD21 LEU A  99      59.408 -43.159 169.167  1.00  0.00           H  
ATOM    887 HD22 LEU A  99      59.501 -43.847 167.528  1.00  0.00           H  
ATOM    888 HD23 LEU A  99      60.043 -42.178 167.825  1.00  0.00           H  
ATOM    889  N   THR A 100      57.231 -40.027 163.763  1.00105.82           N  
ANISOU  889  N   THR A 100    11579  16669  11959   -994    555   -568
ATOM    890  CA  THR A 100      56.999 -39.881 162.325  1.00105.93           C  
ANISOU  890  CA  THR A 100    11674  16735  11838   -940    600   -593
ATOM    891  C   THR A 100      57.902 -38.824 161.669  1.00110.79           C  
ANISOU  891  C   THR A 100    12475  17217  12404   -954    684   -521
ATOM    892  O   THR A 100      58.069 -38.854 160.447  1.00111.36           O  
ANISOU  892  O   THR A 100    12625  17295  12393   -935    760   -530
ATOM    893  CB  THR A 100      55.519 -39.637 162.015  1.00109.19           C  
ANISOU  893  CB  THR A 100    12118  17291  12080   -779    512   -651
ATOM    894  OG1 THR A 100      55.088 -38.422 162.622  1.00105.87           O  
ANISOU  894  OG1 THR A 100    11829  16831  11565   -690    445   -591
ATOM    895  CG2 THR A 100      54.637 -40.788 162.438  1.00106.86           C  
ANISOU  895  CG2 THR A 100    11625  17116  11859   -779    475   -758
ATOM    896  H   THR A 100      56.592 -39.554 164.386  1.00  0.00           H  
ATOM    897  HA  THR A 100      57.258 -40.837 161.870  1.00  0.00           H  
ATOM    898  HB  THR A 100      55.420 -39.522 160.936  1.00  0.00           H  
ATOM    899  HG1 THR A 100      54.160 -38.276 162.423  1.00  0.00           H  
ATOM    900 HG21 THR A 100      53.599 -40.560 162.194  1.00  0.00           H  
ATOM    901 HG22 THR A 100      54.943 -41.693 161.913  1.00  0.00           H  
ATOM    902 HG23 THR A 100      54.731 -40.943 163.513  1.00  0.00           H  
ATOM    903  N   LEU A 101      58.489 -37.909 162.469  1.00107.19           N  
ANISOU  903  N   LEU A 101    12092  16633  12002   -986    687   -459
ATOM    904  CA  LEU A 101      59.348 -36.824 161.981  1.00108.14           C  
ANISOU  904  CA  LEU A 101    12385  16596  12107  -1010    798   -404
ATOM    905  C   LEU A 101      60.598 -37.285 161.178  1.00113.88           C  
ANISOU  905  C   LEU A 101    13093  17221  12956  -1142    944   -421
ATOM    906  O   LEU A 101      60.845 -36.659 160.145  1.00114.33           O  
ANISOU  906  O   LEU A 101    13326  17197  12916  -1110   1064   -390
ATOM    907  CB  LEU A 101      59.749 -35.862 163.104  1.00107.89           C  
ANISOU  907  CB  LEU A 101    12388  16453  12151  -1035    774   -370
ATOM    908  CG  LEU A 101      58.615 -35.038 163.710  1.00112.42           C  
ANISOU  908  CG  LEU A 101    13046  17085  12585   -901    667   -336
ATOM    909  CD1 LEU A 101      59.034 -34.428 165.028  1.00112.40           C  
ANISOU  909  CD1 LEU A 101    13017  16995  12694   -947    624   -324
ATOM    910  CD2 LEU A 101      58.133 -33.960 162.752  1.00115.96           C  
ANISOU  910  CD2 LEU A 101    13724  17509  12824   -770    725   -286
ATOM    911  H   LEU A 101      58.348 -37.947 163.468  1.00  0.00           H  
ATOM    912  HA  LEU A 101      58.739 -36.244 161.288  1.00  0.00           H  
ATOM    913  HB3 LEU A 101      60.528 -35.191 162.742  1.00  0.00           H  
ATOM    914  HB2 LEU A 101      60.250 -36.421 163.895  1.00  0.00           H  
ATOM    915  HG  LEU A 101      57.780 -35.711 163.904  1.00  0.00           H  
ATOM    916 HD11 LEU A 101      58.209 -33.846 165.438  1.00  0.00           H  
ATOM    917 HD12 LEU A 101      59.302 -35.220 165.727  1.00  0.00           H  
ATOM    918 HD13 LEU A 101      59.894 -33.777 164.871  1.00  0.00           H  
ATOM    919 HD21 LEU A 101      57.326 -33.394 163.217  1.00  0.00           H  
ATOM    920 HD22 LEU A 101      58.958 -33.288 162.516  1.00  0.00           H  
ATOM    921 HD23 LEU A 101      57.769 -34.424 161.835  1.00  0.00           H  
ATOM    922  N   PRO A 102      61.377 -38.346 161.554  1.00110.97           N  
ANISOU  922  N   PRO A 102    12535  16843  12786  -1277    952   -467
ATOM    923  CA  PRO A 102      62.526 -38.736 160.709  1.00111.51           C  
ANISOU  923  CA  PRO A 102    12591  16810  12970  -1400   1097   -489
ATOM    924  C   PRO A 102      62.128 -39.331 159.342  1.00116.57           C  
ANISOU  924  C   PRO A 102    13271  17533  13486  -1361   1157   -503
ATOM    925  O   PRO A 102      62.879 -39.200 158.369  1.00116.46           O  
ANISOU  925  O   PRO A 102    13348  17415  13485  -1416   1304   -498
ATOM    926  CB  PRO A 102      63.298 -39.723 161.589  1.00112.32           C  
ANISOU  926  CB  PRO A 102    12475  16905  13298  -1521   1058   -538
ATOM    927  CG  PRO A 102      62.280 -40.304 162.484  1.00115.89           C  
ANISOU  927  CG  PRO A 102    12824  17501  13706  -1445    915   -541
ATOM    928  CD  PRO A 102      61.272 -39.223 162.741  1.00111.61           C  
ANISOU  928  CD  PRO A 102    12423  16992  12990  -1312    843   -498
ATOM    929  HA  PRO A 102      63.149 -37.858 160.540  1.00  0.00           H  
ATOM    930  HB3 PRO A 102      64.033 -39.179 162.183  1.00  0.00           H  
ATOM    931  HB2 PRO A 102      63.721 -40.510 160.964  1.00  0.00           H  
ATOM    932  HG3 PRO A 102      62.748 -40.594 163.425  1.00  0.00           H  
ATOM    933  HG2 PRO A 102      61.794 -41.142 161.984  1.00  0.00           H  
ATOM    934  HD2 PRO A 102      60.275 -39.661 162.778  1.00  0.00           H  
ATOM    935  HD3 PRO A 102      61.563 -38.663 163.630  1.00  0.00           H  
ATOM    936  N   ILE A 103      60.931 -39.954 159.267  1.00113.65           N  
ANISOU  936  N   ILE A 103    12834  17346  13000  -1262   1050   -533
ATOM    937  CA  ILE A 103      60.359 -40.526 158.035  1.00114.04           C  
ANISOU  937  CA  ILE A 103    12902  17512  12917  -1196   1073   -577
ATOM    938  C   ILE A 103      59.877 -39.358 157.152  1.00119.53           C  
ANISOU  938  C   ILE A 103    13860  18190  13368  -1034   1102   -532
ATOM    939  O   ILE A 103      60.014 -39.417 155.933  1.00119.30           O  
ANISOU  939  O   ILE A 103    13941  18157  13231   -994   1191   -538
ATOM    940  CB  ILE A 103      59.237 -41.567 158.346  1.00116.28           C  
ANISOU  940  CB  ILE A 103    13000  17990  13189  -1146    956   -661
ATOM    941  CG1 ILE A 103      59.651 -42.508 159.519  1.00115.69           C  
ANISOU  941  CG1 ILE A 103    12713  17903  13341  -1274    936   -679
ATOM    942  CG2 ILE A 103      58.870 -42.375 157.092  1.00116.55           C  
ANISOU  942  CG2 ILE A 103    12998  18145  13141  -1110    989   -743
ATOM    943  CD1 ILE A 103      58.542 -42.908 160.505  1.00122.60           C  
ANISOU  943  CD1 ILE A 103    13476  18892  14216  -1207    826   -721
ATOM    944  H   ILE A 103      60.360 -40.053 160.095  1.00  0.00           H  
ATOM    945  HA  ILE A 103      61.158 -41.042 157.502  1.00  0.00           H  
ATOM    946  HB  ILE A 103      58.350 -41.016 158.658  1.00  0.00           H  
ATOM    947 HG13 ILE A 103      60.474 -42.054 160.070  1.00  0.00           H  
ATOM    948 HG12 ILE A 103      60.111 -43.408 159.112  1.00  0.00           H  
ATOM    949 HG21 ILE A 103      58.087 -43.092 157.338  1.00  0.00           H  
ATOM    950 HG22 ILE A 103      58.513 -41.699 156.315  1.00  0.00           H  
ATOM    951 HG23 ILE A 103      59.750 -42.908 156.732  1.00  0.00           H  
ATOM    952 HD11 ILE A 103      58.956 -43.562 161.272  1.00  0.00           H  
ATOM    953 HD12 ILE A 103      58.132 -42.013 160.973  1.00  0.00           H  
ATOM    954 HD13 ILE A 103      57.751 -43.433 159.969  1.00  0.00           H  
ATOM    955  N   TRP A 104      59.359 -38.284 157.789  1.00117.75           N  
ANISOU  955  N   TRP A 104    13746  17942  13050   -934   1036   -482
ATOM    956  CA  TRP A 104      58.922 -37.049 157.140  1.00119.59           C  
ANISOU  956  CA  TRP A 104    14248  18138  13052   -765   1068   -423
ATOM    957  C   TRP A 104      60.128 -36.234 156.661  1.00124.07           C  
ANISOU  957  C   TRP A 104    15005  18474  13663   -838   1272   -352
ATOM    958  O   TRP A 104      59.997 -35.467 155.709  1.00125.12           O  
ANISOU  958  O   TRP A 104    15389  18550  13601   -708   1370   -304
ATOM    959  CB  TRP A 104      58.099 -36.183 158.102  1.00118.72           C  
ANISOU  959  CB  TRP A 104    14181  18057  12870   -662    949   -391
ATOM    960  CG  TRP A 104      56.612 -36.386 158.069  1.00120.43           C  
ANISOU  960  CG  TRP A 104    14355  18479  12923   -491    785   -455
ATOM    961  CD1 TRP A 104      55.787 -36.529 159.149  1.00122.63           C  
ANISOU  961  CD1 TRP A 104    14496  18852  13248   -473    645   -491
ATOM    962  CD2 TRP A 104      55.756 -36.338 156.915  1.00121.80           C  
ANISOU  962  CD2 TRP A 104    14640  18781  12856   -295    746   -501
ATOM    963  NE1 TRP A 104      54.474 -36.593 158.741  1.00122.94           N  
ANISOU  963  NE1 TRP A 104    14532  19065  13114   -295    529   -571
ATOM    964  CE2 TRP A 104      54.427 -36.503 157.372  1.00126.01           C  
ANISOU  964  CE2 TRP A 104    15063  19490  13323   -176    574   -586
ATOM    965  CE3 TRP A 104      55.982 -36.195 155.533  1.00124.59           C  
ANISOU  965  CE3 TRP A 104    15178  19118  13042   -197    841   -490
ATOM    966  CZ2 TRP A 104      53.331 -36.540 156.495  1.00126.67           C  
ANISOU  966  CZ2 TRP A 104    15190  19748  13190     38    477   -682
ATOM    967  CZ3 TRP A 104      54.899 -36.241 154.667  1.00127.32           C  
ANISOU  967  CZ3 TRP A 104    15587  19640  13148     29    740   -569
ATOM    968  CH2 TRP A 104      53.592 -36.406 155.147  1.00127.79           C  
ANISOU  968  CH2 TRP A 104    15512  19887  13157    147    551   -673
ATOM    969  H   TRP A 104      59.249 -38.297 158.793  1.00  0.00           H  
ATOM    970  HA  TRP A 104      58.304 -37.303 156.279  1.00  0.00           H  
ATOM    971  HB3 TRP A 104      58.322 -35.132 157.920  1.00  0.00           H  
ATOM    972  HB2 TRP A 104      58.460 -36.334 159.119  1.00  0.00           H  
ATOM    973  HD1 TRP A 104      56.204 -36.575 160.144  1.00  0.00           H  
ATOM    974  HE1 TRP A 104      53.737 -36.691 159.425  1.00  0.00           H  
ATOM    975  HE3 TRP A 104      56.986 -36.052 155.162  1.00  0.00           H  
ATOM    976  HZ2 TRP A 104      52.332 -36.669 156.884  1.00  0.00           H  
ATOM    977  HZ3 TRP A 104      55.055 -36.149 153.602  1.00  0.00           H  
ATOM    978  HH2 TRP A 104      52.780 -36.427 154.435  1.00  0.00           H  
ATOM    979  N   ALA A 105      61.282 -36.361 157.352  1.00119.74           N  
ANISOU  979  N   ALA A 105    14342  17786  13368  -1032   1344   -357
ATOM    980  CA  ALA A 105      62.524 -35.658 157.022  1.00120.49           C  
ANISOU  980  CA  ALA A 105    14566  17643  13571  -1135   1554   -328
ATOM    981  C   ALA A 105      63.103 -36.174 155.709  1.00125.30           C  
ANISOU  981  C   ALA A 105    15247  18199  14163  -1174   1714   -340
ATOM    982  O   ALA A 105      63.523 -35.369 154.872  1.00126.98           O  
ANISOU  982  O   ALA A 105    15705  18250  14292  -1135   1905   -292
ATOM    983  CB  ALA A 105      63.538 -35.820 158.142  1.00120.45           C  
ANISOU  983  CB  ALA A 105    14369  17539  13856  -1320   1552   -374
ATOM    984  H   ALA A 105      61.325 -36.973 158.154  1.00  0.00           H  
ATOM    985  HA  ALA A 105      62.301 -34.597 156.908  1.00  0.00           H  
ATOM    986  HB1 ALA A 105      64.455 -35.292 157.882  1.00  0.00           H  
ATOM    987  HB2 ALA A 105      63.131 -35.406 159.064  1.00  0.00           H  
ATOM    988  HB3 ALA A 105      63.757 -36.878 158.285  1.00  0.00           H  
ATOM    989  N   ALA A 106      63.095 -37.512 155.517  1.00120.03           N  
ANISOU  989  N   ALA A 106    14379  17659  13567  -1245   1649   -402
ATOM    990  CA  ALA A 106      63.566 -38.155 154.289  1.00119.99           C  
ANISOU  990  CA  ALA A 106    14413  17632  13547  -1285   1780   -423
ATOM    991  C   ALA A 106      62.558 -37.912 153.156  1.00124.70           C  
ANISOU  991  C   ALA A 106    15217  18340  13822  -1061   1764   -400
ATOM    992  O   ALA A 106      62.936 -37.901 151.985  1.00125.43           O  
ANISOU  992  O   ALA A 106    15474  18361  13824  -1035   1917   -387
ATOM    993  CB  ALA A 106      63.764 -39.642 154.520  1.00119.28           C  
ANISOU  993  CB  ALA A 106    14036  17657  13629  -1416   1706   -500
ATOM    994  H   ALA A 106      62.751 -38.124 156.243  1.00  0.00           H  
ATOM    995  HA  ALA A 106      64.522 -37.714 154.007  1.00  0.00           H  
ATOM    996  HB1 ALA A 106      64.114 -40.110 153.600  1.00  0.00           H  
ATOM    997  HB2 ALA A 106      64.502 -39.793 155.308  1.00  0.00           H  
ATOM    998  HB3 ALA A 106      62.818 -40.093 154.819  1.00  0.00           H  
ATOM    999  N   SER A 107      61.283 -37.659 153.528  1.00120.95           N  
ANISOU  999  N   SER A 107    14747  18034  13173   -887   1581   -403
ATOM   1000  CA  SER A 107      60.173 -37.352 152.626  1.00121.84           C  
ANISOU 1000  CA  SER A 107    15038  18285  12971   -635   1514   -406
ATOM   1001  C   SER A 107      60.313 -35.962 151.978  1.00128.37           C  
ANISOU 1001  C   SER A 107    16233  18947  13596   -485   1664   -303
ATOM   1002  O   SER A 107      59.583 -35.672 151.027  1.00130.03           O  
ANISOU 1002  O   SER A 107    16643  19242  13520   -253   1642   -297
ATOM   1003  CB  SER A 107      58.841 -37.467 153.365  1.00123.67           C  
ANISOU 1003  CB  SER A 107    15133  18729  13127   -515   1279   -461
ATOM   1004  OG  SER A 107      57.761 -36.865 152.668  1.00131.24           O  
ANISOU 1004  OG  SER A 107    16284  19800  13780   -246   1199   -467
ATOM   1005  H   SER A 107      61.030 -37.673 154.506  1.00  0.00           H  
ATOM   1006  HA  SER A 107      60.177 -38.094 151.828  1.00  0.00           H  
ATOM   1007  HB3 SER A 107      58.934 -37.012 154.351  1.00  0.00           H  
ATOM   1008  HB2 SER A 107      58.616 -38.518 153.543  1.00  0.00           H  
ATOM   1009  HG  SER A 107      56.954 -36.968 153.177  1.00  0.00           H  
ATOM   1010  N   LYS A 108      61.239 -35.113 152.472  1.00124.85           N  
ANISOU 1010  N   LYS A 108    15878  18264  13295   -602   1823   -233
ATOM   1011  CA  LYS A 108      61.453 -33.770 151.925  1.00126.54           C  
ANISOU 1011  CA  LYS A 108    16447  18281  13352   -480   2016   -134
ATOM   1012  C   LYS A 108      62.556 -33.765 150.872  1.00132.03           C  
ANISOU 1012  C   LYS A 108    17315  18766  14086   -558   2297   -111
ATOM   1013  O   LYS A 108      62.463 -33.031 149.886  1.00133.13           O  
ANISOU 1013  O   LYS A 108    17789  18803  13989   -382   2453    -39
ATOM   1014  CB  LYS A 108      61.743 -32.746 153.041  1.00128.80           C  
ANISOU 1014  CB  LYS A 108    16745  18420  13774   -552   2051    -90
ATOM   1015  CG  LYS A 108      60.631 -32.599 154.093  1.00143.54           C  
ANISOU 1015  CG  LYS A 108    18484  20469  15587   -462   1796   -101
ATOM   1016  CD  LYS A 108      59.425 -31.789 153.610  1.00155.21           C  
ANISOU 1016  CD  LYS A 108    20207  22037  16727   -167   1724    -47
ATOM   1017  CE  LYS A 108      58.270 -31.875 154.576  1.00165.90           C  
ANISOU 1017  CE  LYS A 108    21393  23592  18049    -92   1462    -85
ATOM   1018  NZ  LYS A 108      57.109 -31.061 154.124  1.00178.20           N1+
ANISOU 1018  NZ  LYS A 108    23177  25242  19289    203   1381    -49
ATOM   1019  H   LYS A 108      61.818 -35.395 153.250  1.00  0.00           H  
ATOM   1020  HA  LYS A 108      60.529 -33.466 151.433  1.00  0.00           H  
ATOM   1021  HB3 LYS A 108      61.947 -31.773 152.594  1.00  0.00           H  
ATOM   1022  HB2 LYS A 108      62.677 -33.009 153.538  1.00  0.00           H  
ATOM   1023  HG3 LYS A 108      61.041 -32.136 154.991  1.00  0.00           H  
ATOM   1024  HG2 LYS A 108      60.299 -33.588 154.409  1.00  0.00           H  
ATOM   1025  HD3 LYS A 108      59.109 -32.156 152.633  1.00  0.00           H  
ATOM   1026  HD2 LYS A 108      59.716 -30.746 153.484  1.00  0.00           H  
ATOM   1027  HE3 LYS A 108      58.593 -31.532 155.559  1.00  0.00           H  
ATOM   1028  HE2 LYS A 108      57.964 -32.916 154.683  1.00  0.00           H  
ATOM   1029  HZ1 LYS A 108      56.358 -31.144 154.794  1.00  0.00           H  
ATOM   1030  HZ2 LYS A 108      57.386 -30.093 154.047  1.00  0.00           H  
ATOM   1031  HZ3 LYS A 108      56.794 -31.393 153.224  1.00  0.00           H  
ATOM   1032  N   VAL A 109      63.591 -34.598 151.086  1.00128.55           N  
ANISOU 1032  N   VAL A 109    16651  18254  13936   -813   2364   -172
ATOM   1033  CA  VAL A 109      64.763 -34.774 150.216  1.00129.79           C  
ANISOU 1033  CA  VAL A 109    16906  18206  14203   -941   2632   -176
ATOM   1034  C   VAL A 109      64.310 -35.381 148.874  1.00135.30           C  
ANISOU 1034  C   VAL A 109    17733  19021  14653   -790   2636   -177
ATOM   1035  O   VAL A 109      64.561 -34.809 147.809  1.00136.91           O  
ANISOU 1035  O   VAL A 109    18261  19073  14686   -678   2854   -116
ATOM   1036  CB  VAL A 109      65.835 -35.647 150.933  1.00132.27           C  
ANISOU 1036  CB  VAL A 109    16894  18467  14898  -1237   2639   -264
ATOM   1037  CG1 VAL A 109      67.060 -35.868 150.051  1.00133.23           C  
ANISOU 1037  CG1 VAL A 109    17094  18370  15158  -1383   2918   -285
ATOM   1038  CG2 VAL A 109      66.239 -35.038 152.275  1.00131.27           C  
ANISOU 1038  CG2 VAL A 109    16636  18248  14993  -1353   2606   -284
ATOM   1039  H   VAL A 109      63.609 -35.179 151.912  1.00  0.00           H  
ATOM   1040  HA  VAL A 109      65.195 -33.793 150.020  1.00  0.00           H  
ATOM   1041  HB  VAL A 109      65.390 -36.622 151.132  1.00  0.00           H  
ATOM   1042 HG11 VAL A 109      67.786 -36.481 150.584  1.00  0.00           H  
ATOM   1043 HG12 VAL A 109      66.761 -36.375 149.134  1.00  0.00           H  
ATOM   1044 HG13 VAL A 109      67.509 -34.906 149.804  1.00  0.00           H  
ATOM   1045 HG21 VAL A 109      66.988 -35.671 152.751  1.00  0.00           H  
ATOM   1046 HG22 VAL A 109      66.654 -34.043 152.113  1.00  0.00           H  
ATOM   1047 HG23 VAL A 109      65.363 -34.965 152.920  1.00  0.00           H  
ATOM   1048  N   ASN A 110      63.640 -36.540 148.957  1.00130.88           N  
ANISOU 1048  N   ASN A 110    16921  18726  14080   -784   2405   -256
ATOM   1049  CA  ASN A 110      63.033 -37.300 147.862  1.00131.26           C  
ANISOU 1049  CA  ASN A 110    17003  18954  13914   -642   2341   -301
ATOM   1050  C   ASN A 110      61.587 -37.473 148.308  1.00133.52           C  
ANISOU 1050  C   ASN A 110    17167  19527  14038   -461   2046   -355
ATOM   1051  O   ASN A 110      61.319 -37.330 149.499  1.00132.04           O  
ANISOU 1051  O   ASN A 110    16807  19380  13980   -526   1917   -360
ATOM   1052  CB  ASN A 110      63.701 -38.673 147.720  1.00131.77           C  
ANISOU 1052  CB  ASN A 110    16799  19058  14209   -863   2358   -386
ATOM   1053  CG  ASN A 110      65.201 -38.646 147.870  1.00157.50           C  
ANISOU 1053  CG  ASN A 110    20031  22048  17765  -1121   2592   -370
ATOM   1054  OD1 ASN A 110      65.740 -38.862 148.963  1.00150.16           O  
ANISOU 1054  OD1 ASN A 110    18861  21076  17118  -1314   2550   -401
ATOM   1055  ND2 ASN A 110      65.903 -38.369 146.778  1.00151.43           N  
ANISOU 1055  ND2 ASN A 110    19510  21089  16936  -1118   2846   -333
ATOM   1056  H   ASN A 110      63.509 -36.985 149.854  1.00  0.00           H  
ATOM   1057  HA  ASN A 110      63.087 -36.743 146.926  1.00  0.00           H  
ATOM   1058  HB3 ASN A 110      63.442 -39.102 146.752  1.00  0.00           H  
ATOM   1059  HB2 ASN A 110      63.277 -39.359 148.453  1.00  0.00           H  
ATOM   1060 HD22 ASN A 110      66.912 -38.338 146.821  1.00  0.00           H  
ATOM   1061 HD21 ASN A 110      65.429 -38.190 145.905  1.00  0.00           H  
ATOM   1062  N   GLY A 111      60.678 -37.786 147.391  1.00129.87           N  
ANISOU 1062  N   GLY A 111    16783  19256  13304   -238   1943   -409
ATOM   1063  CA  GLY A 111      59.263 -37.950 147.722  1.00128.84           C  
ANISOU 1063  CA  GLY A 111    16529  19400  13024    -54   1670   -496
ATOM   1064  C   GLY A 111      58.902 -39.127 148.613  1.00129.18           C  
ANISOU 1064  C   GLY A 111    16161  19622  13300   -215   1495   -615
ATOM   1065  O   GLY A 111      59.755 -39.686 149.309  1.00126.89           O  
ANISOU 1065  O   GLY A 111    15670  19236  13305   -476   1560   -607
ATOM   1066  H   GLY A 111      60.956 -37.919 146.429  1.00  0.00           H  
ATOM   1067  HA3 GLY A 111      58.683 -38.006 146.801  1.00  0.00           H  
ATOM   1068  HA2 GLY A 111      58.891 -37.030 148.174  1.00  0.00           H  
ATOM   1069  N   TRP A 112      57.623 -39.509 148.607  1.00125.22           N  
ANISOU 1069  N   TRP A 112    15532  19377  12670    -51   1280   -738
ATOM   1070  CA  TRP A 112      57.172 -40.636 149.408  1.00123.24           C  
ANISOU 1070  CA  TRP A 112    14907  19287  12631   -185   1142   -863
ATOM   1071  C   TRP A 112      57.423 -41.971 148.684  1.00128.11           C  
ANISOU 1071  C   TRP A 112    15341  20000  13335   -284   1177   -979
ATOM   1072  O   TRP A 112      56.583 -42.440 147.908  1.00128.22           O  
ANISOU 1072  O   TRP A 112    15311  20217  13191   -122   1075  -1120
ATOM   1073  CB  TRP A 112      55.716 -40.458 149.855  1.00121.80           C  
ANISOU 1073  CB  TRP A 112    14639  19311  12329      3    922   -964
ATOM   1074  CG  TRP A 112      55.362 -41.349 151.002  1.00120.82           C  
ANISOU 1074  CG  TRP A 112    14174  19274  12460   -159    832  -1052
ATOM   1075  CD1 TRP A 112      54.789 -42.583 150.932  1.00123.35           C  
ANISOU 1075  CD1 TRP A 112    14216  19775  12878   -196    760  -1228
ATOM   1076  CD2 TRP A 112      55.641 -41.113 152.387  1.00119.08           C  
ANISOU 1076  CD2 TRP A 112    13866  18944  12436   -306    829   -969
ATOM   1077  NE1 TRP A 112      54.656 -43.115 152.193  1.00121.17           N  
ANISOU 1077  NE1 TRP A 112    13703  19497  12838   -349    728  -1249
ATOM   1078  CE2 TRP A 112      55.180 -42.238 153.105  1.00121.76           C  
ANISOU 1078  CE2 TRP A 112    13895  19401  12969   -413    760  -1089
ATOM   1079  CE3 TRP A 112      56.211 -40.044 153.099  1.00119.95           C  
ANISOU 1079  CE3 TRP A 112    14133  18867  12575   -349    885   -815
ATOM   1080  CZ2 TRP A 112      55.273 -42.328 154.498  1.00119.43           C  
ANISOU 1080  CZ2 TRP A 112    13467  19042  12870   -542    740  -1046
ATOM   1081  CZ3 TRP A 112      56.306 -40.134 154.478  1.00119.81           C  
ANISOU 1081  CZ3 TRP A 112    13959  18803  12759   -483    846   -788
ATOM   1082  CH2 TRP A 112      55.840 -41.265 155.163  1.00119.26           C  
ANISOU 1082  CH2 TRP A 112    13605  18852  12855   -570    771   -895
ATOM   1083  H   TRP A 112      56.950 -39.013 148.040  1.00  0.00           H  
ATOM   1084  HA  TRP A 112      57.782 -40.646 150.312  1.00  0.00           H  
ATOM   1085  HB3 TRP A 112      55.051 -40.666 149.016  1.00  0.00           H  
ATOM   1086  HB2 TRP A 112      55.548 -39.419 150.138  1.00  0.00           H  
ATOM   1087  HD1 TRP A 112      54.514 -42.997 149.973  1.00  0.00           H  
ATOM   1088  HE1 TRP A 112      54.224 -44.020 152.317  1.00  0.00           H  
ATOM   1089  HE3 TRP A 112      56.566 -39.172 152.571  1.00  0.00           H  
ATOM   1090  HZ2 TRP A 112      54.907 -43.207 155.008  1.00  0.00           H  
ATOM   1091  HZ3 TRP A 112      56.745 -39.325 155.043  1.00  0.00           H  
ATOM   1092  HH2 TRP A 112      55.935 -41.289 156.239  1.00  0.00           H  
ATOM   1093  N   ILE A 113      58.609 -42.560 148.933  1.00125.06           N  
ANISOU 1093  N   ILE A 113    14845  19466  13206   -545   1322   -930
ATOM   1094  CA  ILE A 113      59.066 -43.834 148.349  1.00125.47           C  
ANISOU 1094  CA  ILE A 113    14719  19566  13387   -685   1391  -1017
ATOM   1095  C   ILE A 113      58.760 -45.018 149.283  1.00129.81           C  
ANISOU 1095  C   ILE A 113    14904  20230  14189   -841   1309  -1120
ATOM   1096  O   ILE A 113      58.579 -46.150 148.824  1.00129.45           O  
ANISOU 1096  O   ILE A 113    14668  20311  14208   -889   1308  -1247
ATOM   1097  CB  ILE A 113      60.595 -43.811 148.038  1.00128.50           C  
ANISOU 1097  CB  ILE A 113    15203  19706  13916   -879   1615   -910
ATOM   1098  CG1 ILE A 113      61.156 -42.390 147.862  1.00129.85           C  
ANISOU 1098  CG1 ILE A 113    15712  19656  13968   -810   1743   -762
ATOM   1099  CG2 ILE A 113      60.937 -44.697 146.839  1.00130.28           C  
ANISOU 1099  CG2 ILE A 113    15410  19974  14117   -910   1707   -982
ATOM   1100  CD1 ILE A 113      62.217 -42.051 148.857  1.00134.41           C  
ANISOU 1100  CD1 ILE A 113    16244  20015  14812  -1026   1847   -675
ATOM   1101  H   ILE A 113      59.266 -42.125 149.565  1.00  0.00           H  
ATOM   1102  HA  ILE A 113      58.530 -43.991 147.413  1.00  0.00           H  
ATOM   1103  HB  ILE A 113      61.099 -44.243 148.903  1.00  0.00           H  
ATOM   1104 HG13 ILE A 113      60.343 -41.668 147.939  1.00  0.00           H  
ATOM   1105 HG12 ILE A 113      61.557 -42.281 146.854  1.00  0.00           H  
ATOM   1106 HG21 ILE A 113      62.010 -44.657 146.651  1.00  0.00           H  
ATOM   1107 HG22 ILE A 113      60.644 -45.725 147.051  1.00  0.00           H  
ATOM   1108 HG23 ILE A 113      60.401 -44.341 145.959  1.00  0.00           H  
ATOM   1109 HD11 ILE A 113      62.571 -41.036 148.679  1.00  0.00           H  
ATOM   1110 HD12 ILE A 113      61.807 -42.121 149.864  1.00  0.00           H  
ATOM   1111 HD13 ILE A 113      63.048 -42.749 148.754  1.00  0.00           H  
ATOM   1112  N   PHE A 114      58.724 -44.732 150.594  1.00126.37           N  
ANISOU 1112  N   PHE A 114    14388  19736  13891   -913   1258  -1062
ATOM   1113  CA  PHE A 114      58.569 -45.630 151.742  1.00125.06           C  
ANISOU 1113  CA  PHE A 114    13935  19616  13966  -1054   1210  -1113
ATOM   1114  C   PHE A 114      57.401 -46.623 151.661  1.00131.27           C  
ANISOU 1114  C   PHE A 114    14492  20628  14756   -995   1114  -1298
ATOM   1115  O   PHE A 114      57.467 -47.680 152.296  1.00130.13           O  
ANISOU 1115  O   PHE A 114    14108  20503  14832  -1140   1145  -1353
ATOM   1116  CB  PHE A 114      58.505 -44.810 153.040  1.00125.70           C  
ANISOU 1116  CB  PHE A 114    14054  19612  14094  -1054   1146  -1020
ATOM   1117  CG  PHE A 114      59.451 -43.630 153.009  1.00127.33           C  
ANISOU 1117  CG  PHE A 114    14504  19612  14265  -1071   1236   -873
ATOM   1118  CD1 PHE A 114      60.829 -43.820 153.038  1.00129.51           C  
ANISOU 1118  CD1 PHE A 114    14770  19710  14729  -1261   1379   -811
ATOM   1119  CD2 PHE A 114      58.966 -42.335 152.876  1.00130.34           C  
ANISOU 1119  CD2 PHE A 114    15123  19970  14429   -893   1195   -812
ATOM   1120  CE1 PHE A 114      61.701 -42.732 152.957  1.00130.92           C  
ANISOU 1120  CE1 PHE A 114    15160  19684  14899  -1284   1490   -707
ATOM   1121  CE2 PHE A 114      59.842 -41.247 152.802  1.00133.53           C  
ANISOU 1121  CE2 PHE A 114    15756  20166  14815   -914   1315   -688
ATOM   1122  CZ  PHE A 114      61.201 -41.454 152.838  1.00131.03           C  
ANISOU 1122  CZ  PHE A 114    15413  19668  14704  -1115   1468   -645
ATOM   1123  H   PHE A 114      58.811 -43.775 150.905  1.00  0.00           H  
ATOM   1124  HA  PHE A 114      59.480 -46.226 151.796  1.00  0.00           H  
ATOM   1125  HB3 PHE A 114      58.752 -45.451 153.886  1.00  0.00           H  
ATOM   1126  HB2 PHE A 114      57.486 -44.454 153.194  1.00  0.00           H  
ATOM   1127  HD1 PHE A 114      61.235 -44.817 153.124  1.00  0.00           H  
ATOM   1128  HD2 PHE A 114      57.901 -42.159 152.829  1.00  0.00           H  
ATOM   1129  HE1 PHE A 114      62.769 -42.892 152.988  1.00  0.00           H  
ATOM   1130  HE2 PHE A 114      59.451 -40.244 152.717  1.00  0.00           H  
ATOM   1131  HZ  PHE A 114      61.876 -40.614 152.773  1.00  0.00           H  
ATOM   1132  N   GLY A 115      56.376 -46.309 150.875  1.00130.61           N  
ANISOU 1132  N   GLY A 115    14480  20705  14440   -779   1012  -1403
ATOM   1133  CA  GLY A 115      55.250 -47.213 150.694  1.00131.57           C  
ANISOU 1133  CA  GLY A 115    14371  21046  14574   -713    926  -1621
ATOM   1134  C   GLY A 115      53.880 -46.607 150.879  1.00138.15           C  
ANISOU 1134  C   GLY A 115    15218  22030  15241   -490    756  -1728
ATOM   1135  O   GLY A 115      53.710 -45.626 151.605  1.00137.49           O  
ANISOU 1135  O   GLY A 115    15267  21876  15096   -426    697  -1620
ATOM   1136  H   GLY A 115      56.367 -45.425 150.386  1.00  0.00           H  
ATOM   1137  HA3 GLY A 115      55.360 -48.064 151.366  1.00  0.00           H  
ATOM   1138  HA2 GLY A 115      55.311 -47.670 149.706  1.00  0.00           H  
ATOM   1139  N   THR A 116      52.889 -47.225 150.226  1.00137.15           N  
ANISOU 1139  N   THR A 116    14937  22117  15057   -373    676  -1961
ATOM   1140  CA  THR A 116      51.475 -46.841 150.272  1.00138.59           C  
ANISOU 1140  CA  THR A 116    15076  22480  15103   -151    504  -2131
ATOM   1141  C   THR A 116      50.940 -47.024 151.702  1.00140.10           C  
ANISOU 1141  C   THR A 116    15089  22646  15498   -244    486  -2153
ATOM   1142  O   THR A 116      50.218 -46.163 152.205  1.00139.66           O  
ANISOU 1142  O   THR A 116    15114  22610  15339   -107    373  -2143
ATOM   1143  CB  THR A 116      50.685 -47.651 149.223  1.00156.10           C  
ANISOU 1143  CB  THR A 116    17119  24929  17263    -36    442  -2414
ATOM   1144  OG1 THR A 116      50.907 -49.046 149.451  1.00159.10           O  
ANISOU 1144  OG1 THR A 116    17209  25315  17925   -260    565  -2519
ATOM   1145  CG2 THR A 116      51.086 -47.303 147.780  1.00157.67           C  
ANISOU 1145  CG2 THR A 116    17547  25166  17193    122    433  -2395
ATOM   1146  H   THR A 116      53.090 -48.025 149.643  1.00  0.00           H  
ATOM   1147  HA  THR A 116      51.401 -45.785 150.013  1.00  0.00           H  
ATOM   1148  HB  THR A 116      49.623 -47.442 149.349  1.00  0.00           H  
ATOM   1149  HG1 THR A 116      50.419 -49.558 148.802  1.00  0.00           H  
ATOM   1150 HG21 THR A 116      50.499 -47.903 147.085  1.00  0.00           H  
ATOM   1151 HG22 THR A 116      50.898 -46.245 147.595  1.00  0.00           H  
ATOM   1152 HG23 THR A 116      52.146 -47.514 147.636  1.00  0.00           H  
ATOM   1153  N   PHE A 117      51.359 -48.127 152.362  1.00134.92           N  
ANISOU 1153  N   PHE A 117    14212  21928  15124   -472    612  -2167
ATOM   1154  CA  PHE A 117      51.025 -48.522 153.737  1.00133.13           C  
ANISOU 1154  CA  PHE A 117    13821  21645  15116   -585    647  -2175
ATOM   1155  C   PHE A 117      51.593 -47.545 154.768  1.00133.35           C  
ANISOU 1155  C   PHE A 117    14038  21494  15136   -623    640  -1929
ATOM   1156  O   PHE A 117      50.870 -47.134 155.677  1.00132.38           O  
ANISOU 1156  O   PHE A 117    13901  21371  15028   -570    575  -1940
ATOM   1157  CB  PHE A 117      51.512 -49.969 153.996  1.00134.36           C  
ANISOU 1157  CB  PHE A 117    13744  21761  15546   -802    813  -2227
ATOM   1158  CG  PHE A 117      51.903 -50.338 155.410  1.00134.60           C  
ANISOU 1158  CG  PHE A 117    13714  21634  15795   -962    912  -2105
ATOM   1159  CD1 PHE A 117      50.946 -50.771 156.324  1.00136.86           C  
ANISOU 1159  CD1 PHE A 117    13840  21944  16216   -963    932  -2223
ATOM   1160  CD2 PHE A 117      53.234 -50.306 155.811  1.00136.86           C  
ANISOU 1160  CD2 PHE A 117    14098  21745  16155  -1104    996  -1888
ATOM   1161  CE1 PHE A 117      51.312 -51.135 157.624  1.00138.67           C  
ANISOU 1161  CE1 PHE A 117    14043  22023  16624  -1086   1033  -2104
ATOM   1162  CE2 PHE A 117      53.598 -50.658 157.114  1.00136.85           C  
ANISOU 1162  CE2 PHE A 117    14051  21612  16333  -1219   1071  -1786
ATOM   1163  CZ  PHE A 117      52.636 -51.076 158.011  1.00135.88           C  
ANISOU 1163  CZ  PHE A 117    13799  21512  16316  -1201   1090  -1885
ATOM   1164  H   PHE A 117      51.972 -48.787 151.905  1.00  0.00           H  
ATOM   1165  HA  PHE A 117      49.939 -48.513 153.832  1.00  0.00           H  
ATOM   1166  HB3 PHE A 117      52.342 -50.192 153.326  1.00  0.00           H  
ATOM   1167  HB2 PHE A 117      50.757 -50.670 153.640  1.00  0.00           H  
ATOM   1168  HD1 PHE A 117      49.908 -50.829 156.032  1.00  0.00           H  
ATOM   1169  HD2 PHE A 117      54.001 -50.007 155.113  1.00  0.00           H  
ATOM   1170  HE1 PHE A 117      50.559 -51.462 158.325  1.00  0.00           H  
ATOM   1171  HE2 PHE A 117      54.633 -50.603 157.419  1.00  0.00           H  
ATOM   1172  HZ  PHE A 117      52.918 -51.357 159.015  1.00  0.00           H  
ATOM   1173  N   LEU A 118      52.891 -47.187 154.628  1.00127.64           N  
ANISOU 1173  N   LEU A 118    13480  20615  14401   -717    714  -1727
ATOM   1174  CA  LEU A 118      53.596 -46.258 155.512  1.00125.47           C  
ANISOU 1174  CA  LEU A 118    13376  20165  14134   -764    719  -1513
ATOM   1175  C   LEU A 118      52.976 -44.861 155.517  1.00128.77           C  
ANISOU 1175  C   LEU A 118    14000  20596  14330   -574    597  -1462
ATOM   1176  O   LEU A 118      53.142 -44.140 156.502  1.00127.57           O  
ANISOU 1176  O   LEU A 118    13929  20334  14206   -595    577  -1338
ATOM   1177  CB  LEU A 118      55.082 -46.193 155.169  1.00124.91           C  
ANISOU 1177  CB  LEU A 118    13417  19935  14109   -897    834  -1359
ATOM   1178  CG  LEU A 118      55.997 -46.722 156.250  1.00127.94           C  
ANISOU 1178  CG  LEU A 118    13705  20176  14730  -1088    917  -1263
ATOM   1179  CD1 LEU A 118      56.614 -48.038 155.840  1.00127.91           C  
ANISOU 1179  CD1 LEU A 118    13534  20173  14895  -1240   1036  -1317
ATOM   1180  CD2 LEU A 118      57.073 -45.718 156.583  1.00129.66           C  
ANISOU 1180  CD2 LEU A 118    14112  20214  14937  -1132    939  -1086
ATOM   1181  H   LEU A 118      53.441 -47.568 153.872  1.00  0.00           H  
ATOM   1182  HA  LEU A 118      53.515 -46.651 156.525  1.00  0.00           H  
ATOM   1183  HB3 LEU A 118      55.354 -45.163 154.937  1.00  0.00           H  
ATOM   1184  HB2 LEU A 118      55.263 -46.739 154.243  1.00  0.00           H  
ATOM   1185  HG  LEU A 118      55.401 -46.891 157.147  1.00  0.00           H  
ATOM   1186 HD11 LEU A 118      57.268 -48.397 156.635  1.00  0.00           H  
ATOM   1187 HD12 LEU A 118      55.826 -48.769 155.661  1.00  0.00           H  
ATOM   1188 HD13 LEU A 118      57.194 -47.899 154.928  1.00  0.00           H  
ATOM   1189 HD21 LEU A 118      57.718 -46.122 157.363  1.00  0.00           H  
ATOM   1190 HD22 LEU A 118      57.666 -45.511 155.692  1.00  0.00           H  
ATOM   1191 HD23 LEU A 118      56.613 -44.795 156.935  1.00  0.00           H  
ATOM   1192  N   CYS A 119      52.237 -44.489 154.439  1.00125.97           N  
ANISOU 1192  N   CYS A 119    13730  20382  13752   -374    510  -1566
ATOM   1193  CA  CYS A 119      51.528 -43.210 154.374  1.00126.17           C  
ANISOU 1193  CA  CYS A 119    13951  20438  13549   -161    388  -1536
ATOM   1194  C   CYS A 119      50.431 -43.235 155.415  1.00129.00           C  
ANISOU 1194  C   CYS A 119    14162  20866  13985   -125    294  -1633
ATOM   1195  O   CYS A 119      50.384 -42.348 156.256  1.00128.21           O  
ANISOU 1195  O   CYS A 119    14176  20676  13862   -105    258  -1513
ATOM   1196  CB  CYS A 119      50.958 -42.936 152.986  1.00128.11           C  
ANISOU 1196  CB  CYS A 119    14309  20835  13532     71    309  -1649
ATOM   1197  SG  CYS A 119      50.431 -41.219 152.745  1.00133.16           S  
ANISOU 1197  SG  CYS A 119    15279  21463  13852    350    198  -1550
ATOM   1198  H   CYS A 119      52.161 -45.105 153.642  1.00  0.00           H  
ATOM   1199  HA  CYS A 119      52.227 -42.413 154.626  1.00  0.00           H  
ATOM   1200  HB3 CYS A 119      50.115 -43.602 152.803  1.00  0.00           H  
ATOM   1201  HB2 CYS A 119      51.701 -43.195 152.232  1.00  0.00           H  
ATOM   1202  N   LYS A 120      49.593 -44.294 155.389  1.00124.87           N  
ANISOU 1202  N   LYS A 120    13377  20491  13577   -133    275  -1858
ATOM   1203  CA  LYS A 120      48.482 -44.525 156.312  1.00123.83           C  
ANISOU 1203  CA  LYS A 120    13067  20424  13557   -114    220  -1998
ATOM   1204  C   LYS A 120      48.958 -44.600 157.763  1.00125.06           C  
ANISOU 1204  C   LYS A 120    13200  20411  13906   -286    303  -1849
ATOM   1205  O   LYS A 120      48.290 -44.059 158.641  1.00124.46           O  
ANISOU 1205  O   LYS A 120    13135  20319  13834   -234    242  -1846
ATOM   1206  CB  LYS A 120      47.692 -45.782 155.904  1.00126.63           C  
ANISOU 1206  CB  LYS A 120    13133  20939  14040   -126    241  -2282
ATOM   1207  CG  LYS A 120      46.873 -45.574 154.635  1.00136.77           C  
ANISOU 1207  CG  LYS A 120    14417  22434  15117    106    103  -2490
ATOM   1208  CD  LYS A 120      46.509 -46.861 153.920  1.00143.80           C  
ANISOU 1208  CD  LYS A 120    15040  23472  16124     73    147  -2758
ATOM   1209  CE  LYS A 120      45.686 -46.564 152.688  1.00153.36           C  
ANISOU 1209  CE  LYS A 120    16265  24902  17102    335    -17  -2974
ATOM   1210  NZ  LYS A 120      45.201 -47.803 152.027  1.00162.65           N1+
ANISOU 1210  NZ  LYS A 120    17147  26244  18409    313     13  -3284
ATOM   1211  H   LYS A 120      49.708 -45.012 154.688  1.00  0.00           H  
ATOM   1212  HA  LYS A 120      47.807 -43.673 156.232  1.00  0.00           H  
ATOM   1213  HB3 LYS A 120      47.030 -46.074 156.719  1.00  0.00           H  
ATOM   1214  HB2 LYS A 120      48.383 -46.612 155.757  1.00  0.00           H  
ATOM   1215  HG3 LYS A 120      47.422 -44.924 153.953  1.00  0.00           H  
ATOM   1216  HG2 LYS A 120      45.963 -45.026 154.878  1.00  0.00           H  
ATOM   1217  HD3 LYS A 120      45.938 -47.501 154.593  1.00  0.00           H  
ATOM   1218  HD2 LYS A 120      47.420 -47.385 153.631  1.00  0.00           H  
ATOM   1219  HE3 LYS A 120      46.284 -45.987 151.983  1.00  0.00           H  
ATOM   1220  HE2 LYS A 120      44.834 -45.942 152.963  1.00  0.00           H  
ATOM   1221  HZ1 LYS A 120      44.658 -47.559 151.211  1.00  0.00           H  
ATOM   1222  HZ2 LYS A 120      45.991 -48.368 151.748  1.00  0.00           H  
ATOM   1223  HZ3 LYS A 120      44.625 -48.325 152.671  1.00  0.00           H  
ATOM   1224  N   VAL A 121      50.133 -45.220 158.002  1.00119.92           N  
ANISOU 1224  N   VAL A 121    12529  19633  13402   -475    433  -1725
ATOM   1225  CA  VAL A 121      50.746 -45.341 159.332  1.00118.10           C  
ANISOU 1225  CA  VAL A 121    12291  19243  13340   -620    506  -1581
ATOM   1226  C   VAL A 121      51.089 -43.948 159.878  1.00120.48           C  
ANISOU 1226  C   VAL A 121    12820  19434  13524   -568    436  -1395
ATOM   1227  O   VAL A 121      50.627 -43.594 160.963  1.00119.75           O  
ANISOU 1227  O   VAL A 121    12729  19299  13470   -555    400  -1366
ATOM   1228  CB  VAL A 121      51.981 -46.291 159.332  1.00121.29           C  
ANISOU 1228  CB  VAL A 121    12625  19549  13910   -807    645  -1508
ATOM   1229  CG1 VAL A 121      52.704 -46.278 160.681  1.00119.77           C  
ANISOU 1229  CG1 VAL A 121    12457  19196  13855   -917    693  -1355
ATOM   1230  CG2 VAL A 121      51.583 -47.713 158.954  1.00121.39           C  
ANISOU 1230  CG2 VAL A 121    12398  19658  14066   -869    736  -1695
ATOM   1231  H   VAL A 121      50.648 -45.637 157.240  1.00  0.00           H  
ATOM   1232  HA  VAL A 121      50.000 -45.777 159.996  1.00  0.00           H  
ATOM   1233  HB  VAL A 121      52.679 -45.929 158.577  1.00  0.00           H  
ATOM   1234 HG11 VAL A 121      53.559 -46.952 160.642  1.00  0.00           H  
ATOM   1235 HG12 VAL A 121      53.049 -45.267 160.899  1.00  0.00           H  
ATOM   1236 HG13 VAL A 121      52.020 -46.605 161.464  1.00  0.00           H  
ATOM   1237 HG21 VAL A 121      52.466 -48.352 158.963  1.00  0.00           H  
ATOM   1238 HG22 VAL A 121      50.855 -48.090 159.672  1.00  0.00           H  
ATOM   1239 HG23 VAL A 121      51.143 -47.715 157.957  1.00  0.00           H  
ATOM   1240  N   VAL A 122      51.863 -43.160 159.104  1.00116.12           N  
ANISOU 1240  N   VAL A 122    12462  18829  12831   -536    433  -1281
ATOM   1241  CA  VAL A 122      52.301 -41.811 159.461  1.00115.37           C  
ANISOU 1241  CA  VAL A 122    12590  18614  12630   -494    401  -1114
ATOM   1242  C   VAL A 122      51.120 -40.815 159.526  1.00119.94           C  
ANISOU 1242  C   VAL A 122    13267  19273  13034   -300    273  -1151
ATOM   1243  O   VAL A 122      51.012 -40.081 160.510  1.00119.38           O  
ANISOU 1243  O   VAL A 122    13262  19125  12973   -296    236  -1066
ATOM   1244  CB  VAL A 122      53.456 -41.337 158.542  1.00119.36           C  
ANISOU 1244  CB  VAL A 122    13271  19021  13058   -522    481  -1003
ATOM   1245  CG1 VAL A 122      53.689 -39.835 158.650  1.00119.56           C  
ANISOU 1245  CG1 VAL A 122    13547  18937  12944   -439    465   -866
ATOM   1246  CG2 VAL A 122      54.742 -42.099 158.853  1.00118.13           C  
ANISOU 1246  CG2 VAL A 122    13026  18747  13111   -730    599   -943
ATOM   1247  H   VAL A 122      52.183 -43.492 158.205  1.00  0.00           H  
ATOM   1248  HA  VAL A 122      52.711 -41.874 160.469  1.00  0.00           H  
ATOM   1249  HB  VAL A 122      53.176 -41.559 157.512  1.00  0.00           H  
ATOM   1250 HG11 VAL A 122      54.507 -39.545 157.990  1.00  0.00           H  
ATOM   1251 HG12 VAL A 122      52.782 -39.304 158.359  1.00  0.00           H  
ATOM   1252 HG13 VAL A 122      53.945 -39.580 159.678  1.00  0.00           H  
ATOM   1253 HG21 VAL A 122      55.539 -41.750 158.197  1.00  0.00           H  
ATOM   1254 HG22 VAL A 122      55.025 -41.926 159.891  1.00  0.00           H  
ATOM   1255 HG23 VAL A 122      54.581 -43.165 158.694  1.00  0.00           H  
ATOM   1256  N   SER A 123      50.233 -40.814 158.511  1.00117.13           N  
ANISOU 1256  N   SER A 123    12911  19076  12518   -133    199  -1291
ATOM   1257  CA  SER A 123      49.063 -39.929 158.437  1.00117.46           C  
ANISOU 1257  CA  SER A 123    13034  19215  12380     81     63  -1356
ATOM   1258  C   SER A 123      48.079 -40.115 159.588  1.00119.61           C  
ANISOU 1258  C   SER A 123    13148  19525  12773     73      5  -1448
ATOM   1259  O   SER A 123      47.467 -39.136 160.012  1.00119.24           O  
ANISOU 1259  O   SER A 123    13206  19478  12624    191    -83  -1420
ATOM   1260  CB  SER A 123      48.344 -40.074 157.100  1.00122.57           C  
ANISOU 1260  CB  SER A 123    13681  20044  12846    272    -15  -1523
ATOM   1261  OG  SER A 123      49.174 -39.665 156.025  1.00132.59           O  
ANISOU 1261  OG  SER A 123    15161  21262  13956    320     42  -1417
ATOM   1262  H   SER A 123      50.352 -41.451 157.736  1.00  0.00           H  
ATOM   1263  HA  SER A 123      49.432 -38.905 158.493  1.00  0.00           H  
ATOM   1264  HB3 SER A 123      47.437 -39.470 157.108  1.00  0.00           H  
ATOM   1265  HB2 SER A 123      48.051 -41.114 156.957  1.00  0.00           H  
ATOM   1266  HG  SER A 123      48.699 -39.766 155.197  1.00  0.00           H  
ATOM   1267  N   LEU A 124      47.929 -41.355 160.095  1.00115.13           N  
ANISOU 1267  N   LEU A 124    12342  18978  12423    -63     72  -1558
ATOM   1268  CA  LEU A 124      47.030 -41.640 161.214  1.00114.58           C  
ANISOU 1268  CA  LEU A 124    12129  18917  12491    -83     61  -1650
ATOM   1269  C   LEU A 124      47.599 -41.096 162.523  1.00115.62           C  
ANISOU 1269  C   LEU A 124    12364  18877  12690   -176     92  -1453
ATOM   1270  O   LEU A 124      46.862 -40.483 163.287  1.00115.18           O  
ANISOU 1270  O   LEU A 124    12340  18812  12613   -110     28  -1457
ATOM   1271  CB  LEU A 124      46.713 -43.143 161.327  1.00114.91           C  
ANISOU 1271  CB  LEU A 124    11904  19009  12748   -193    164  -1829
ATOM   1272  CG  LEU A 124      45.733 -43.571 162.434  1.00120.17           C  
ANISOU 1272  CG  LEU A 124    12417  19667  13576   -215    198  -1952
ATOM   1273  CD1 LEU A 124      44.281 -43.262 162.062  1.00121.74           C  
ANISOU 1273  CD1 LEU A 124    12529  20024  13703    -43     82  -2187
ATOM   1274  CD2 LEU A 124      45.893 -45.043 162.750  1.00123.32           C  
ANISOU 1274  CD2 LEU A 124    12612  20032  14212   -370    369  -2042
ATOM   1275  H   LEU A 124      48.447 -42.128 159.702  1.00  0.00           H  
ATOM   1276  HA  LEU A 124      46.092 -41.120 161.022  1.00  0.00           H  
ATOM   1277  HB3 LEU A 124      47.644 -43.698 161.439  1.00  0.00           H  
ATOM   1278  HB2 LEU A 124      46.348 -43.506 160.366  1.00  0.00           H  
ATOM   1279  HG  LEU A 124      45.976 -43.006 163.334  1.00  0.00           H  
ATOM   1280 HD11 LEU A 124      43.623 -43.580 162.871  1.00  0.00           H  
ATOM   1281 HD12 LEU A 124      44.167 -42.190 161.901  1.00  0.00           H  
ATOM   1282 HD13 LEU A 124      44.018 -43.796 161.149  1.00  0.00           H  
ATOM   1283 HD21 LEU A 124      45.191 -45.325 163.535  1.00  0.00           H  
ATOM   1284 HD22 LEU A 124      45.692 -45.631 161.855  1.00  0.00           H  
ATOM   1285 HD23 LEU A 124      46.911 -45.234 163.088  1.00  0.00           H  
ATOM   1286  N   LEU A 125      48.904 -41.288 162.765  1.00109.98           N  
ANISOU 1286  N   LEU A 125    11701  18033  12054   -320    181  -1296
ATOM   1287  CA  LEU A 125      49.545 -40.790 163.978  1.00108.08           C  
ANISOU 1287  CA  LEU A 125    11550  17639  11877   -398    198  -1129
ATOM   1288  C   LEU A 125      49.481 -39.259 164.087  1.00112.53           C  
ANISOU 1288  C   LEU A 125    12323  18156  12277   -295    111  -1016
ATOM   1289  O   LEU A 125      49.101 -38.769 165.147  1.00112.22           O  
ANISOU 1289  O   LEU A 125    12314  18062  12261   -285     75   -971
ATOM   1290  CB  LEU A 125      50.991 -41.309 164.142  1.00106.98           C  
ANISOU 1290  CB  LEU A 125    11405  17382  11859   -556    297  -1016
ATOM   1291  CG  LEU A 125      51.247 -42.830 164.111  1.00110.74           C  
ANISOU 1291  CG  LEU A 125    11691  17875  12510   -670    405  -1096
ATOM   1292  CD1 LEU A 125      52.628 -43.146 164.609  1.00109.86           C  
ANISOU 1292  CD1 LEU A 125    11594  17632  12515   -802    476   -971
ATOM   1293  CD2 LEU A 125      50.240 -43.612 164.944  1.00113.36           C  
ANISOU 1293  CD2 LEU A 125    11878  18237  12958   -667    441  -1209
ATOM   1294  H   LEU A 125      49.473 -41.790 162.098  1.00  0.00           H  
ATOM   1295  HA  LEU A 125      48.974 -41.187 164.818  1.00  0.00           H  
ATOM   1296  HB3 LEU A 125      51.416 -40.895 165.057  1.00  0.00           H  
ATOM   1297  HB2 LEU A 125      51.628 -40.826 163.401  1.00  0.00           H  
ATOM   1298  HG  LEU A 125      51.171 -43.168 163.078  1.00  0.00           H  
ATOM   1299 HD11 LEU A 125      52.788 -44.224 164.579  1.00  0.00           H  
ATOM   1300 HD12 LEU A 125      53.365 -42.652 163.976  1.00  0.00           H  
ATOM   1301 HD13 LEU A 125      52.735 -42.792 165.634  1.00  0.00           H  
ATOM   1302 HD21 LEU A 125      50.468 -44.676 164.886  1.00  0.00           H  
ATOM   1303 HD22 LEU A 125      50.295 -43.285 165.982  1.00  0.00           H  
ATOM   1304 HD23 LEU A 125      49.235 -43.435 164.561  1.00  0.00           H  
ATOM   1305  N   LYS A 126      49.780 -38.514 162.990  1.00109.60           N  
ANISOU 1305  N   LYS A 126    12105  17801  11737   -210     91   -975
ATOM   1306  CA  LYS A 126      49.752 -37.041 162.984  1.00109.78           C  
ANISOU 1306  CA  LYS A 126    12349  17766  11597   -103     40   -864
ATOM   1307  C   LYS A 126      48.345 -36.450 163.194  1.00115.35           C  
ANISOU 1307  C   LYS A 126    13066  18570  12191     65    -79   -948
ATOM   1308  O   LYS A 126      48.220 -35.378 163.797  1.00114.87           O  
ANISOU 1308  O   LYS A 126    13137  18440  12068    113   -117   -855
ATOM   1309  CB  LYS A 126      50.432 -36.444 161.736  1.00112.46           C  
ANISOU 1309  CB  LYS A 126    12874  18071  11784    -45     88   -794
ATOM   1310  CG  LYS A 126      49.673 -36.552 160.420  1.00123.26           C  
ANISOU 1310  CG  LYS A 126    14268  19593  12971    129     35   -912
ATOM   1311  CD  LYS A 126      50.304 -35.625 159.392  1.00134.83           C  
ANISOU 1311  CD  LYS A 126    16000  20984  14245    225     94   -800
ATOM   1312  CE  LYS A 126      49.646 -35.677 158.038  1.00144.27           C  
ANISOU 1312  CE  LYS A 126    17263  22329  15223    434     35   -907
ATOM   1313  NZ  LYS A 126      50.309 -34.753 157.081  1.00150.30           N1+
ANISOU 1313  NZ  LYS A 126    18327  22989  15790    538    126   -779
ATOM   1314  H   LYS A 126      50.037 -38.969 162.125  1.00  0.00           H  
ATOM   1315  HA  LYS A 126      50.348 -36.721 163.839  1.00  0.00           H  
ATOM   1316  HB3 LYS A 126      51.420 -36.890 161.618  1.00  0.00           H  
ATOM   1317  HB2 LYS A 126      50.674 -35.398 161.925  1.00  0.00           H  
ATOM   1318  HG3 LYS A 126      48.633 -36.266 160.576  1.00  0.00           H  
ATOM   1319  HG2 LYS A 126      49.718 -37.579 160.058  1.00  0.00           H  
ATOM   1320  HD3 LYS A 126      51.362 -35.866 159.289  1.00  0.00           H  
ATOM   1321  HD2 LYS A 126      50.281 -34.601 159.766  1.00  0.00           H  
ATOM   1322  HE3 LYS A 126      48.595 -35.406 158.135  1.00  0.00           H  
ATOM   1323  HE2 LYS A 126      49.692 -36.695 157.651  1.00  0.00           H  
ATOM   1324  HZ1 LYS A 126      49.848 -34.809 156.184  1.00  0.00           H  
ATOM   1325  HZ2 LYS A 126      50.251 -33.807 157.430  1.00  0.00           H  
ATOM   1326  HZ3 LYS A 126      51.279 -35.014 156.977  1.00  0.00           H  
ATOM   1327  N   GLU A 127      47.302 -37.155 162.713  1.00113.18           N  
ANISOU 1327  N   GLU A 127    12641  18456  11906    149   -134  -1140
ATOM   1328  CA  GLU A 127      45.899 -36.759 162.853  1.00114.05           C  
ANISOU 1328  CA  GLU A 127    12718  18677  11938    310   -251  -1270
ATOM   1329  C   GLU A 127      45.383 -37.131 164.251  1.00116.16           C  
ANISOU 1329  C   GLU A 127    12848  18900  12387    218   -237  -1308
ATOM   1330  O   GLU A 127      44.725 -36.306 164.891  1.00115.34           O  
ANISOU 1330  O   GLU A 127    12811  18779  12234    294   -305  -1288
ATOM   1331  CB  GLU A 127      45.033 -37.401 161.752  1.00117.04           C  
ANISOU 1331  CB  GLU A 127    12969  19250  12253    440   -315  -1499
ATOM   1332  CG  GLU A 127      45.112 -36.712 160.398  1.00131.92           C  
ANISOU 1332  CG  GLU A 127    15043  21203  13879    629   -375  -1480
ATOM   1333  CD  GLU A 127      44.152 -35.552 160.218  1.00159.84           C  
ANISOU 1333  CD  GLU A 127    18717  24809  17207    870   -513  -1510
ATOM   1334  OE1 GLU A 127      44.443 -34.449 160.737  1.00157.53           O  
ANISOU 1334  OE1 GLU A 127    18618  24392  16844    885   -505  -1331
ATOM   1335  OE2 GLU A 127      43.107 -35.745 159.556  1.00156.19           O1-
ANISOU 1335  OE2 GLU A 127    18161  24528  16656   1050   -629  -1726
ATOM   1336  H   GLU A 127      47.463 -38.020 162.217  1.00  0.00           H  
ATOM   1337  HA  GLU A 127      45.839 -35.676 162.745  1.00  0.00           H  
ATOM   1338  HB3 GLU A 127      43.994 -37.431 162.081  1.00  0.00           H  
ATOM   1339  HB2 GLU A 127      45.310 -38.449 161.640  1.00  0.00           H  
ATOM   1340  HG3 GLU A 127      44.943 -37.446 159.610  1.00  0.00           H  
ATOM   1341  HG2 GLU A 127      46.132 -36.366 160.228  1.00  0.00           H  
ATOM   1342  N   VAL A 128      45.706 -38.366 164.726  1.00111.56           N  
ANISOU 1342  N   VAL A 128    12093  18287  12008     60   -133  -1353
ATOM   1343  CA  VAL A 128      45.330 -38.876 166.051  1.00110.27           C  
ANISOU 1343  CA  VAL A 128    11820  18055  12021    -29    -78  -1378
ATOM   1344  C   VAL A 128      45.946 -37.989 167.132  1.00113.41           C  
ANISOU 1344  C   VAL A 128    12378  18305  12408    -73    -84  -1175
ATOM   1345  O   VAL A 128      45.223 -37.565 168.031  1.00112.69           O  
ANISOU 1345  O   VAL A 128    12299  18185  12333    -38   -117  -1185
ATOM   1346  CB  VAL A 128      45.608 -40.399 166.238  1.00113.36           C  
ANISOU 1346  CB  VAL A 128    12024  18432  12616   -169     59  -1457
ATOM   1347  CG1 VAL A 128      45.718 -40.795 167.708  1.00112.19           C  
ANISOU 1347  CG1 VAL A 128    11856  18151  12622   -267    149  -1391
ATOM   1348  CG2 VAL A 128      44.538 -41.237 165.544  1.00114.08           C  
ANISOU 1348  CG2 VAL A 128    11911  18669  12763   -117     70  -1721
ATOM   1349  H   VAL A 128      46.241 -39.003 164.154  1.00  0.00           H  
ATOM   1350  HA  VAL A 128      44.250 -38.750 166.132  1.00  0.00           H  
ATOM   1351  HB  VAL A 128      46.563 -40.622 165.763  1.00  0.00           H  
ATOM   1352 HG11 VAL A 128      45.912 -41.865 167.783  1.00  0.00           H  
ATOM   1353 HG12 VAL A 128      46.536 -40.245 168.173  1.00  0.00           H  
ATOM   1354 HG13 VAL A 128      44.785 -40.559 168.219  1.00  0.00           H  
ATOM   1355 HG21 VAL A 128      44.754 -42.295 165.689  1.00  0.00           H  
ATOM   1356 HG22 VAL A 128      43.561 -41.005 165.969  1.00  0.00           H  
ATOM   1357 HG23 VAL A 128      44.533 -41.010 164.478  1.00  0.00           H  
ATOM   1358  N   ASN A 129      47.240 -37.629 166.991  1.00110.17           N  
ANISOU 1358  N   ASN A 129    12089  17802  11967   -142    -56  -1010
ATOM   1359  CA  ASN A 129      47.934 -36.727 167.919  1.00109.88           C  
ANISOU 1359  CA  ASN A 129    12194  17630  11924   -182    -65   -840
ATOM   1360  C   ASN A 129      47.183 -35.387 168.080  1.00114.40           C  
ANISOU 1360  C   ASN A 129    12902  18210  12355    -54   -160   -811
ATOM   1361  O   ASN A 129      47.132 -34.858 169.199  1.00114.00           O  
ANISOU 1361  O   ASN A 129    12901  18077  12335    -72   -177   -741
ATOM   1362  CB  ASN A 129      49.407 -36.515 167.502  1.00111.84           C  
ANISOU 1362  CB  ASN A 129    12531  17790  12172   -267    -13   -716
ATOM   1363  CG  ASN A 129      49.957 -35.116 167.713  1.00139.19           C  
ANISOU 1363  CG  ASN A 129    16182  21152  15552   -247    -36   -582
ATOM   1364  OD1 ASN A 129      50.078 -34.325 166.768  1.00138.45           O  
ANISOU 1364  OD1 ASN A 129    16223  21057  15323   -176    -34   -545
ATOM   1365  ND2 ASN A 129      50.292 -34.775 168.954  1.00127.71           N  
ANISOU 1365  ND2 ASN A 129    14748  19603  14173   -300    -46   -512
ATOM   1366  H   ASN A 129      47.781 -37.984 166.216  1.00  0.00           H  
ATOM   1367  HA  ASN A 129      47.942 -37.212 168.895  1.00  0.00           H  
ATOM   1368  HB3 ASN A 129      49.529 -36.796 166.456  1.00  0.00           H  
ATOM   1369  HB2 ASN A 129      50.037 -37.232 168.028  1.00  0.00           H  
ATOM   1370 HD22 ASN A 129      50.662 -33.854 169.142  1.00  0.00           H  
ATOM   1371 HD21 ASN A 129      50.176 -35.437 169.708  1.00  0.00           H  
ATOM   1372  N   PHE A 130      46.585 -34.860 166.975  1.00110.71           N  
ANISOU 1372  N   PHE A 130    12498  17842  11725     88   -222   -868
ATOM   1373  CA  PHE A 130      45.830 -33.608 167.017  1.00110.32           C  
ANISOU 1373  CA  PHE A 130    12584  17806  11526    234   -311   -845
ATOM   1374  C   PHE A 130      44.493 -33.768 167.724  1.00114.10           C  
ANISOU 1374  C   PHE A 130    12948  18349  12055    290   -372   -977
ATOM   1375  O   PHE A 130      44.266 -33.092 168.727  1.00112.91           O  
ANISOU 1375  O   PHE A 130    12859  18123  11918    286   -394   -910
ATOM   1376  CB  PHE A 130      45.654 -32.979 165.625  1.00112.96           C  
ANISOU 1376  CB  PHE A 130    13050  18221  11650    399   -356   -860
ATOM   1377  CG  PHE A 130      44.889 -31.672 165.639  1.00114.80           C  
ANISOU 1377  CG  PHE A 130    13440  18464  11715    571   -442   -830
ATOM   1378  CD1 PHE A 130      45.509 -30.488 166.019  1.00117.26           C  
ANISOU 1378  CD1 PHE A 130    13948  18637  11970    561   -405   -655
ATOM   1379  CD2 PHE A 130      43.551 -31.627 165.274  1.00117.87           C  
ANISOU 1379  CD2 PHE A 130    13769  19001  12014    746   -557   -993
ATOM   1380  CE1 PHE A 130      44.802 -29.283 166.039  1.00118.75           C  
ANISOU 1380  CE1 PHE A 130    14287  18827  12005    720   -471   -622
ATOM   1381  CE2 PHE A 130      42.842 -30.423 165.305  1.00121.45           C  
ANISOU 1381  CE2 PHE A 130    14369  19464  12312    915   -640   -965
ATOM   1382  CZ  PHE A 130      43.474 -29.259 165.684  1.00119.06           C  
ANISOU 1382  CZ  PHE A 130    14277  19015  11945    901   -592   -769
ATOM   1383  H   PHE A 130      46.655 -35.337 166.087  1.00  0.00           H  
ATOM   1384  HA  PHE A 130      46.417 -32.905 167.608  1.00  0.00           H  
ATOM   1385  HB3 PHE A 130      45.147 -33.687 164.970  1.00  0.00           H  
ATOM   1386  HB2 PHE A 130      46.633 -32.820 165.174  1.00  0.00           H  
ATOM   1387  HD1 PHE A 130      46.551 -30.491 166.304  1.00  0.00           H  
ATOM   1388  HD2 PHE A 130      43.046 -32.529 164.961  1.00  0.00           H  
ATOM   1389  HE1 PHE A 130      45.299 -28.370 166.333  1.00  0.00           H  
ATOM   1390  HE2 PHE A 130      41.797 -30.404 165.032  1.00  0.00           H  
ATOM   1391  HZ  PHE A 130      42.927 -28.328 165.702  1.00  0.00           H  
ATOM   1392  N   TYR A 131      43.612 -34.648 167.203  1.00111.77           N  
ANISOU 1392  N   TYR A 131    12482  18187  11799    340   -391  -1179
ATOM   1393  CA  TYR A 131      42.274 -34.879 167.759  1.00112.04           C  
ANISOU 1393  CA  TYR A 131    12380  18283  11908    393   -430  -1351
ATOM   1394  C   TYR A 131      42.305 -35.346 169.217  1.00113.83           C  
ANISOU 1394  C   TYR A 131    12543  18388  12318    255   -340  -1315
ATOM   1395  O   TYR A 131      41.474 -34.888 169.997  1.00113.37           O  
ANISOU 1395  O   TYR A 131    12489  18306  12279    296   -371  -1350
ATOM   1396  CB  TYR A 131      41.429 -35.819 166.872  1.00114.74           C  
ANISOU 1396  CB  TYR A 131    12522  18786  12286    459   -448  -1608
ATOM   1397  CG  TYR A 131      41.172 -35.290 165.474  1.00118.75           C  
ANISOU 1397  CG  TYR A 131    13104  19435  12580    650   -565  -1673
ATOM   1398  CD1 TYR A 131      40.521 -34.076 165.273  1.00121.57           C  
ANISOU 1398  CD1 TYR A 131    13600  19836  12756    839   -691  -1665
ATOM   1399  CD2 TYR A 131      41.547 -36.021 164.350  1.00120.53           C  
ANISOU 1399  CD2 TYR A 131    13269  19752  12775    660   -547  -1749
ATOM   1400  CE1 TYR A 131      40.284 -33.582 163.990  1.00123.98           C  
ANISOU 1400  CE1 TYR A 131    14003  20266  12836   1049   -796  -1719
ATOM   1401  CE2 TYR A 131      41.304 -35.545 163.060  1.00123.16           C  
ANISOU 1401  CE2 TYR A 131    13695  20214  12888    862   -654  -1809
ATOM   1402  CZ  TYR A 131      40.667 -34.326 162.884  1.00132.28           C  
ANISOU 1402  CZ  TYR A 131    15004  21407  13847   1067   -780  -1793
ATOM   1403  OH  TYR A 131      40.422 -33.852 161.615  1.00135.55           O  
ANISOU 1403  OH  TYR A 131    15537  21947  14019   1300   -884  -1848
ATOM   1404  H   TYR A 131      43.861 -35.189 166.387  1.00  0.00           H  
ATOM   1405  HA  TYR A 131      41.768 -33.914 167.755  1.00  0.00           H  
ATOM   1406  HB3 TYR A 131      40.477 -36.020 167.363  1.00  0.00           H  
ATOM   1407  HB2 TYR A 131      41.919 -36.791 166.806  1.00  0.00           H  
ATOM   1408  HD1 TYR A 131      40.188 -33.495 166.120  1.00  0.00           H  
ATOM   1409  HD2 TYR A 131      42.036 -36.977 164.466  1.00  0.00           H  
ATOM   1410  HE1 TYR A 131      39.804 -32.623 163.861  1.00  0.00           H  
ATOM   1411  HE2 TYR A 131      41.612 -36.126 162.203  1.00  0.00           H  
ATOM   1412  HH  TYR A 131      40.747 -34.483 160.969  1.00  0.00           H  
ATOM   1413  N   SER A 132      43.282 -36.196 169.597  1.00109.03           N  
ANISOU 1413  N   SER A 132    11897  17697  11834    106   -230  -1238
ATOM   1414  CA  SER A 132      43.420 -36.658 170.980  1.00108.12           C  
ANISOU 1414  CA  SER A 132    11758  17458  11865      2   -139  -1186
ATOM   1415  C   SER A 132      43.904 -35.510 171.871  1.00110.89           C  
ANISOU 1415  C   SER A 132    12288  17699  12146      1   -189  -1001
ATOM   1416  O   SER A 132      43.306 -35.267 172.918  1.00109.89           O  
ANISOU 1416  O   SER A 132    12180  17513  12060     10   -185  -1001
ATOM   1417  CB  SER A 132      44.371 -37.849 171.078  1.00111.79           C  
ANISOU 1417  CB  SER A 132    12148  17870  12456   -126    -19  -1154
ATOM   1418  OG  SER A 132      45.693 -37.501 170.693  1.00120.45           O  
ANISOU 1418  OG  SER A 132    13348  18926  13490   -174    -36   -999
ATOM   1419  H   SER A 132      43.949 -36.535 168.918  1.00  0.00           H  
ATOM   1420  HA  SER A 132      42.439 -36.975 171.334  1.00  0.00           H  
ATOM   1421  HB3 SER A 132      44.008 -38.656 170.441  1.00  0.00           H  
ATOM   1422  HB2 SER A 132      44.378 -38.224 172.101  1.00  0.00           H  
ATOM   1423  HG  SER A 132      46.261 -38.271 170.767  1.00  0.00           H  
ATOM   1424  N   GLY A 133      44.950 -34.806 171.422  1.00106.99           N  
ANISOU 1424  N   GLY A 133    11921  17175  11555     -9   -223   -861
ATOM   1425  CA  GLY A 133      45.546 -33.668 172.117  1.00106.00           C  
ANISOU 1425  CA  GLY A 133    11955  16946  11372    -17   -260   -702
ATOM   1426  C   GLY A 133      44.586 -32.515 172.336  1.00109.30           C  
ANISOU 1426  C   GLY A 133    12463  17379  11687     94   -343   -705
ATOM   1427  O   GLY A 133      44.575 -31.922 173.416  1.00108.39           O  
ANISOU 1427  O   GLY A 133    12418  17178  11588     78   -356   -629
ATOM   1428  H   GLY A 133      45.384 -35.051 170.543  1.00  0.00           H  
ATOM   1429  HA3 GLY A 133      46.412 -33.316 171.557  1.00  0.00           H  
ATOM   1430  HA2 GLY A 133      45.941 -33.998 173.078  1.00  0.00           H  
ATOM   1431  N   ILE A 134      43.754 -32.204 171.328  1.00106.12           N  
ANISOU 1431  N   ILE A 134    12057  17088  11174    219   -405   -800
ATOM   1432  CA  ILE A 134      42.778 -31.126 171.433  1.00106.13           C  
ANISOU 1432  CA  ILE A 134    12141  17117  11069    348   -492   -817
ATOM   1433  C   ILE A 134      41.620 -31.529 172.355  1.00109.14           C  
ANISOU 1433  C   ILE A 134    12404  17506  11559    351   -494   -942
ATOM   1434  O   ILE A 134      41.129 -30.672 173.086  1.00109.16           O  
ANISOU 1434  O   ILE A 134    12483  17460  11532    390   -534   -902
ATOM   1435  CB  ILE A 134      42.322 -30.583 170.049  1.00110.71           C  
ANISOU 1435  CB  ILE A 134    12782  17813  11469    515   -569   -875
ATOM   1436  CG1 ILE A 134      41.802 -29.135 170.169  1.00111.80           C  
ANISOU 1436  CG1 ILE A 134    13087  17932  11461    646   -643   -807
ATOM   1437  CG2 ILE A 134      41.322 -31.517 169.333  1.00112.35           C  
ANISOU 1437  CG2 ILE A 134    12807  18176  11703    593   -607  -1105
ATOM   1438  CD1 ILE A 134      41.883 -28.272 168.917  1.00122.80           C  
ANISOU 1438  CD1 ILE A 134    14647  19374  12638    812   -683   -766
ATOM   1439  H   ILE A 134      43.793 -32.724 170.463  1.00  0.00           H  
ATOM   1440  HA  ILE A 134      43.289 -30.301 171.930  1.00  0.00           H  
ATOM   1441  HB  ILE A 134      43.213 -30.542 169.422  1.00  0.00           H  
ATOM   1442 HG13 ILE A 134      42.323 -28.633 170.985  1.00  0.00           H  
ATOM   1443 HG12 ILE A 134      40.773 -29.152 170.527  1.00  0.00           H  
ATOM   1444 HG21 ILE A 134      41.042 -31.083 168.373  1.00  0.00           H  
ATOM   1445 HG22 ILE A 134      41.786 -32.490 169.170  1.00  0.00           H  
ATOM   1446 HG23 ILE A 134      40.432 -31.638 169.950  1.00  0.00           H  
ATOM   1447 HD11 ILE A 134      41.487 -27.280 169.133  1.00  0.00           H  
ATOM   1448 HD12 ILE A 134      42.923 -28.187 168.600  1.00  0.00           H  
ATOM   1449 HD13 ILE A 134      41.297 -28.731 168.120  1.00  0.00           H  
ATOM   1450  N   TRP A 135      41.210 -32.826 172.348  1.00104.83           N  
ANISOU 1450  N   TRP A 135    11677  17004  11151    302   -428  -1094
ATOM   1451  CA  TRP A 135      40.130 -33.343 173.206  1.00104.12           C  
ANISOU 1451  CA  TRP A 135    11469  16896  11197    291   -382  -1233
ATOM   1452  C   TRP A 135      40.563 -33.495 174.657  1.00103.65           C  
ANISOU 1452  C   TRP A 135    11465  16682  11235    185   -294  -1114
ATOM   1453  O   TRP A 135      39.753 -33.256 175.549  1.00102.40           O  
ANISOU 1453  O   TRP A 135    11311  16471  11127    200   -279  -1153
ATOM   1454  CB  TRP A 135      39.537 -34.651 172.667  1.00103.97           C  
ANISOU 1454  CB  TRP A 135    11236  16962  11305    276   -312  -1456
ATOM   1455  CG  TRP A 135      38.378 -34.436 171.742  1.00106.84           C  
ANISOU 1455  CG  TRP A 135    11502  17480  11613    421   -413  -1670
ATOM   1456  CD1 TRP A 135      38.379 -34.559 170.384  1.00110.73           C  
ANISOU 1456  CD1 TRP A 135    11947  18117  12008    512   -486  -1766
ATOM   1457  CD2 TRP A 135      37.056 -34.005 172.106  1.00107.72           C  
ANISOU 1457  CD2 TRP A 135    11554  17620  11754    510   -462  -1827
ATOM   1458  NE1 TRP A 135      37.132 -34.260 169.880  1.00111.72           N  
ANISOU 1458  NE1 TRP A 135    11983  18373  12095    667   -592  -1983
ATOM   1459  CE2 TRP A 135      36.300 -33.922 170.916  1.00113.13           C  
ANISOU 1459  CE2 TRP A 135    12142  18481  12360    663   -578  -2030
ATOM   1460  CE3 TRP A 135      36.431 -33.696 173.328  1.00108.77           C  
ANISOU 1460  CE3 TRP A 135    11708  17646  11975    482   -418  -1824
ATOM   1461  CZ2 TRP A 135      34.963 -33.510 170.908  1.00113.62           C  
ANISOU 1461  CZ2 TRP A 135    12116  18620  12433    791   -663  -2238
ATOM   1462  CZ3 TRP A 135      35.099 -33.313 173.320  1.00111.23           C  
ANISOU 1462  CZ3 TRP A 135    11932  18020  12309    589   -484  -2024
ATOM   1463  CH2 TRP A 135      34.380 -33.221 172.123  1.00113.30           C  
ANISOU 1463  CH2 TRP A 135    12085  18463  12499    742   -610  -2233
ATOM   1464  H   TRP A 135      41.652 -33.492 171.731  1.00  0.00           H  
ATOM   1465  HA  TRP A 135      39.330 -32.602 173.190  1.00  0.00           H  
ATOM   1466  HB3 TRP A 135      39.222 -35.277 173.502  1.00  0.00           H  
ATOM   1467  HB2 TRP A 135      40.314 -35.214 172.149  1.00  0.00           H  
ATOM   1468  HD1 TRP A 135      39.281 -34.855 169.869  1.00  0.00           H  
ATOM   1469  HE1 TRP A 135      36.963 -34.313 168.886  1.00  0.00           H  
ATOM   1470  HE3 TRP A 135      36.988 -33.759 174.251  1.00  0.00           H  
ATOM   1471  HZ2 TRP A 135      34.429 -33.429 169.973  1.00  0.00           H  
ATOM   1472  HZ3 TRP A 135      34.599 -33.080 174.248  1.00  0.00           H  
ATOM   1473  HH2 TRP A 135      33.345 -32.915 172.166  1.00  0.00           H  
ATOM   1474  N   LEU A 136      41.845 -33.874 174.891  1.00 98.00           N  
ANISOU 1474  N   LEU A 136    10798  15895  10543     89   -241   -975
ATOM   1475  CA  LEU A 136      42.443 -34.012 176.222  1.00 96.24           C  
ANISOU 1475  CA  LEU A 136    10646  15537  10385     17   -179   -856
ATOM   1476  C   LEU A 136      42.512 -32.650 176.890  1.00 99.20           C  
ANISOU 1476  C   LEU A 136    11174  15853  10666     53   -265   -736
ATOM   1477  O   LEU A 136      42.314 -32.563 178.103  1.00 99.33           O  
ANISOU 1477  O   LEU A 136    11241  15777  10724     41   -234   -698
ATOM   1478  CB  LEU A 136      43.855 -34.608 176.152  1.00 95.53           C  
ANISOU 1478  CB  LEU A 136    10567  15407  10325    -67   -136   -754
ATOM   1479  CG  LEU A 136      43.972 -36.111 175.941  1.00 99.98           C  
ANISOU 1479  CG  LEU A 136    10996  15979  11012   -126    -13   -839
ATOM   1480  CD1 LEU A 136      45.333 -36.463 175.407  1.00 99.87           C  
ANISOU 1480  CD1 LEU A 136    10984  15966  10996   -191     -8   -756
ATOM   1481  CD2 LEU A 136      43.679 -36.884 177.215  1.00102.11           C  
ANISOU 1481  CD2 LEU A 136    11265  16139  11393   -149    109   -848
ATOM   1482  H   LEU A 136      42.459 -34.084 174.117  1.00  0.00           H  
ATOM   1483  HA  LEU A 136      41.814 -34.668 176.824  1.00  0.00           H  
ATOM   1484  HB3 LEU A 136      44.406 -34.329 177.050  1.00  0.00           H  
ATOM   1485  HB2 LEU A 136      44.423 -34.093 175.378  1.00  0.00           H  
ATOM   1486  HG  LEU A 136      43.233 -36.403 175.195  1.00  0.00           H  
ATOM   1487 HD11 LEU A 136      45.399 -37.541 175.262  1.00  0.00           H  
ATOM   1488 HD12 LEU A 136      45.492 -35.958 174.454  1.00  0.00           H  
ATOM   1489 HD13 LEU A 136      46.096 -36.145 176.117  1.00  0.00           H  
ATOM   1490 HD21 LEU A 136      43.773 -37.953 177.022  1.00  0.00           H  
ATOM   1491 HD22 LEU A 136      44.388 -36.591 177.989  1.00  0.00           H  
ATOM   1492 HD23 LEU A 136      42.665 -36.664 177.549  1.00  0.00           H  
ATOM   1493  N   LEU A 137      42.782 -31.586 176.095  1.00 94.41           N  
ANISOU 1493  N   LEU A 137    10650  15292   9929    104   -358   -677
ATOM   1494  CA  LEU A 137      42.830 -30.205 176.573  1.00 93.42           C  
ANISOU 1494  CA  LEU A 137    10668  15114   9713    142   -427   -571
ATOM   1495  C   LEU A 137      41.449 -29.721 177.001  1.00 96.45           C  
ANISOU 1495  C   LEU A 137    11050  15513  10083    221   -464   -651
ATOM   1496  O   LEU A 137      41.349 -28.935 177.940  1.00 95.21           O  
ANISOU 1496  O   LEU A 137    10989  15281   9906    224   -487   -576
ATOM   1497  CB  LEU A 137      43.439 -29.260 175.527  1.00 93.74           C  
ANISOU 1497  CB  LEU A 137    10809  15183   9625    183   -474   -496
ATOM   1498  CG  LEU A 137      44.967 -29.235 175.446  1.00 97.99           C  
ANISOU 1498  CG  LEU A 137    11396  15654  10181     92   -436   -386
ATOM   1499  CD1 LEU A 137      45.424 -28.411 174.279  1.00 98.61           C  
ANISOU 1499  CD1 LEU A 137    11575  15749  10143    140   -442   -336
ATOM   1500  CD2 LEU A 137      45.598 -28.694 176.724  1.00100.14           C  
ANISOU 1500  CD2 LEU A 137    11740  15814  10495     36   -439   -291
ATOM   1501  H   LEU A 137      42.965 -31.724 175.111  1.00  0.00           H  
ATOM   1502  HA  LEU A 137      43.474 -30.183 177.452  1.00  0.00           H  
ATOM   1503  HB3 LEU A 137      43.072 -28.248 175.700  1.00  0.00           H  
ATOM   1504  HB2 LEU A 137      43.031 -29.500 174.545  1.00  0.00           H  
ATOM   1505  HG  LEU A 137      45.317 -30.257 175.299  1.00  0.00           H  
ATOM   1506 HD11 LEU A 137      46.513 -28.407 174.241  1.00  0.00           H  
ATOM   1507 HD12 LEU A 137      45.030 -28.837 173.356  1.00  0.00           H  
ATOM   1508 HD13 LEU A 137      45.061 -27.389 174.391  1.00  0.00           H  
ATOM   1509 HD21 LEU A 137      46.683 -28.694 176.622  1.00  0.00           H  
ATOM   1510 HD22 LEU A 137      45.250 -27.676 176.899  1.00  0.00           H  
ATOM   1511 HD23 LEU A 137      45.312 -29.325 177.566  1.00  0.00           H  
ATOM   1512  N   ALA A 138      40.390 -30.218 176.339  1.00 93.85           N  
ANISOU 1512  N   ALA A 138    10602  15282   9776    283   -469   -819
ATOM   1513  CA  ALA A 138      39.007 -29.888 176.671  1.00 94.52           C  
ANISOU 1513  CA  ALA A 138    10649  15390   9876    360   -500   -941
ATOM   1514  C   ALA A 138      38.596 -30.556 177.989  1.00 97.84           C  
ANISOU 1514  C   ALA A 138    11024  15704  10445    288   -394   -980
ATOM   1515  O   ALA A 138      37.804 -29.986 178.741  1.00 97.50           O  
ANISOU 1515  O   ALA A 138    11016  15614  10415    319   -404  -1002
ATOM   1516  CB  ALA A 138      38.075 -30.313 175.545  1.00 96.42           C  
ANISOU 1516  CB  ALA A 138    10749  15774  10111    454   -540  -1145
ATOM   1517  H   ALA A 138      40.530 -30.855 175.568  1.00  0.00           H  
ATOM   1518  HA  ALA A 138      38.930 -28.808 176.793  1.00  0.00           H  
ATOM   1519  HB1 ALA A 138      37.048 -30.060 175.808  1.00  0.00           H  
ATOM   1520  HB2 ALA A 138      38.353 -29.794 174.627  1.00  0.00           H  
ATOM   1521  HB3 ALA A 138      38.156 -31.389 175.392  1.00  0.00           H  
ATOM   1522  N   CYS A 139      39.150 -31.751 178.271  1.00 94.03           N  
ANISOU 1522  N   CYS A 139    10480  15176  10070    200   -280   -983
ATOM   1523  CA  CYS A 139      38.880 -32.516 179.488  1.00 93.79           C  
ANISOU 1523  CA  CYS A 139    10439  15026  10171    144   -143  -1004
ATOM   1524  C   CYS A 139      39.524 -31.868 180.690  1.00 96.37           C  
ANISOU 1524  C   CYS A 139    10932  15235  10448    124   -157   -825
ATOM   1525  O   CYS A 139      38.972 -31.937 181.789  1.00 95.41           O  
ANISOU 1525  O   CYS A 139    10856  15013  10385    122    -81   -834
ATOM   1526  CB  CYS A 139      39.313 -33.966 179.325  1.00 94.41           C  
ANISOU 1526  CB  CYS A 139    10419  15092  10361     76    -10  -1054
ATOM   1527  SG  CYS A 139      38.396 -34.860 178.048  1.00 99.45           S  
ANISOU 1527  SG  CYS A 139    10828  15860  11097     94     35  -1316
ATOM   1528  H   CYS A 139      39.798 -32.173 177.621  1.00  0.00           H  
ATOM   1529  HA  CYS A 139      37.802 -32.510 179.649  1.00  0.00           H  
ATOM   1530  HB3 CYS A 139      39.205 -34.485 180.278  1.00  0.00           H  
ATOM   1531  HB2 CYS A 139      40.378 -34.002 179.097  1.00  0.00           H  
ATOM   1532  HG  CYS A 139      38.842 -36.117 177.977  1.00  0.00           H  
ATOM   1533  N   ILE A 140      40.673 -31.208 180.469  1.00 93.18           N  
ANISOU 1533  N   ILE A 140    10619  14842   9942    112   -248   -678
ATOM   1534  CA  ILE A 140      41.377 -30.435 181.484  1.00 93.35           C  
ANISOU 1534  CA  ILE A 140    10783  14773   9912    101   -287   -531
ATOM   1535  C   ILE A 140      40.491 -29.224 181.823  1.00100.20           C  
ANISOU 1535  C   ILE A 140    11720  15629  10724    155   -353   -530
ATOM   1536  O   ILE A 140      40.270 -28.972 183.003  1.00100.07           O  
ANISOU 1536  O   ILE A 140    11780  15520  10721    156   -329   -492
ATOM   1537  CB  ILE A 140      42.815 -30.042 181.028  1.00 96.11           C  
ANISOU 1537  CB  ILE A 140    11179  15138  10200     66   -351   -417
ATOM   1538  CG1 ILE A 140      43.735 -31.293 180.975  1.00 95.74           C  
ANISOU 1538  CG1 ILE A 140    11072  15079  10224     11   -281   -411
ATOM   1539  CG2 ILE A 140      43.410 -28.950 181.943  1.00 97.16           C  
ANISOU 1539  CG2 ILE A 140    11440  15198  10279     66   -414   -304
ATOM   1540  CD1 ILE A 140      45.133 -31.138 180.327  1.00 95.42           C  
ANISOU 1540  CD1 ILE A 140    11036  15062  10159    -34   -323   -342
ATOM   1541  H   ILE A 140      41.100 -31.230 179.554  1.00  0.00           H  
ATOM   1542  HA  ILE A 140      41.463 -31.052 182.379  1.00  0.00           H  
ATOM   1543  HB  ILE A 140      42.747 -29.634 180.020  1.00  0.00           H  
ATOM   1544 HG13 ILE A 140      43.202 -32.108 180.484  1.00  0.00           H  
ATOM   1545 HG12 ILE A 140      43.850 -31.694 181.982  1.00  0.00           H  
ATOM   1546 HG21 ILE A 140      44.413 -28.696 181.601  1.00  0.00           H  
ATOM   1547 HG22 ILE A 140      42.779 -28.062 181.908  1.00  0.00           H  
ATOM   1548 HG23 ILE A 140      43.459 -29.320 182.967  1.00  0.00           H  
ATOM   1549 HD11 ILE A 140      45.658 -32.092 180.363  1.00  0.00           H  
ATOM   1550 HD12 ILE A 140      45.020 -30.825 179.289  1.00  0.00           H  
ATOM   1551 HD13 ILE A 140      45.706 -30.388 180.872  1.00  0.00           H  
ATOM   1552  N   SER A 141      39.924 -28.539 180.795  1.00 99.07           N  
ANISOU 1552  N   SER A 141    11550  15579  10512    213   -429   -581
ATOM   1553  CA  SER A 141      39.017 -27.390 180.954  1.00100.09           C  
ANISOU 1553  CA  SER A 141    11736  15714  10581    283   -496   -594
ATOM   1554  C   SER A 141      37.806 -27.753 181.813  1.00106.24           C  
ANISOU 1554  C   SER A 141    12467  16441  11458    292   -432   -707
ATOM   1555  O   SER A 141      37.529 -27.049 182.780  1.00106.25           O  
ANISOU 1555  O   SER A 141    12557  16367  11446    299   -443   -657
ATOM   1556  CB  SER A 141      38.525 -26.870 179.606  1.00104.76           C  
ANISOU 1556  CB  SER A 141    12295  16428  11082    376   -577   -663
ATOM   1557  OG  SER A 141      39.377 -27.172 178.517  1.00115.74           O  
ANISOU 1557  OG  SER A 141    13680  17879  12419    370   -589   -625
ATOM   1558  H   SER A 141      40.116 -28.810 179.841  1.00  0.00           H  
ATOM   1559  HA  SER A 141      39.563 -26.589 181.452  1.00  0.00           H  
ATOM   1560  HB3 SER A 141      38.383 -25.791 179.665  1.00  0.00           H  
ATOM   1561  HB2 SER A 141      37.530 -27.268 179.407  1.00  0.00           H  
ATOM   1562  HG  SER A 141      39.003 -26.814 177.709  1.00  0.00           H  
ATOM   1563  N   VAL A 142      37.109 -28.862 181.476  1.00104.22           N  
ANISOU 1563  N   VAL A 142    12067  16218  11313    286   -349   -871
ATOM   1564  CA  VAL A 142      35.931 -29.374 182.191  1.00105.21           C  
ANISOU 1564  CA  VAL A 142    12125  16280  11569    284   -245  -1016
ATOM   1565  C   VAL A 142      36.242 -29.621 183.680  1.00109.91           C  
ANISOU 1565  C   VAL A 142    12837  16713  12209    231   -137   -913
ATOM   1566  O   VAL A 142      35.459 -29.215 184.544  1.00109.31           O  
ANISOU 1566  O   VAL A 142    12812  16555  12166    244   -102   -937
ATOM   1567  CB  VAL A 142      35.337 -30.616 181.466  1.00109.94           C  
ANISOU 1567  CB  VAL A 142    12534  16939  12300    275   -151  -1226
ATOM   1568  CG1 VAL A 142      34.405 -31.431 182.369  1.00110.18           C  
ANISOU 1568  CG1 VAL A 142    12504  16851  12508    238     31  -1368
ATOM   1569  CG2 VAL A 142      34.625 -30.205 180.178  1.00110.56           C  
ANISOU 1569  CG2 VAL A 142    12497  17180  12329    368   -276  -1376
ATOM   1570  H   VAL A 142      37.388 -29.410 180.675  1.00  0.00           H  
ATOM   1571  HA  VAL A 142      35.173 -28.592 182.152  1.00  0.00           H  
ATOM   1572  HB  VAL A 142      36.170 -31.262 181.188  1.00  0.00           H  
ATOM   1573 HG11 VAL A 142      34.018 -32.286 181.815  1.00  0.00           H  
ATOM   1574 HG12 VAL A 142      34.958 -31.783 183.240  1.00  0.00           H  
ATOM   1575 HG13 VAL A 142      33.575 -30.804 182.696  1.00  0.00           H  
ATOM   1576 HG21 VAL A 142      34.218 -31.090 179.689  1.00  0.00           H  
ATOM   1577 HG22 VAL A 142      33.814 -29.516 180.414  1.00  0.00           H  
ATOM   1578 HG23 VAL A 142      35.334 -29.715 179.511  1.00  0.00           H  
ATOM   1579  N   ASP A 143      37.405 -30.242 183.964  1.00107.24           N  
ANISOU 1579  N   ASP A 143    12553  16334  11861    185    -93   -799
ATOM   1580  CA  ASP A 143      37.862 -30.535 185.323  1.00107.34           C  
ANISOU 1580  CA  ASP A 143    12694  16206  11884    168     -8   -696
ATOM   1581  C   ASP A 143      38.163 -29.261 186.102  1.00110.30           C  
ANISOU 1581  C   ASP A 143    13216  16540  12152    190   -115   -563
ATOM   1582  O   ASP A 143      37.700 -29.126 187.233  1.00109.74           O  
ANISOU 1582  O   ASP A 143    13241  16359  12098    204    -52   -545
ATOM   1583  CB  ASP A 143      39.089 -31.465 185.307  1.00109.40           C  
ANISOU 1583  CB  ASP A 143    12964  16456  12147    138     37   -620
ATOM   1584  CG  ASP A 143      38.885 -32.748 186.088  1.00124.40           C  
ANISOU 1584  CG  ASP A 143    14882  18235  14148    133    238   -659
ATOM   1585  OD1 ASP A 143      38.066 -33.596 185.642  1.00126.43           O  
ANISOU 1585  OD1 ASP A 143    15015  18494  14530    112    370   -813
ATOM   1586  OD2 ASP A 143      39.541 -32.911 187.144  1.00130.64           O1-
ANISOU 1586  OD2 ASP A 143    15815  18928  14893    161    270   -546
ATOM   1587  H   ASP A 143      38.018 -30.534 183.216  1.00  0.00           H  
ATOM   1588  HA  ASP A 143      37.056 -31.057 185.839  1.00  0.00           H  
ATOM   1589  HB3 ASP A 143      39.952 -30.932 185.706  1.00  0.00           H  
ATOM   1590  HB2 ASP A 143      39.347 -31.706 184.276  1.00  0.00           H  
ATOM   1591  N   ARG A 144      38.903 -28.320 185.482  1.00106.42           N  
ANISOU 1591  N   ARG A 144    12746  16129  11560    192   -259   -479
ATOM   1592  CA  ARG A 144      39.293 -27.050 186.098  1.00105.80           C  
ANISOU 1592  CA  ARG A 144    12790  16016  11392    204   -354   -366
ATOM   1593  C   ARG A 144      38.124 -26.072 186.264  1.00111.43           C  
ANISOU 1593  C   ARG A 144    13527  16721  12090    240   -386   -406
ATOM   1594  O   ARG A 144      38.136 -25.310 187.230  1.00111.54           O  
ANISOU 1594  O   ARG A 144    13648  16663  12067    246   -411   -336
ATOM   1595  CB  ARG A 144      40.482 -26.390 185.366  1.00103.19           C  
ANISOU 1595  CB  ARG A 144    12474  15749  10984    186   -455   -279
ATOM   1596  CG  ARG A 144      41.759 -27.245 185.237  1.00106.35           C  
ANISOU 1596  CG  ARG A 144    12849  16154  11404    148   -437   -240
ATOM   1597  CD  ARG A 144      42.432 -27.601 186.551  1.00114.17           C  
ANISOU 1597  CD  ARG A 144    13922  17056  12401    153   -417   -182
ATOM   1598  NE  ARG A 144      42.002 -28.909 187.048  1.00122.03           N  
ANISOU 1598  NE  ARG A 144    14906  17998  13463    169   -292   -229
ATOM   1599  CZ  ARG A 144      41.657 -29.164 188.307  1.00132.51           C  
ANISOU 1599  CZ  ARG A 144    16334  19222  14793    211   -224   -214
ATOM   1600  NH1 ARG A 144      41.698 -28.202 189.223  1.00111.62           N  
ANISOU 1600  NH1 ARG A 144    13798  16529  12084    240   -290   -158
ATOM   1601  NH2 ARG A 144      41.285 -30.385 188.664  1.00122.27           N1+
ANISOU 1601  NH2 ARG A 144    15039  17859  13561    229    -75   -257
ATOM   1602  H   ARG A 144      39.222 -28.471 184.536  1.00  0.00           H  
ATOM   1603  HA  ARG A 144      39.642 -27.288 187.103  1.00  0.00           H  
ATOM   1604  HB3 ARG A 144      40.728 -25.448 185.856  1.00  0.00           H  
ATOM   1605  HB2 ARG A 144      40.161 -26.071 184.374  1.00  0.00           H  
ATOM   1606  HG3 ARG A 144      42.473 -26.731 184.594  1.00  0.00           H  
ATOM   1607  HG2 ARG A 144      41.527 -28.160 184.692  1.00  0.00           H  
ATOM   1608  HD3 ARG A 144      42.203 -26.837 187.294  1.00  0.00           H  
ATOM   1609  HD2 ARG A 144      43.514 -27.602 186.416  1.00  0.00           H  
ATOM   1610  HE  ARG A 144      41.978 -29.647 186.358  1.00  0.00           H  
ATOM   1611 HH12 ARG A 144      41.435 -28.402 190.177  1.00  0.00           H  
ATOM   1612 HH11 ARG A 144      41.992 -27.271 188.965  1.00  0.00           H  
ATOM   1613 HH22 ARG A 144      41.024 -30.574 189.621  1.00  0.00           H  
ATOM   1614 HH21 ARG A 144      41.263 -31.127 187.979  1.00  0.00           H  
ATOM   1615  N   TYR A 145      37.114 -26.101 185.356  1.00108.72           N  
ANISOU 1615  N   TYR A 145    13080  16454  11776    273   -392   -531
ATOM   1616  CA  TYR A 145      35.917 -25.244 185.427  1.00109.01           C  
ANISOU 1616  CA  TYR A 145    13118  16492  11808    322   -429   -597
ATOM   1617  C   TYR A 145      35.078 -25.629 186.658  1.00111.59           C  
ANISOU 1617  C   TYR A 145    13469  16694  12234    305   -312   -655
ATOM   1618  O   TYR A 145      34.817 -24.792 187.522  1.00109.97           O  
ANISOU 1618  O   TYR A 145    13366  16417  12001    311   -329   -598
ATOM   1619  CB  TYR A 145      35.097 -25.327 184.118  1.00111.53           C  
ANISOU 1619  CB  TYR A 145    13306  16938  12132    386   -476   -745
ATOM   1620  CG  TYR A 145      33.891 -24.412 184.066  1.00115.32           C  
ANISOU 1620  CG  TYR A 145    13778  17439  12599    461   -537   -828
ATOM   1621  CD1 TYR A 145      33.995 -23.115 183.567  1.00117.85           C  
ANISOU 1621  CD1 TYR A 145    14182  17812  12784    532   -655   -745
ATOM   1622  CD2 TYR A 145      32.630 -24.861 184.457  1.00116.84           C  
ANISOU 1622  CD2 TYR A 145    13874  17596  12923    468   -463  -1005
ATOM   1623  CE1 TYR A 145      32.882 -22.272 183.504  1.00119.69           C  
ANISOU 1623  CE1 TYR A 145    14411  18067  12998    617   -716   -822
ATOM   1624  CE2 TYR A 145      31.512 -24.027 184.402  1.00118.27           C  
ANISOU 1624  CE2 TYR A 145    14034  17801  13102    543   -526  -1100
ATOM   1625  CZ  TYR A 145      31.645 -22.730 183.930  1.00126.23           C  
ANISOU 1625  CZ  TYR A 145    15133  18870  13960    623   -662  -1003
ATOM   1626  OH  TYR A 145      30.548 -21.904 183.877  1.00128.49           O  
ANISOU 1626  OH  TYR A 145    15403  19179  14238    712   -729  -1094
ATOM   1627  H   TYR A 145      37.157 -26.738 184.573  1.00  0.00           H  
ATOM   1628  HA  TYR A 145      36.247 -24.213 185.553  1.00  0.00           H  
ATOM   1629  HB3 TYR A 145      34.776 -26.356 183.958  1.00  0.00           H  
ATOM   1630  HB2 TYR A 145      35.748 -25.114 183.270  1.00  0.00           H  
ATOM   1631  HD1 TYR A 145      34.948 -22.745 183.220  1.00  0.00           H  
ATOM   1632  HD2 TYR A 145      32.503 -25.873 184.812  1.00  0.00           H  
ATOM   1633  HE1 TYR A 145      32.987 -21.266 183.124  1.00  0.00           H  
ATOM   1634  HE2 TYR A 145      30.549 -24.393 184.726  1.00  0.00           H  
ATOM   1635  HH  TYR A 145      29.778 -22.373 184.206  1.00  0.00           H  
ATOM   1636  N   LEU A 146      34.731 -26.918 186.767  1.00108.67           N  
ANISOU 1636  N   LEU A 146    13019  16286  11985    279   -173   -765
ATOM   1637  CA  LEU A 146      33.973 -27.461 187.888  1.00108.83           C  
ANISOU 1637  CA  LEU A 146    13074  16161  12115    262    -10   -829
ATOM   1638  C   LEU A 146      34.739 -27.358 189.202  1.00113.34           C  
ANISOU 1638  C   LEU A 146    13830  16609  12625    255     26   -667
ATOM   1639  O   LEU A 146      34.114 -27.419 190.254  1.00113.78           O  
ANISOU 1639  O   LEU A 146    13969  16533  12729    259    138   -684
ATOM   1640  CB  LEU A 146      33.592 -28.931 187.633  1.00109.27           C  
ANISOU 1640  CB  LEU A 146    13009  16190  12320    235    163   -980
ATOM   1641  CG  LEU A 146      32.567 -29.209 186.539  1.00114.31           C  
ANISOU 1641  CG  LEU A 146    13439  16933  13060    250    159  -1207
ATOM   1642  CD1 LEU A 146      32.679 -30.628 186.062  1.00114.83           C  
ANISOU 1642  CD1 LEU A 146    13382  17005  13245    212    301  -1322
ATOM   1643  CD2 LEU A 146      31.148 -28.937 187.018  1.00117.25           C  
ANISOU 1643  CD2 LEU A 146    13765  17236  13548    263    229  -1372
ATOM   1644  H   LEU A 146      34.996 -27.575 186.047  1.00  0.00           H  
ATOM   1645  HA  LEU A 146      33.053 -26.885 187.986  1.00  0.00           H  
ATOM   1646  HB3 LEU A 146      33.250 -29.379 188.566  1.00  0.00           H  
ATOM   1647  HB2 LEU A 146      34.496 -29.505 187.431  1.00  0.00           H  
ATOM   1648  HG  LEU A 146      32.777 -28.548 185.698  1.00  0.00           H  
ATOM   1649 HD11 LEU A 146      31.940 -30.809 185.281  1.00  0.00           H  
ATOM   1650 HD12 LEU A 146      33.678 -30.800 185.662  1.00  0.00           H  
ATOM   1651 HD13 LEU A 146      32.500 -31.307 186.895  1.00  0.00           H  
ATOM   1652 HD21 LEU A 146      30.445 -29.146 186.211  1.00  0.00           H  
ATOM   1653 HD22 LEU A 146      30.923 -29.578 187.871  1.00  0.00           H  
ATOM   1654 HD23 LEU A 146      31.058 -27.892 187.315  1.00  0.00           H  
ATOM   1655  N   ALA A 147      36.073 -27.202 189.151  1.00109.84           N  
ANISOU 1655  N   ALA A 147    13450  16205  12077    252    -66   -524
ATOM   1656  CA  ALA A 147      36.904 -27.127 190.348  1.00109.92           C  
ANISOU 1656  CA  ALA A 147    13622  16125  12019    268    -62   -392
ATOM   1657  C   ALA A 147      37.270 -25.717 190.813  1.00114.41           C  
ANISOU 1657  C   ALA A 147    14287  16700  12484    280   -201   -291
ATOM   1658  O   ALA A 147      37.350 -25.507 192.027  1.00114.46           O  
ANISOU 1658  O   ALA A 147    14428  16608  12454    307   -176   -232
ATOM   1659  CB  ALA A 147      38.163 -27.954 190.167  1.00110.60           C  
ANISOU 1659  CB  ALA A 147    13707  16239  12079    266    -65   -331
ATOM   1660  H   ALA A 147      36.539 -27.132 188.258  1.00  0.00           H  
ATOM   1661  HA  ALA A 147      36.336 -27.589 191.156  1.00  0.00           H  
ATOM   1662  HB1 ALA A 147      38.774 -27.889 191.068  1.00  0.00           H  
ATOM   1663  HB2 ALA A 147      37.892 -28.994 189.987  1.00  0.00           H  
ATOM   1664  HB3 ALA A 147      38.729 -27.574 189.317  1.00  0.00           H  
ATOM   1665  N   ILE A 148      37.492 -24.755 189.896  1.00111.22           N  
ANISOU 1665  N   ILE A 148    13828  16399  12029    267   -331   -271
ATOM   1666  CA  ILE A 148      37.901 -23.428 190.356  1.00111.38           C  
ANISOU 1666  CA  ILE A 148    13940  16412  11968    270   -435   -181
ATOM   1667  C   ILE A 148      36.701 -22.437 190.405  1.00117.39           C  
ANISOU 1667  C   ILE A 148    14711  17159  12733    285   -451   -218
ATOM   1668  O   ILE A 148      36.414 -21.935 191.494  1.00117.23           O  
ANISOU 1668  O   ILE A 148    14790  17052  12698    291   -439   -184
ATOM   1669  CB  ILE A 148      39.170 -22.856 189.636  1.00114.22           C  
ANISOU 1669  CB  ILE A 148    14282  16851  12265    249   -540   -110
ATOM   1670  CG1 ILE A 148      38.889 -22.213 188.274  1.00114.59           C  
ANISOU 1670  CG1 ILE A 148    14261  16989  12288    253   -591   -132
ATOM   1671  CG2 ILE A 148      40.278 -23.901 189.506  1.00115.14           C  
ANISOU 1671  CG2 ILE A 148    14367  16986  12395    235   -525    -95
ATOM   1672  CD1 ILE A 148      39.030 -20.753 188.315  1.00120.61           C  
ANISOU 1672  CD1 ILE A 148    15093  17745  12989    257   -655    -69
ATOM   1673  H   ILE A 148      37.375 -24.957 188.913  1.00  0.00           H  
ATOM   1674  HA  ILE A 148      38.200 -23.566 191.395  1.00  0.00           H  
ATOM   1675  HB  ILE A 148      39.562 -22.066 190.277  1.00  0.00           H  
ATOM   1676 HG13 ILE A 148      37.880 -22.471 187.953  1.00  0.00           H  
ATOM   1677 HG12 ILE A 148      39.574 -22.623 187.531  1.00  0.00           H  
ATOM   1678 HG21 ILE A 148      41.137 -23.459 189.001  1.00  0.00           H  
ATOM   1679 HG22 ILE A 148      40.576 -24.241 190.498  1.00  0.00           H  
ATOM   1680 HG23 ILE A 148      39.913 -24.749 188.926  1.00  0.00           H  
ATOM   1681 HD11 ILE A 148      38.822 -20.339 187.328  1.00  0.00           H  
ATOM   1682 HD12 ILE A 148      38.326 -20.340 189.038  1.00  0.00           H  
ATOM   1683 HD13 ILE A 148      40.047 -20.494 188.610  1.00  0.00           H  
ATOM   1684  N   VAL A 149      36.002 -22.180 189.272  1.00115.55           N  
ANISOU 1684  N   VAL A 149    14382  17011  12512    303   -483   -292
ATOM   1685  CA  VAL A 149      34.863 -21.246 189.202  1.00116.40           C  
ANISOU 1685  CA  VAL A 149    14490  17119  12619    337   -514   -339
ATOM   1686  C   VAL A 149      33.642 -21.833 189.970  1.00122.78           C  
ANISOU 1686  C   VAL A 149    15279  17834  13536    336   -400   -451
ATOM   1687  O   VAL A 149      32.915 -21.082 190.627  1.00123.01           O  
ANISOU 1687  O   VAL A 149    15365  17799  13574    344   -396   -455
ATOM   1688  CB  VAL A 149      34.556 -20.756 187.752  1.00120.70           C  
ANISOU 1688  CB  VAL A 149    14956  17787  13116    393   -597   -385
ATOM   1689  CG1 VAL A 149      34.403 -21.905 186.776  1.00120.76           C  
ANISOU 1689  CG1 VAL A 149    14828  17878  13175    407   -570   -501
ATOM   1690  CG2 VAL A 149      33.355 -19.818 187.686  1.00121.07           C  
ANISOU 1690  CG2 VAL A 149    15005  17839  13158    452   -637   -444
ATOM   1691  H   VAL A 149      36.253 -22.640 188.409  1.00  0.00           H  
ATOM   1692  HA  VAL A 149      35.168 -20.360 189.759  1.00  0.00           H  
ATOM   1693  HB  VAL A 149      35.422 -20.180 187.425  1.00  0.00           H  
ATOM   1694 HG11 VAL A 149      34.190 -21.512 185.782  1.00  0.00           H  
ATOM   1695 HG12 VAL A 149      35.326 -22.484 186.748  1.00  0.00           H  
ATOM   1696 HG13 VAL A 149      33.582 -22.547 187.096  1.00  0.00           H  
ATOM   1697 HG21 VAL A 149      33.190 -19.510 186.653  1.00  0.00           H  
ATOM   1698 HG22 VAL A 149      32.469 -20.334 188.057  1.00  0.00           H  
ATOM   1699 HG23 VAL A 149      33.546 -18.938 188.301  1.00  0.00           H  
ATOM   1700  N   HIS A 150      33.478 -23.166 189.949  1.00120.52           N  
ANISOU 1700  N   HIS A 150    14924  17526  13344    319   -287   -541
ATOM   1701  CA  HIS A 150      32.470 -23.883 190.735  1.00121.35           C  
ANISOU 1701  CA  HIS A 150    15023  17511  13574    307   -126   -652
ATOM   1702  C   HIS A 150      33.244 -24.687 191.782  1.00126.43           C  
ANISOU 1702  C   HIS A 150    15790  18041  14208    291    -17   -561
ATOM   1703  O   HIS A 150      34.385 -25.055 191.516  1.00126.35           O  
ANISOU 1703  O   HIS A 150    15791  18082  14135    289    -62   -478
ATOM   1704  CB  HIS A 150      31.608 -24.772 189.837  1.00122.88           C  
ANISOU 1704  CB  HIS A 150    15035  17758  13895    311    -56   -852
ATOM   1705  CG  HIS A 150      30.719 -23.975 188.936  1.00126.87           C  
ANISOU 1705  CG  HIS A 150    15431  18373  14403    362   -171   -965
ATOM   1706  ND1 HIS A 150      31.225 -23.295 187.841  1.00128.55           N  
ANISOU 1706  ND1 HIS A 150    15619  18732  14493    411   -336   -911
ATOM   1707  CD2 HIS A 150      29.392 -23.732 189.024  1.00129.46           C  
ANISOU 1707  CD2 HIS A 150    15685  18673  14832    385   -140  -1128
ATOM   1708  CE1 HIS A 150      30.193 -22.673 187.295  1.00128.60           C  
ANISOU 1708  CE1 HIS A 150    15548  18804  14512    479   -408  -1033
ATOM   1709  NE2 HIS A 150      29.069 -22.907 187.970  1.00129.51           N  
ANISOU 1709  NE2 HIS A 150    15617  18824  14766    464   -305  -1175
ATOM   1710  H   HIS A 150      34.071 -23.739 189.365  1.00  0.00           H  
ATOM   1711  HA  HIS A 150      31.831 -23.160 191.241  1.00  0.00           H  
ATOM   1712  HB3 HIS A 150      30.999 -25.431 190.456  1.00  0.00           H  
ATOM   1713  HB2 HIS A 150      32.253 -25.413 189.236  1.00  0.00           H  
ATOM   1714  HD1 HIS A 150      32.209 -23.353 187.621  1.00  0.00           H  
ATOM   1715  HD2 HIS A 150      28.815 -24.170 189.825  1.00  0.00           H  
ATOM   1716  HE1 HIS A 150      30.333 -22.069 186.411  1.00  0.00           H  
ATOM   1717  N   ALA A 151      32.703 -24.875 192.990  1.00123.64           N  
ANISOU 1717  N   ALA A 151    15546  17532  13899    294    118   -569
ATOM   1718  CA  ALA A 151      33.460 -25.593 194.023  1.00123.85           C  
ANISOU 1718  CA  ALA A 151    15726  17447  13883    316    217   -473
ATOM   1719  C   ALA A 151      33.106 -27.085 194.052  1.00128.56           C  
ANISOU 1719  C   ALA A 151    16290  17956  14600    312    436   -572
ATOM   1720  O   ALA A 151      32.443 -27.566 194.980  1.00129.28           O  
ANISOU 1720  O   ALA A 151    16481  17880  14762    323    633   -613
ATOM   1721  CB  ALA A 151      33.261 -24.938 195.385  1.00124.81           C  
ANISOU 1721  CB  ALA A 151    16030  17442  13951    343    246   -401
ATOM   1722  H   ALA A 151      31.777 -24.524 193.189  1.00  0.00           H  
ATOM   1723  HA  ALA A 151      34.517 -25.512 193.771  1.00  0.00           H  
ATOM   1724  HB1 ALA A 151      33.830 -25.484 196.138  1.00  0.00           H  
ATOM   1725  HB2 ALA A 151      33.608 -23.905 195.346  1.00  0.00           H  
ATOM   1726  HB3 ALA A 151      32.203 -24.956 195.646  1.00  0.00           H  
ATOM   1727  N   THR A 152      33.547 -27.815 193.011  1.00124.30           N  
ANISOU 1727  N   THR A 152    15617  17520  14092    293    421   -613
ATOM   1728  CA  THR A 152      33.250 -29.242 192.865  1.00124.35           C  
ANISOU 1728  CA  THR A 152    15566  17456  14227    279    634   -720
ATOM   1729  C   THR A 152      34.430 -30.061 192.314  1.00126.73           C  
ANISOU 1729  C   THR A 152    15836  17832  14483    284    606   -655
ATOM   1730  O   THR A 152      34.843 -29.892 191.163  1.00125.54           O  
ANISOU 1730  O   THR A 152    15546  17840  14314    258    465   -671
ATOM   1731  CB  THR A 152      31.961 -29.450 192.038  1.00131.16           C  
ANISOU 1731  CB  THR A 152    16223  18349  15262    236    707   -946
ATOM   1732  OG1 THR A 152      31.683 -28.279 191.265  1.00127.31           O  
ANISOU 1732  OG1 THR A 152    15636  18011  14726    239    491   -971
ATOM   1733  CG2 THR A 152      30.762 -29.772 192.911  1.00131.70           C  
ANISOU 1733  CG2 THR A 152    16336  18228  15477    225    942  -1068
ATOM   1734  H   THR A 152      34.106 -27.381 192.291  1.00  0.00           H  
ATOM   1735  HA  THR A 152      33.045 -29.623 193.865  1.00  0.00           H  
ATOM   1736  HB  THR A 152      32.122 -30.283 191.354  1.00  0.00           H  
ATOM   1737  HG1 THR A 152      30.882 -28.415 190.754  1.00  0.00           H  
ATOM   1738 HG21 THR A 152      29.881 -29.909 192.283  1.00  0.00           H  
ATOM   1739 HG22 THR A 152      30.955 -30.687 193.471  1.00  0.00           H  
ATOM   1740 HG23 THR A 152      30.587 -28.951 193.607  1.00  0.00           H  
ATOM   1741  N   ARG A 153      34.959 -30.967 193.151  1.00123.01           N  
ANISOU 1741  N   ARG A 153    15509  17238  13990    327    752   -582
ATOM   1742  CA  ARG A 153      36.034 -31.872 192.757  1.00122.29           C  
ANISOU 1742  CA  ARG A 153    15401  17194  13868    340    755   -527
ATOM   1743  C   ARG A 153      35.400 -33.008 191.954  1.00125.10           C  
ANISOU 1743  C   ARG A 153    15590  17544  14396    286    936   -690
ATOM   1744  O   ARG A 153      34.293 -33.453 192.273  1.00125.42           O  
ANISOU 1744  O   ARG A 153    15618  17459  14577    269   1149   -821
ATOM   1745  CB  ARG A 153      36.800 -32.401 193.979  1.00123.29           C  
ANISOU 1745  CB  ARG A 153    15757  17191  13895    437    841   -396
ATOM   1746  H   ARG A 153      34.614 -31.043 194.097  1.00  0.00           H  
ATOM   1747  HA  ARG A 153      36.729 -31.333 192.114  1.00  0.00           H  
ATOM   1748  HB1 ARG A 153      37.593 -33.072 193.649  1.00  0.00           H  
ATOM   1749  HB2 ARG A 153      37.236 -31.565 194.525  1.00  0.00           H  
ATOM   1750  HB3 ARG A 153      36.115 -32.943 194.631  1.00  0.00           H  
ATOM   1751  N   THR A 154      36.077 -33.435 190.887  1.00119.93           N  
ANISOU 1751  N   THR A 154    14798  17025  13746    254    855   -701
ATOM   1752  CA  THR A 154      35.574 -34.465 189.991  1.00119.44           C  
ANISOU 1752  CA  THR A 154    14553  16987  13843    200   1000   -868
ATOM   1753  C   THR A 154      36.493 -35.681 189.937  1.00123.23           C  
ANISOU 1753  C   THR A 154    15056  17439  14328    210   1109   -812
ATOM   1754  O   THR A 154      37.719 -35.528 189.870  1.00122.42           O  
ANISOU 1754  O   THR A 154    15007  17411  14098    237    956   -670
ATOM   1755  CB  THR A 154      35.332 -33.875 188.594  1.00124.02           C  
ANISOU 1755  CB  THR A 154    14920  17764  14436    157    815   -970
ATOM   1756  OG1 THR A 154      35.509 -32.453 188.605  1.00120.29           O  
ANISOU 1756  OG1 THR A 154    14502  17372  13831    179    586   -876
ATOM   1757  CG2 THR A 154      33.967 -34.219 188.058  1.00123.67           C  
ANISOU 1757  CG2 THR A 154    14695  17721  14574    122    937  -1218
ATOM   1758  H   THR A 154      36.981 -33.040 190.672  1.00  0.00           H  
ATOM   1759  HA  THR A 154      34.611 -34.797 190.379  1.00  0.00           H  
ATOM   1760  HB  THR A 154      36.074 -34.300 187.918  1.00  0.00           H  
ATOM   1761  HG1 THR A 154      35.354 -32.104 187.724  1.00  0.00           H  
ATOM   1762 HG21 THR A 154      33.843 -33.780 187.068  1.00  0.00           H  
ATOM   1763 HG22 THR A 154      33.865 -35.302 187.989  1.00  0.00           H  
ATOM   1764 HG23 THR A 154      33.203 -33.825 188.728  1.00  0.00           H  
ATOM   1765  N   LEU A 155      35.887 -36.891 189.967  1.00120.16           N  
ANISOU 1765  N   LEU A 155    14619  16935  14100    188   1387   -940
ATOM   1766  CA  LEU A 155      36.527 -38.218 189.865  1.00120.15           C  
ANISOU 1766  CA  LEU A 155    14626  16883  14144    193   1555   -922
ATOM   1767  C   LEU A 155      37.620 -38.512 190.906  1.00124.12           C  
ANISOU 1767  C   LEU A 155    15376  17287  14496    297   1572   -714
ATOM   1768  O   LEU A 155      38.464 -39.377 190.664  1.00123.09           O  
ANISOU 1768  O   LEU A 155    15246  17169  14354    313   1615   -662
ATOM   1769  CB  LEU A 155      37.096 -38.465 188.447  1.00119.44           C  
ANISOU 1769  CB  LEU A 155    14324  16986  14073    130   1419   -970
ATOM   1770  CG  LEU A 155      36.200 -38.158 187.259  1.00123.73           C  
ANISOU 1770  CG  LEU A 155    14620  17669  14724     61   1347  -1174
ATOM   1771  CD1 LEU A 155      36.999 -37.484 186.157  1.00125.00           C  
ANISOU 1771  CD1 LEU A 155    14689  18040  14765     48   1064  -1112
ATOM   1772  CD2 LEU A 155      35.510 -39.414 186.757  1.00124.56           C  
ANISOU 1772  CD2 LEU A 155    14554  17730  15041      4   1598  -1387
ATOM   1773  H   LEU A 155      34.884 -36.951 190.069  1.00  0.00           H  
ATOM   1774  HA  LEU A 155      35.741 -38.957 190.020  1.00  0.00           H  
ATOM   1775  HB3 LEU A 155      37.443 -39.496 188.376  1.00  0.00           H  
ATOM   1776  HB2 LEU A 155      38.033 -37.919 188.338  1.00  0.00           H  
ATOM   1777  HG  LEU A 155      35.430 -37.461 187.590  1.00  0.00           H  
ATOM   1778 HD11 LEU A 155      36.345 -37.270 185.312  1.00  0.00           H  
ATOM   1779 HD12 LEU A 155      37.423 -36.553 186.533  1.00  0.00           H  
ATOM   1780 HD13 LEU A 155      37.803 -38.145 185.834  1.00  0.00           H  
ATOM   1781 HD21 LEU A 155      34.875 -39.165 185.907  1.00  0.00           H  
ATOM   1782 HD22 LEU A 155      36.260 -40.143 186.449  1.00  0.00           H  
ATOM   1783 HD23 LEU A 155      34.899 -39.837 187.554  1.00  0.00           H  
ATOM   1784  N   THR A 156      37.600 -37.824 192.059  1.00121.92           N  
ANISOU 1784  N   THR A 156    15307  16914  14101    378   1539   -606
ATOM   1785  CA  THR A 156      38.608 -38.033 193.104  1.00122.46           C  
ANISOU 1785  CA  THR A 156    15620  16903  14007    509   1530   -427
ATOM   1786  C   THR A 156      38.369 -39.350 193.855  1.00128.89           C  
ANISOU 1786  C   THR A 156    16597  17498  14876    585   1877   -427
ATOM   1787  O   THR A 156      39.321 -40.097 194.086  1.00129.15           O  
ANISOU 1787  O   THR A 156    16737  17506  14828    676   1908   -326
ATOM   1788  CB  THR A 156      38.742 -36.817 194.037  1.00128.61           C  
ANISOU 1788  CB  THR A 156    16562  17675  14627    582   1353   -320
ATOM   1789  OG1 THR A 156      37.640 -36.772 194.939  1.00128.56           O  
ANISOU 1789  OG1 THR A 156    16690  17489  14669    607   1555   -362
ATOM   1790  CG2 THR A 156      38.888 -35.493 193.282  1.00125.16           C  
ANISOU 1790  CG2 THR A 156    15975  17430  14149    505   1051   -325
ATOM   1791  H   THR A 156      36.876 -37.140 192.226  1.00  0.00           H  
ATOM   1792  HA  THR A 156      39.565 -38.138 192.593  1.00  0.00           H  
ATOM   1793  HB  THR A 156      39.646 -36.957 194.630  1.00  0.00           H  
ATOM   1794  HG1 THR A 156      37.730 -36.011 195.518  1.00  0.00           H  
ATOM   1795 HG21 THR A 156      38.978 -34.675 193.996  1.00  0.00           H  
ATOM   1796 HG22 THR A 156      39.779 -35.528 192.656  1.00  0.00           H  
ATOM   1797 HG23 THR A 156      38.010 -35.333 192.656  1.00  0.00           H  
ATOM   1798  N   GLN A 157      37.104 -39.642 194.208  1.00127.02           N  
ANISOU 1798  N   GLN A 157    16382  17096  14785    553   2149   -547
ATOM   1799  CA  GLN A 157      36.735 -40.869 194.914  1.00128.80           C  
ANISOU 1799  CA  GLN A 157    16773  17077  15089    617   2538   -564
ATOM   1800  C   GLN A 157      36.805 -42.099 194.000  1.00133.19           C  
ANISOU 1800  C   GLN A 157    17157  17641  15807    544   2720   -669
ATOM   1801  O   GLN A 157      37.259 -43.158 194.438  1.00134.16           O  
ANISOU 1801  O   GLN A 157    17436  17627  15910    633   2941   -599
ATOM   1802  CB  GLN A 157      35.347 -40.739 195.565  1.00131.32           C  
ANISOU 1802  CB  GLN A 157    17157  17201  15538    589   2791   -681
ATOM   1803  CG  GLN A 157      35.310 -41.183 197.026  1.00153.70           C  
ANISOU 1803  CG  GLN A 157    20352  19768  18278    746   3058   -565
ATOM   1804  CD  GLN A 157      35.213 -42.684 197.188  1.00179.13           C  
ANISOU 1804  CD  GLN A 157    23665  22782  21613    783   3466   -601
ATOM   1805  OE1 GLN A 157      34.120 -43.262 197.197  1.00177.53           O  
ANISOU 1805  OE1 GLN A 157    23412  22403  21639    704   3812   -774
ATOM   1806  NE2 GLN A 157      36.353 -43.348 197.333  1.00171.35           N  
ANISOU 1806  NE2 GLN A 157    22815  21807  20482    908   3445   -450
ATOM   1807  H   GLN A 157      36.357 -39.000 193.986  1.00  0.00           H  
ATOM   1808  HA  GLN A 157      37.459 -41.016 195.715  1.00  0.00           H  
ATOM   1809  HB3 GLN A 157      34.623 -41.319 194.992  1.00  0.00           H  
ATOM   1810  HB2 GLN A 157      35.009 -39.705 195.493  1.00  0.00           H  
ATOM   1811  HG3 GLN A 157      34.466 -40.710 197.527  1.00  0.00           H  
ATOM   1812  HG2 GLN A 157      36.202 -40.821 197.537  1.00  0.00           H  
ATOM   1813 HE22 GLN A 157      36.342 -44.352 197.445  1.00  0.00           H  
ATOM   1814 HE21 GLN A 157      37.231 -42.850 197.332  1.00  0.00           H  
ATOM   1815  N   LYS A 158      36.366 -41.955 192.737  1.00128.60           N  
ANISOU 1815  N   LYS A 158    16264  17221  15376    396   2628   -839
ATOM   1816  CA  LYS A 158      36.380 -43.035 191.750  1.00128.53           C  
ANISOU 1816  CA  LYS A 158    16053  17251  15533    312   2773   -968
ATOM   1817  C   LYS A 158      37.413 -42.705 190.669  1.00130.79           C  
ANISOU 1817  C   LYS A 158    16174  17795  15727    272   2443   -911
ATOM   1818  O   LYS A 158      37.065 -42.330 189.542  1.00129.55           O  
ANISOU 1818  O   LYS A 158    15764  17808  15651    168   2298  -1049
ATOM   1819  CB  LYS A 158      34.971 -43.272 191.165  1.00131.74           C  
ANISOU 1819  CB  LYS A 158    16227  17622  16205    186   2969  -1252
ATOM   1820  CG  LYS A 158      33.983 -43.929 192.129  1.00145.22           C  
ANISOU 1820  CG  LYS A 158    18077  19035  18065    205   3390  -1345
ATOM   1821  CD  LYS A 158      32.562 -43.930 191.564  1.00153.82           C  
ANISOU 1821  CD  LYS A 158    18906  20112  19427     78   3533  -1659
ATOM   1822  CE  LYS A 158      32.106 -45.299 191.120  1.00162.09           C  
ANISOU 1822  CE  LYS A 158    19805  21045  20737      2   3902  -1871
ATOM   1823  NZ  LYS A 158      30.849 -45.241 190.325  1.00167.91           N1+
ANISOU 1823  NZ  LYS A 158    20218  21840  21742   -121   3960  -2218
ATOM   1824  H   LYS A 158      36.002 -41.065 192.427  1.00  0.00           H  
ATOM   1825  HA  LYS A 158      36.696 -43.949 192.253  1.00  0.00           H  
ATOM   1826  HB3 LYS A 158      35.052 -43.878 190.263  1.00  0.00           H  
ATOM   1827  HB2 LYS A 158      34.560 -42.324 190.818  1.00  0.00           H  
ATOM   1828  HG3 LYS A 158      33.995 -43.396 193.080  1.00  0.00           H  
ATOM   1829  HG2 LYS A 158      34.296 -44.954 192.326  1.00  0.00           H  
ATOM   1830  HD3 LYS A 158      32.506 -43.239 190.723  1.00  0.00           H  
ATOM   1831  HD2 LYS A 158      31.873 -43.545 192.316  1.00  0.00           H  
ATOM   1832  HE3 LYS A 158      31.953 -45.931 191.994  1.00  0.00           H  
ATOM   1833  HE2 LYS A 158      32.890 -45.767 190.525  1.00  0.00           H  
ATOM   1834  HZ1 LYS A 158      30.581 -46.175 190.050  1.00  0.00           H  
ATOM   1835  HZ2 LYS A 158      30.115 -44.832 190.885  1.00  0.00           H  
ATOM   1836  HZ3 LYS A 158      30.997 -44.677 189.500  1.00  0.00           H  
ATOM   1837  N   ARG A 159      38.700 -42.833 191.034  1.00127.05           N  
ANISOU 1837  N   ARG A 159    15852  17343  15077    369   2325   -713
ATOM   1838  CA  ARG A 159      39.832 -42.533 190.150  1.00125.52           C  
ANISOU 1838  CA  ARG A 159    15536  17363  14792    340   2032   -643
ATOM   1839  C   ARG A 159      40.034 -43.546 189.003  1.00128.04           C  
ANISOU 1839  C   ARG A 159    15647  17754  15250    249   2125   -746
ATOM   1840  O   ARG A 159      40.799 -43.262 188.073  1.00126.38           O  
ANISOU 1840  O   ARG A 159    15299  17726  14994    199   1897   -724
ATOM   1841  CB  ARG A 159      41.131 -42.348 190.961  1.00125.67           C  
ANISOU 1841  CB  ARG A 159    15771  17378  14601    479   1880   -433
ATOM   1842  CG  ARG A 159      41.415 -40.894 191.369  1.00131.52           C  
ANISOU 1842  CG  ARG A 159    16582  18206  15185    516   1584   -345
ATOM   1843  CD  ARG A 159      41.717 -39.976 190.187  1.00132.29           C  
ANISOU 1843  CD  ARG A 159    16465  18522  15278    406   1301   -381
ATOM   1844  NE  ARG A 159      43.000 -40.280 189.553  1.00131.41           N  
ANISOU 1844  NE  ARG A 159    16283  18523  15122    400   1165   -320
ATOM   1845  CZ  ARG A 159      44.115 -39.591 189.767  1.00139.38           C  
ANISOU 1845  CZ  ARG A 159    17349  19611  15998    451    929   -215
ATOM   1846  NH1 ARG A 159      44.112 -38.549 190.589  1.00125.12           N  
ANISOU 1846  NH1 ARG A 159    15667  17793  14081    513    795   -155
ATOM   1847  NH2 ARG A 159      45.240 -39.935 189.156  1.00122.77           N1+
ANISOU 1847  NH2 ARG A 159    15167  17598  13883    436    831   -184
ATOM   1848  H   ARG A 159      38.932 -43.152 191.964  1.00  0.00           H  
ATOM   1849  HA  ARG A 159      39.617 -41.572 189.683  1.00  0.00           H  
ATOM   1850  HB3 ARG A 159      41.973 -42.733 190.387  1.00  0.00           H  
ATOM   1851  HB2 ARG A 159      41.092 -42.973 191.853  1.00  0.00           H  
ATOM   1852  HG3 ARG A 159      42.251 -40.871 192.068  1.00  0.00           H  
ATOM   1853  HG2 ARG A 159      40.563 -40.501 191.924  1.00  0.00           H  
ATOM   1854  HD3 ARG A 159      41.716 -38.939 190.524  1.00  0.00           H  
ATOM   1855  HD2 ARG A 159      40.919 -40.061 189.449  1.00  0.00           H  
ATOM   1856  HE  ARG A 159      43.006 -41.067 188.920  1.00  0.00           H  
ATOM   1857 HH12 ARG A 159      44.963 -38.029 190.748  1.00  0.00           H  
ATOM   1858 HH11 ARG A 159      43.259 -38.276 191.056  1.00  0.00           H  
ATOM   1859 HH22 ARG A 159      46.086 -39.408 189.321  1.00  0.00           H  
ATOM   1860 HH21 ARG A 159      45.251 -40.724 188.525  1.00  0.00           H  
ATOM   1861  N   TYR A 160      39.342 -44.706 189.060  1.00124.75           N  
ANISOU 1861  N   TYR A 160    15205  17186  15008    223   2474   -867
ATOM   1862  CA  TYR A 160      39.418 -45.750 188.034  1.00124.22           C  
ANISOU 1862  CA  TYR A 160    14933  17168  15095    133   2605   -989
ATOM   1863  C   TYR A 160      38.749 -45.303 186.728  1.00124.68           C  
ANISOU 1863  C   TYR A 160    14690  17415  15269      3   2467  -1191
ATOM   1864  O   TYR A 160      39.149 -45.751 185.654  1.00123.72           O  
ANISOU 1864  O   TYR A 160    14384  17423  15199    -67   2415  -1254
ATOM   1865  CB  TYR A 160      38.821 -47.081 188.552  1.00127.49           C  
ANISOU 1865  CB  TYR A 160    15417  17344  15679    144   3051  -1075
ATOM   1866  CG  TYR A 160      37.307 -47.138 188.570  1.00130.95           C  
ANISOU 1866  CG  TYR A 160    15745  17679  16332     67   3285  -1312
ATOM   1867  CD1 TYR A 160      36.580 -46.605 189.632  1.00133.56           C  
ANISOU 1867  CD1 TYR A 160    16254  17852  16639    125   3379  -1296
ATOM   1868  CD2 TYR A 160      36.600 -47.745 187.536  1.00132.47           C  
ANISOU 1868  CD2 TYR A 160    15646  17928  16759    -62   3417  -1572
ATOM   1869  CE1 TYR A 160      35.185 -46.647 189.648  1.00135.26           C  
ANISOU 1869  CE1 TYR A 160    16355  17966  17073     48   3599  -1535
ATOM   1870  CE2 TYR A 160      35.206 -47.787 187.537  1.00134.56           C  
ANISOU 1870  CE2 TYR A 160    15780  18105  17241   -131   3624  -1828
ATOM   1871  CZ  TYR A 160      34.502 -47.244 188.600  1.00142.18           C  
ANISOU 1871  CZ  TYR A 160    16923  18906  18194    -79   3720  -1810
ATOM   1872  OH  TYR A 160      33.128 -47.292 188.601  1.00144.24           O  
ANISOU 1872  OH  TYR A 160    17043  19072  18691   -153   3932  -2082
ATOM   1873  H   TYR A 160      38.730 -44.891 189.842  1.00  0.00           H  
ATOM   1874  HA  TYR A 160      40.473 -45.924 187.820  1.00  0.00           H  
ATOM   1875  HB3 TYR A 160      39.201 -47.281 189.554  1.00  0.00           H  
ATOM   1876  HB2 TYR A 160      39.206 -47.906 187.953  1.00  0.00           H  
ATOM   1877  HD1 TYR A 160      37.095 -46.148 190.464  1.00  0.00           H  
ATOM   1878  HD2 TYR A 160      37.131 -48.196 186.711  1.00  0.00           H  
ATOM   1879  HE1 TYR A 160      34.641 -46.215 190.475  1.00  0.00           H  
ATOM   1880  HE2 TYR A 160      34.679 -48.242 186.711  1.00  0.00           H  
ATOM   1881  HH  TYR A 160      32.822 -47.737 187.807  1.00  0.00           H  
ATOM   1882  N   LEU A 161      37.731 -44.420 186.835  1.00119.22           N  
ANISOU 1882  N   LEU A 161    13956  16735  14606    -16   2406  -1294
ATOM   1883  CA  LEU A 161      36.949 -43.889 185.715  1.00117.83           C  
ANISOU 1883  CA  LEU A 161    13518  16732  14519   -100   2266  -1499
ATOM   1884  C   LEU A 161      37.726 -42.960 184.789  1.00118.24           C  
ANISOU 1884  C   LEU A 161    13496  17019  14411   -106   1897  -1411
ATOM   1885  O   LEU A 161      37.353 -42.828 183.623  1.00117.56           O  
ANISOU 1885  O   LEU A 161    13191  17093  14383   -160   1794  -1569
ATOM   1886  CB  LEU A 161      35.670 -43.198 186.218  1.00118.39           C  
ANISOU 1886  CB  LEU A 161    13588  16733  14661    -97   2311  -1628
ATOM   1887  CG  LEU A 161      34.581 -44.105 186.799  1.00124.65           C  
ANISOU 1887  CG  LEU A 161    14371  17305  15685   -125   2708  -1815
ATOM   1888  CD1 LEU A 161      33.617 -43.311 187.640  1.00127.62           C  
ANISOU 1888  CD1 LEU A 161    14837  17572  16079   -100   2740  -1858
ATOM   1889  CD2 LEU A 161      33.811 -44.832 185.702  1.00125.62           C  
ANISOU 1889  CD2 LEU A 161    14181  17500  16048   -221   2836  -2124
ATOM   1890  H   LEU A 161      37.456 -44.074 187.743  1.00  0.00           H  
ATOM   1891  HA  LEU A 161      36.633 -44.743 185.116  1.00  0.00           H  
ATOM   1892  HB3 LEU A 161      35.246 -42.598 185.413  1.00  0.00           H  
ATOM   1893  HB2 LEU A 161      35.937 -42.441 186.955  1.00  0.00           H  
ATOM   1894  HG  LEU A 161      35.058 -44.850 187.435  1.00  0.00           H  
ATOM   1895 HD11 LEU A 161      32.852 -43.976 188.042  1.00  0.00           H  
ATOM   1896 HD12 LEU A 161      34.155 -42.838 188.461  1.00  0.00           H  
ATOM   1897 HD13 LEU A 161      33.145 -42.544 187.026  1.00  0.00           H  
ATOM   1898 HD21 LEU A 161      33.047 -45.466 186.152  1.00  0.00           H  
ATOM   1899 HD22 LEU A 161      33.336 -44.102 185.046  1.00  0.00           H  
ATOM   1900 HD23 LEU A 161      34.498 -45.448 185.122  1.00  0.00           H  
ATOM   1901  N   VAL A 162      38.794 -42.316 185.303  1.00112.70           N  
ANISOU 1901  N   VAL A 162    12978  16333  13512    -44   1708  -1174
ATOM   1902  CA  VAL A 162      39.646 -41.391 184.545  1.00110.69           C  
ANISOU 1902  CA  VAL A 162    12685  16264  13108    -50   1390  -1074
ATOM   1903  C   VAL A 162      40.279 -42.122 183.365  1.00114.06           C  
ANISOU 1903  C   VAL A 162    12951  16808  13579   -110   1374  -1118
ATOM   1904  O   VAL A 162      40.267 -41.589 182.258  1.00113.35           O  
ANISOU 1904  O   VAL A 162    12725  16884  13458   -145   1196  -1177
ATOM   1905  CB  VAL A 162      40.711 -40.674 185.419  1.00113.57           C  
ANISOU 1905  CB  VAL A 162    13264  16601  13287     25   1228   -843
ATOM   1906  CG1 VAL A 162      41.375 -39.536 184.650  1.00112.22           C  
ANISOU 1906  CG1 VAL A 162    13046  16599  12992      7    932   -776
ATOM   1907  CG2 VAL A 162      40.111 -40.152 186.722  1.00113.75           C  
ANISOU 1907  CG2 VAL A 162    13467  16484  13268     93   1284   -797
ATOM   1908  H   VAL A 162      39.052 -42.457 186.269  1.00  0.00           H  
ATOM   1909  HA  VAL A 162      38.996 -40.619 184.133  1.00  0.00           H  
ATOM   1910  HB  VAL A 162      41.482 -41.402 185.673  1.00  0.00           H  
ATOM   1911 HG11 VAL A 162      42.116 -39.051 185.285  1.00  0.00           H  
ATOM   1912 HG12 VAL A 162      41.864 -39.934 183.761  1.00  0.00           H  
ATOM   1913 HG13 VAL A 162      40.620 -38.808 184.353  1.00  0.00           H  
ATOM   1914 HG21 VAL A 162      40.886 -39.657 187.307  1.00  0.00           H  
ATOM   1915 HG22 VAL A 162      39.316 -39.441 186.497  1.00  0.00           H  
ATOM   1916 HG23 VAL A 162      39.702 -40.985 187.294  1.00  0.00           H  
ATOM   1917  N   LYS A 163      40.781 -43.360 183.598  1.00111.01           N  
ANISOU 1917  N   LYS A 163    12591  16327  13262   -114   1575  -1092
ATOM   1918  CA  LYS A 163      41.415 -44.234 182.595  1.00110.60           C  
ANISOU 1918  CA  LYS A 163    12396  16358  13269   -175   1603  -1129
ATOM   1919  C   LYS A 163      40.499 -44.484 181.397  1.00113.97           C  
ANISOU 1919  C   LYS A 163    12571  16900  13834   -252   1637  -1371
ATOM   1920  O   LYS A 163      40.960 -44.439 180.257  1.00112.39           O  
ANISOU 1920  O   LYS A 163    12241  16854  13607   -294   1500  -1398
ATOM   1921  CB  LYS A 163      41.868 -45.568 183.220  1.00114.15           C  
ANISOU 1921  CB  LYS A 163    12934  16651  13789   -152   1865  -1077
ATOM   1922  CG  LYS A 163      42.992 -45.416 184.251  1.00134.24           C  
ANISOU 1922  CG  LYS A 163    15715  19117  16174    -48   1791   -845
ATOM   1923  CD  LYS A 163      42.512 -45.651 185.698  1.00144.48           C  
ANISOU 1923  CD  LYS A 163    17233  20201  17460     54   2000   -792
ATOM   1924  CE  LYS A 163      43.377 -44.980 186.746  1.00150.96           C  
ANISOU 1924  CE  LYS A 163    18287  20987  18083    181   1833   -592
ATOM   1925  NZ  LYS A 163      44.775 -45.490 186.750  1.00159.00           N1+
ANISOU 1925  NZ  LYS A 163    19358  22034  19020    236   1754   -466
ATOM   1926  H   LYS A 163      40.737 -43.756 184.526  1.00  0.00           H  
ATOM   1927  HA  LYS A 163      42.305 -43.723 182.228  1.00  0.00           H  
ATOM   1928  HB3 LYS A 163      42.191 -46.246 182.430  1.00  0.00           H  
ATOM   1929  HB2 LYS A 163      41.013 -46.057 183.687  1.00  0.00           H  
ATOM   1930  HG3 LYS A 163      43.425 -44.419 184.170  1.00  0.00           H  
ATOM   1931  HG2 LYS A 163      43.795 -46.116 184.018  1.00  0.00           H  
ATOM   1932  HD3 LYS A 163      42.470 -46.722 185.896  1.00  0.00           H  
ATOM   1933  HD2 LYS A 163      41.485 -45.301 185.799  1.00  0.00           H  
ATOM   1934  HE3 LYS A 163      42.934 -45.129 187.731  1.00  0.00           H  
ATOM   1935  HE2 LYS A 163      43.385 -43.904 186.574  1.00  0.00           H  
ATOM   1936  HZ1 LYS A 163      45.306 -45.012 187.464  1.00  0.00           H  
ATOM   1937  HZ2 LYS A 163      44.772 -46.482 186.941  1.00  0.00           H  
ATOM   1938  HZ3 LYS A 163      45.197 -45.323 185.848  1.00  0.00           H  
ATOM   1939  N   PHE A 164      39.195 -44.690 181.661  1.00111.67           N  
ANISOU 1939  N   PHE A 164    12210  16533  13687   -262   1813  -1559
ATOM   1940  CA  PHE A 164      38.183 -44.913 180.634  1.00112.17           C  
ANISOU 1940  CA  PHE A 164    12018  16704  13899   -316   1847  -1837
ATOM   1941  C   PHE A 164      37.898 -43.654 179.821  1.00113.01           C  
ANISOU 1941  C   PHE A 164    12049  17003  13886   -288   1542  -1879
ATOM   1942  O   PHE A 164      37.610 -43.770 178.630  1.00113.36           O  
ANISOU 1942  O   PHE A 164    11895  17205  13973   -308   1469  -2052
ATOM   1943  CB  PHE A 164      36.896 -45.478 181.245  1.00116.06           C  
ANISOU 1943  CB  PHE A 164    12458  17040  14600   -333   2139  -2044
ATOM   1944  CG  PHE A 164      37.086 -46.784 181.983  1.00119.50           C  
ANISOU 1944  CG  PHE A 164    12976  17264  15165   -352   2491  -2022
ATOM   1945  CD1 PHE A 164      37.195 -47.986 181.289  1.00123.97           C  
ANISOU 1945  CD1 PHE A 164    13377  17840  15888   -421   2678  -2156
ATOM   1946  CD2 PHE A 164      37.136 -46.815 183.373  1.00122.68           C  
ANISOU 1946  CD2 PHE A 164    13633  17452  15529   -289   2651  -1870
ATOM   1947  CE1 PHE A 164      37.365 -49.195 181.975  1.00126.02           C  
ANISOU 1947  CE1 PHE A 164    13729  17888  16265   -429   3029  -2129
ATOM   1948  CE2 PHE A 164      37.305 -48.025 184.057  1.00126.70           C  
ANISOU 1948  CE2 PHE A 164    14252  17751  16138   -280   2996  -1840
ATOM   1949  CZ  PHE A 164      37.418 -49.206 183.354  1.00125.52           C  
ANISOU 1949  CZ  PHE A 164    13940  17605  16148   -351   3190  -1966
ATOM   1950  H   PHE A 164      38.868 -44.696 182.617  1.00  0.00           H  
ATOM   1951  HA  PHE A 164      38.575 -45.663 179.947  1.00  0.00           H  
ATOM   1952  HB3 PHE A 164      36.152 -45.611 180.460  1.00  0.00           H  
ATOM   1953  HB2 PHE A 164      36.463 -44.741 181.921  1.00  0.00           H  
ATOM   1954  HD1 PHE A 164      37.149 -47.993 180.210  1.00  0.00           H  
ATOM   1955  HD2 PHE A 164      37.044 -45.899 183.937  1.00  0.00           H  
ATOM   1956  HE1 PHE A 164      37.455 -50.120 181.425  1.00  0.00           H  
ATOM   1957  HE2 PHE A 164      37.347 -48.034 185.136  1.00  0.00           H  
ATOM   1958  HZ  PHE A 164      37.548 -50.139 183.882  1.00  0.00           H  
ATOM   1959  N   ILE A 165      37.998 -42.458 180.447  1.00106.45           N  
ANISOU 1959  N   ILE A 165    11385  16161  12900   -229   1368  -1723
ATOM   1960  CA  ILE A 165      37.785 -41.170 179.774  1.00104.96           C  
ANISOU 1960  CA  ILE A 165    11169  16132  12579   -186   1091  -1729
ATOM   1961  C   ILE A 165      38.809 -40.977 178.642  1.00109.75           C  
ANISOU 1961  C   ILE A 165    11743  16895  13063   -193    906  -1642
ATOM   1962  O   ILE A 165      38.411 -40.771 177.495  1.00109.05           O  
ANISOU 1962  O   ILE A 165    11512  16963  12960   -176    795  -1784
ATOM   1963  CB  ILE A 165      37.757 -39.979 180.774  1.00106.51           C  
ANISOU 1963  CB  ILE A 165    11562  16259  12649   -130    979  -1572
ATOM   1964  CG1 ILE A 165      36.533 -40.069 181.702  1.00107.42           C  
ANISOU 1964  CG1 ILE A 165    11685  16235  12895   -121   1156  -1701
ATOM   1965  CG2 ILE A 165      37.797 -38.627 180.046  1.00105.66           C  
ANISOU 1965  CG2 ILE A 165    11458  16305  12381    -80    701  -1534
ATOM   1966  CD1 ILE A 165      36.718 -39.438 183.068  1.00111.14           C  
ANISOU 1966  CD1 ILE A 165    12390  16562  13277    -81   1160  -1517
ATOM   1967  H   ILE A 165      38.230 -42.420 181.429  1.00  0.00           H  
ATOM   1968  HA  ILE A 165      36.801 -41.215 179.307  1.00  0.00           H  
ATOM   1969  HB  ILE A 165      38.650 -40.047 181.396  1.00  0.00           H  
ATOM   1970 HG13 ILE A 165      36.248 -41.114 181.823  1.00  0.00           H  
ATOM   1971 HG12 ILE A 165      35.673 -39.616 181.209  1.00  0.00           H  
ATOM   1972 HG21 ILE A 165      37.776 -37.819 180.777  1.00  0.00           H  
ATOM   1973 HG22 ILE A 165      38.711 -38.558 179.456  1.00  0.00           H  
ATOM   1974 HG23 ILE A 165      36.933 -38.543 179.387  1.00  0.00           H  
ATOM   1975 HD11 ILE A 165      35.802 -39.552 183.648  1.00  0.00           H  
ATOM   1976 HD12 ILE A 165      37.540 -39.930 183.588  1.00  0.00           H  
ATOM   1977 HD13 ILE A 165      36.944 -38.378 182.952  1.00  0.00           H  
ATOM   1978  N   CYS A 166      40.116 -41.081 178.963  1.00107.27           N  
ANISOU 1978  N   CYS A 166    11560  16533  12664   -211    882  -1426
ATOM   1979  CA  CYS A 166      41.194 -40.925 177.982  1.00107.10           C  
ANISOU 1979  CA  CYS A 166    11522  16628  12544   -230    738  -1336
ATOM   1980  C   CYS A 166      41.255 -42.080 176.977  1.00111.36           C  
ANISOU 1980  C   CYS A 166    11880  17237  13193   -287    841  -1476
ATOM   1981  O   CYS A 166      41.650 -41.859 175.830  1.00110.51           O  
ANISOU 1981  O   CYS A 166    11708  17264  13016   -292    715  -1488
ATOM   1982  CB  CYS A 166      42.542 -40.670 178.650  1.00106.87           C  
ANISOU 1982  CB  CYS A 166    11664  16526  12416   -231    679  -1099
ATOM   1983  SG  CYS A 166      42.864 -41.695 180.104  1.00111.09           S  
ANISOU 1983  SG  CYS A 166    12315  16865  13030   -223    897  -1016
ATOM   1984  H   CYS A 166      40.388 -41.275 179.916  1.00  0.00           H  
ATOM   1985  HA  CYS A 166      40.960 -40.029 177.407  1.00  0.00           H  
ATOM   1986  HB3 CYS A 166      42.615 -39.618 178.927  1.00  0.00           H  
ATOM   1987  HB2 CYS A 166      43.339 -40.816 177.921  1.00  0.00           H  
ATOM   1988  HG  CYS A 166      44.064 -41.391 180.607  1.00  0.00           H  
ATOM   1989  N   LEU A 167      40.807 -43.289 177.386  1.00108.68           N  
ANISOU 1989  N   LEU A 167    11463  16801  13029   -327   1086  -1591
ATOM   1990  CA  LEU A 167      40.711 -44.465 176.513  1.00109.02           C  
ANISOU 1990  CA  LEU A 167    11315  16898  13211   -388   1222  -1757
ATOM   1991  C   LEU A 167      39.680 -44.141 175.427  1.00113.17           C  
ANISOU 1991  C   LEU A 167    11651  17588  13759   -362   1126  -2001
ATOM   1992  O   LEU A 167      39.912 -44.415 174.251  1.00112.22           O  
ANISOU 1992  O   LEU A 167    11403  17604  13630   -378   1065  -2087
ATOM   1993  CB  LEU A 167      40.256 -45.686 177.328  1.00109.89           C  
ANISOU 1993  CB  LEU A 167    11399  16839  13514   -426   1538  -1843
ATOM   1994  CG  LEU A 167      40.415 -47.049 176.674  1.00115.18           C  
ANISOU 1994  CG  LEU A 167    11904  17518  14340   -501   1729  -1971
ATOM   1995  CD1 LEU A 167      41.811 -47.619 176.909  1.00116.58           C  
ANISOU 1995  CD1 LEU A 167    12198  17630  14467   -523   1767  -1753
ATOM   1996  CD2 LEU A 167      39.361 -48.004 177.182  1.00116.83           C  
ANISOU 1996  CD2 LEU A 167    12017  17593  14779   -533   2044  -2180
ATOM   1997  H   LEU A 167      40.514 -43.422 178.343  1.00  0.00           H  
ATOM   1998  HA  LEU A 167      41.680 -44.666 176.055  1.00  0.00           H  
ATOM   1999  HB3 LEU A 167      39.216 -45.551 177.626  1.00  0.00           H  
ATOM   2000  HB2 LEU A 167      40.770 -45.687 178.289  1.00  0.00           H  
ATOM   2001  HG  LEU A 167      40.274 -46.928 175.600  1.00  0.00           H  
ATOM   2002 HD11 LEU A 167      41.892 -48.594 176.428  1.00  0.00           H  
ATOM   2003 HD12 LEU A 167      42.555 -46.944 176.487  1.00  0.00           H  
ATOM   2004 HD13 LEU A 167      41.985 -47.727 177.980  1.00  0.00           H  
ATOM   2005 HD21 LEU A 167      39.489 -48.975 176.704  1.00  0.00           H  
ATOM   2006 HD22 LEU A 167      39.461 -48.115 178.262  1.00  0.00           H  
ATOM   2007 HD23 LEU A 167      38.371 -47.612 176.948  1.00  0.00           H  
ATOM   2008  N   SER A 168      38.570 -43.497 175.838  1.00110.97           N  
ANISOU 2008  N   SER A 168    11367  17300  13497   -309   1098  -2109
ATOM   2009  CA  SER A 168      37.498 -43.021 174.975  1.00112.11           C  
ANISOU 2009  CA  SER A 168    11352  17599  13647   -248    977  -2348
ATOM   2010  C   SER A 168      38.036 -41.903 174.073  1.00115.70           C  
ANISOU 2010  C   SER A 168    11881  18209  13869   -173    692  -2230
ATOM   2011  O   SER A 168      37.692 -41.869 172.891  1.00115.43           O  
ANISOU 2011  O   SER A 168    11713  18343  13802   -120    585  -2395
ATOM   2012  CB  SER A 168      36.325 -42.526 175.819  1.00117.05           C  
ANISOU 2012  CB  SER A 168    11985  18145  14341   -208   1019  -2455
ATOM   2013  OG  SER A 168      35.329 -41.865 175.054  1.00129.42           O  
ANISOU 2013  OG  SER A 168    13420  19870  15885   -121    858  -2670
ATOM   2014  H   SER A 168      38.430 -43.308 176.820  1.00  0.00           H  
ATOM   2015  HA  SER A 168      37.158 -43.846 174.349  1.00  0.00           H  
ATOM   2016  HB3 SER A 168      36.694 -41.852 176.592  1.00  0.00           H  
ATOM   2017  HB2 SER A 168      35.877 -43.369 176.346  1.00  0.00           H  
ATOM   2018  HG  SER A 168      34.619 -41.577 175.633  1.00  0.00           H  
ATOM   2019  N   ILE A 169      38.904 -41.015 174.626  1.00112.23           N  
ANISOU 2019  N   ILE A 169    11662  17709  13272   -161    584  -1954
ATOM   2020  CA  ILE A 169      39.537 -39.907 173.898  1.00112.14           C  
ANISOU 2020  CA  ILE A 169    11759  17801  13048    -99    358  -1815
ATOM   2021  C   ILE A 169      40.362 -40.447 172.727  1.00117.28           C  
ANISOU 2021  C   ILE A 169    12346  18550  13666   -129    336  -1812
ATOM   2022  O   ILE A 169      40.186 -39.975 171.605  1.00117.65           O  
ANISOU 2022  O   ILE A 169    12360  18742  13602    -51    199  -1885
ATOM   2023  CB  ILE A 169      40.348 -38.956 174.837  1.00114.31           C  
ANISOU 2023  CB  ILE A 169    12262  17967  13203    -99    286  -1546
ATOM   2024  CG1 ILE A 169      39.436 -38.127 175.781  1.00114.84           C  
ANISOU 2024  CG1 ILE A 169    12402  17970  13262    -46    260  -1555
ATOM   2025  CG2 ILE A 169      41.326 -38.054 174.072  1.00115.12           C  
ANISOU 2025  CG2 ILE A 169    12476  18138  13125    -70    120  -1390
ATOM   2026  CD1 ILE A 169      38.322 -37.233 175.120  1.00124.82           C  
ANISOU 2026  CD1 ILE A 169    13611  19358  14459     65    119  -1708
ATOM   2027  H   ILE A 169      39.153 -41.093 175.602  1.00  0.00           H  
ATOM   2028  HA  ILE A 169      38.731 -39.312 173.468  1.00  0.00           H  
ATOM   2029  HB  ILE A 169      40.954 -39.597 175.477  1.00  0.00           H  
ATOM   2030 HG13 ILE A 169      40.058 -37.505 176.424  1.00  0.00           H  
ATOM   2031 HG12 ILE A 169      38.974 -38.794 176.509  1.00  0.00           H  
ATOM   2032 HG21 ILE A 169      41.860 -37.417 174.777  1.00  0.00           H  
ATOM   2033 HG22 ILE A 169      42.041 -38.671 173.528  1.00  0.00           H  
ATOM   2034 HG23 ILE A 169      40.773 -37.433 173.368  1.00  0.00           H  
ATOM   2035 HD11 ILE A 169      37.764 -36.713 175.898  1.00  0.00           H  
ATOM   2036 HD12 ILE A 169      38.787 -36.503 174.457  1.00  0.00           H  
ATOM   2037 HD13 ILE A 169      37.643 -37.863 174.546  1.00  0.00           H  
ATOM   2038  N   TRP A 170      41.217 -41.459 172.986  1.00113.86           N  
ANISOU 2038  N   TRP A 170    11899  18035  13326   -230    479  -1738
ATOM   2039  CA  TRP A 170      42.053 -42.110 171.976  1.00113.76           C  
ANISOU 2039  CA  TRP A 170    11819  18094  13311   -280    489  -1733
ATOM   2040  C   TRP A 170      41.214 -42.816 170.905  1.00118.87           C  
ANISOU 2040  C   TRP A 170    12246  18879  14040   -262    521  -2008
ATOM   2041  O   TRP A 170      41.585 -42.786 169.730  1.00118.95           O  
ANISOU 2041  O   TRP A 170    12221  19011  13963   -239    433  -2034
ATOM   2042  CB  TRP A 170      43.015 -43.100 172.635  1.00112.05           C  
ANISOU 2042  CB  TRP A 170    11627  17748  13198   -382    650  -1614
ATOM   2043  CG  TRP A 170      44.212 -42.458 173.275  1.00112.25           C  
ANISOU 2043  CG  TRP A 170    11844  17685  13120   -393    575  -1359
ATOM   2044  CD1 TRP A 170      44.392 -42.198 174.601  1.00114.69           C  
ANISOU 2044  CD1 TRP A 170    12287  17861  13427   -383    603  -1231
ATOM   2045  CD2 TRP A 170      45.419 -42.051 172.618  1.00111.70           C  
ANISOU 2045  CD2 TRP A 170    11843  17650  12950   -417    472  -1223
ATOM   2046  NE1 TRP A 170      45.629 -41.635 174.811  1.00113.35           N  
ANISOU 2046  NE1 TRP A 170    12249  17656  13165   -393    505  -1041
ATOM   2047  CE2 TRP A 170      46.284 -41.538 173.612  1.00114.86           C  
ANISOU 2047  CE2 TRP A 170    12397  17939  13305   -423    434  -1035
ATOM   2048  CE3 TRP A 170      45.861 -42.076 171.282  1.00113.25           C  
ANISOU 2048  CE3 TRP A 170    11986  17953  13092   -430    416  -1254
ATOM   2049  CZ2 TRP A 170      47.561 -41.045 173.313  1.00113.93           C  
ANISOU 2049  CZ2 TRP A 170    12361  17811  13115   -452    350   -896
ATOM   2050  CZ3 TRP A 170      47.131 -41.598 170.989  1.00114.39           C  
ANISOU 2050  CZ3 TRP A 170    12233  18072  13157   -463    349  -1095
ATOM   2051  CH2 TRP A 170      47.964 -41.086 171.995  1.00114.45           C  
ANISOU 2051  CH2 TRP A 170    12375  17966  13146   -479    319   -928
ATOM   2052  H   TRP A 170      41.310 -41.813 173.927  1.00  0.00           H  
ATOM   2053  HA  TRP A 170      42.647 -41.340 171.484  1.00  0.00           H  
ATOM   2054  HB3 TRP A 170      43.348 -43.828 171.895  1.00  0.00           H  
ATOM   2055  HB2 TRP A 170      42.477 -43.685 173.381  1.00  0.00           H  
ATOM   2056  HD1 TRP A 170      43.612 -42.437 175.309  1.00  0.00           H  
ATOM   2057  HE1 TRP A 170      45.912 -41.371 175.744  1.00  0.00           H  
ATOM   2058  HE3 TRP A 170      45.216 -42.462 170.507  1.00  0.00           H  
ATOM   2059  HZ2 TRP A 170      48.187 -40.653 174.101  1.00  0.00           H  
ATOM   2060  HZ3 TRP A 170      47.493 -41.616 169.972  1.00  0.00           H  
ATOM   2061  HH2 TRP A 170      48.941 -40.719 171.717  1.00  0.00           H  
ATOM   2062  N   GLY A 171      40.096 -43.420 171.323  1.00116.05           N  
ANISOU 2062  N   GLY A 171    11746  18497  13852   -268    654  -2221
ATOM   2063  CA  GLY A 171      39.158 -44.131 170.455  1.00116.99           C  
ANISOU 2063  CA  GLY A 171    11620  18740  14089   -251    700  -2536
ATOM   2064  C   GLY A 171      38.422 -43.218 169.496  1.00121.41           C  
ANISOU 2064  C   GLY A 171    12139  19484  14506   -106    477  -2678
ATOM   2065  O   GLY A 171      38.380 -43.489 168.293  1.00121.23           O  
ANISOU 2065  O   GLY A 171    12001  19618  14444    -61    406  -2822
ATOM   2066  H   GLY A 171      39.850 -43.404 172.302  1.00  0.00           H  
ATOM   2067  HA3 GLY A 171      38.436 -44.670 171.068  1.00  0.00           H  
ATOM   2068  HA2 GLY A 171      39.694 -44.893 169.890  1.00  0.00           H  
ATOM   2069  N   LEU A 172      37.853 -42.115 170.029  1.00118.61           N  
ANISOU 2069  N   LEU A 172    11893  19112  14061    -19    361  -2635
ATOM   2070  CA  LEU A 172      37.144 -41.077 169.271  1.00119.77           C  
ANISOU 2070  CA  LEU A 172    12046  19417  14044    149    138  -2738
ATOM   2071  C   LEU A 172      38.122 -40.380 168.310  1.00124.59           C  
ANISOU 2071  C   LEU A 172    12816  20110  14411    214    -23  -2548
ATOM   2072  O   LEU A 172      37.728 -39.994 167.207  1.00125.16           O  
ANISOU 2072  O   LEU A 172    12854  20349  14351    356   -173  -2676
ATOM   2073  CB  LEU A 172      36.534 -40.049 170.238  1.00119.64           C  
ANISOU 2073  CB  LEU A 172    12147  19322  13988    205     78  -2672
ATOM   2074  CG  LEU A 172      35.688 -38.933 169.621  1.00125.40           C  
ANISOU 2074  CG  LEU A 172    12893  20196  14556    393   -142  -2780
ATOM   2075  CD1 LEU A 172      34.217 -39.308 169.606  1.00127.32           C  
ANISOU 2075  CD1 LEU A 172    12895  20513  14967    451   -121  -3146
ATOM   2076  CD2 LEU A 172      35.890 -37.624 170.363  1.00126.55           C  
ANISOU 2076  CD2 LEU A 172    13274  20252  14558    434   -235  -2539
ATOM   2077  H   LEU A 172      37.897 -41.955 171.025  1.00  0.00           H  
ATOM   2078  HA  LEU A 172      36.345 -41.541 168.693  1.00  0.00           H  
ATOM   2079  HB3 LEU A 172      37.329 -39.606 170.838  1.00  0.00           H  
ATOM   2080  HB2 LEU A 172      35.944 -40.571 170.991  1.00  0.00           H  
ATOM   2081  HG  LEU A 172      36.013 -38.792 168.590  1.00  0.00           H  
ATOM   2082 HD11 LEU A 172      33.639 -38.497 169.162  1.00  0.00           H  
ATOM   2083 HD12 LEU A 172      34.079 -40.216 169.018  1.00  0.00           H  
ATOM   2084 HD13 LEU A 172      33.875 -39.481 170.626  1.00  0.00           H  
ATOM   2085 HD21 LEU A 172      35.278 -36.848 169.904  1.00  0.00           H  
ATOM   2086 HD22 LEU A 172      35.598 -37.748 171.406  1.00  0.00           H  
ATOM   2087 HD23 LEU A 172      36.940 -37.335 170.312  1.00  0.00           H  
ATOM   2088  N   SER A 173      39.396 -40.236 168.745  1.00120.61           N  
ANISOU 2088  N   SER A 173    12489  19482  13855    118     18  -2256
ATOM   2089  CA  SER A 173      40.508 -39.646 167.994  1.00120.14           C  
ANISOU 2089  CA  SER A 173    12592  19449  13606    142    -78  -2058
ATOM   2090  C   SER A 173      40.866 -40.520 166.789  1.00124.24           C  
ANISOU 2090  C   SER A 173    12992  20077  14136    125    -52  -2166
ATOM   2091  O   SER A 173      41.239 -39.988 165.743  1.00123.60           O  
ANISOU 2091  O   SER A 173    13004  20084  13874    216   -161  -2121
ATOM   2092  CB  SER A 173      41.725 -39.490 168.900  1.00122.71           C  
ANISOU 2092  CB  SER A 173    13079  19605  13939     23    -12  -1779
ATOM   2093  OG  SER A 173      42.735 -38.704 168.292  1.00133.30           O  
ANISOU 2093  OG  SER A 173    14588  20948  15111     46    -95  -1597
ATOM   2094  H   SER A 173      39.652 -40.551 169.670  1.00  0.00           H  
ATOM   2095  HA  SER A 173      40.207 -38.661 167.637  1.00  0.00           H  
ATOM   2096  HB3 SER A 173      42.127 -40.474 169.140  1.00  0.00           H  
ATOM   2097  HB2 SER A 173      41.421 -39.027 169.839  1.00  0.00           H  
ATOM   2098  HG  SER A 173      43.483 -38.627 168.888  1.00  0.00           H  
ATOM   2099  N   LEU A 174      40.751 -41.857 166.945  1.00121.56           N  
ANISOU 2099  N   LEU A 174    12457  19722  14007     14    110  -2310
ATOM   2100  CA  LEU A 174      41.024 -42.837 165.895  1.00122.25           C  
ANISOU 2100  CA  LEU A 174    12400  19908  14141    -21    159  -2439
ATOM   2101  C   LEU A 174      39.897 -42.842 164.860  1.00128.16           C  
ANISOU 2101  C   LEU A 174    12990  20858  14846    130     47  -2742
ATOM   2102  O   LEU A 174      40.177 -42.919 163.662  1.00128.05           O  
ANISOU 2102  O   LEU A 174    12964  20971  14718    195    -27  -2794
ATOM   2103  CB  LEU A 174      41.229 -44.238 166.495  1.00122.02           C  
ANISOU 2103  CB  LEU A 174    12221  19779  14362   -186    390  -2493
ATOM   2104  CG  LEU A 174      41.951 -45.248 165.598  1.00127.08           C  
ANISOU 2104  CG  LEU A 174    12761  20469  15055   -268    471  -2529
ATOM   2105  CD1 LEU A 174      43.468 -45.130 165.732  1.00125.92           C  
ANISOU 2105  CD1 LEU A 174    12790  20212  14843   -359    489  -2231
ATOM   2106  CD2 LEU A 174      41.507 -46.662 165.908  1.00130.27           C  
ANISOU 2106  CD2 LEU A 174    12940  20834  15722   -376    694  -2727
ATOM   2107  H   LEU A 174      40.459 -42.239 167.833  1.00  0.00           H  
ATOM   2108  HA  LEU A 174      41.946 -42.546 165.391  1.00  0.00           H  
ATOM   2109  HB3 LEU A 174      40.263 -44.647 166.792  1.00  0.00           H  
ATOM   2110  HB2 LEU A 174      41.764 -44.150 167.441  1.00  0.00           H  
ATOM   2111  HG  LEU A 174      41.686 -45.030 164.563  1.00  0.00           H  
ATOM   2112 HD11 LEU A 174      43.949 -45.861 165.082  1.00  0.00           H  
ATOM   2113 HD12 LEU A 174      43.782 -44.127 165.444  1.00  0.00           H  
ATOM   2114 HD13 LEU A 174      43.758 -45.318 166.766  1.00  0.00           H  
ATOM   2115 HD21 LEU A 174      42.034 -47.360 165.258  1.00  0.00           H  
ATOM   2116 HD22 LEU A 174      41.733 -46.894 166.949  1.00  0.00           H  
ATOM   2117 HD23 LEU A 174      40.434 -46.751 165.741  1.00  0.00           H  
ATOM   2118  N   LEU A 175      38.631 -42.740 165.322  1.00126.39           N  
ANISOU 2118  N   LEU A 175    12647  20664  14712    195     33  -2952
ATOM   2119  CA  LEU A 175      37.447 -42.677 164.460  1.00128.37           C  
ANISOU 2119  CA  LEU A 175    12726  21112  14935    360    -93  -3281
ATOM   2120  C   LEU A 175      37.405 -41.368 163.662  1.00132.95           C  
ANISOU 2120  C   LEU A 175    13493  21812  15210    575   -338  -3204
ATOM   2121  O   LEU A 175      37.036 -41.389 162.488  1.00134.19           O  
ANISOU 2121  O   LEU A 175    13576  22155  15254    730   -465  -3397
ATOM   2122  CB  LEU A 175      36.161 -42.880 165.270  1.00129.25           C  
ANISOU 2122  CB  LEU A 175    12662  21197  15251    358    -24  -3527
ATOM   2123  CG  LEU A 175      35.574 -44.297 165.236  1.00135.09           C  
ANISOU 2123  CG  LEU A 175    13095  21949  16283    254    173  -3844
ATOM   2124  CD1 LEU A 175      36.313 -45.249 166.185  1.00136.35           C  
ANISOU 2124  CD1 LEU A 175    13274  21896  16637     35    446  -3681
ATOM   2125  CD2 LEU A 175      34.093 -44.275 165.544  1.00136.78           C  
ANISOU 2125  CD2 LEU A 175    13106  22209  16653    325    174  -4186
ATOM   2126  H   LEU A 175      38.458 -42.703 166.316  1.00  0.00           H  
ATOM   2127  HA  LEU A 175      37.517 -43.496 163.744  1.00  0.00           H  
ATOM   2128  HB3 LEU A 175      35.407 -42.170 164.932  1.00  0.00           H  
ATOM   2129  HB2 LEU A 175      36.338 -42.588 166.305  1.00  0.00           H  
ATOM   2130  HG  LEU A 175      35.695 -44.681 164.223  1.00  0.00           H  
ATOM   2131 HD11 LEU A 175      35.864 -46.241 166.128  1.00  0.00           H  
ATOM   2132 HD12 LEU A 175      37.362 -45.309 165.896  1.00  0.00           H  
ATOM   2133 HD13 LEU A 175      36.239 -44.875 167.206  1.00  0.00           H  
ATOM   2134 HD21 LEU A 175      33.700 -45.291 165.514  1.00  0.00           H  
ATOM   2135 HD22 LEU A 175      33.934 -43.854 166.537  1.00  0.00           H  
ATOM   2136 HD23 LEU A 175      33.576 -43.664 164.804  1.00  0.00           H  
ATOM   2137  N   LEU A 176      37.840 -40.248 164.284  1.00128.35           N  
ANISOU 2137  N   LEU A 176    13163  21116  14488    591   -393  -2921
ATOM   2138  CA  LEU A 176      37.956 -38.917 163.670  1.00128.60           C  
ANISOU 2138  CA  LEU A 176    13426  21208  14228    782   -580  -2788
ATOM   2139  C   LEU A 176      39.004 -38.950 162.543  1.00132.92           C  
ANISOU 2139  C   LEU A 176    14097  21798  14608    805   -599  -2661
ATOM   2140  O   LEU A 176      38.833 -38.293 161.514  1.00133.23           O  
ANISOU 2140  O   LEU A 176    14245  21961  14414   1011   -744  -2693
ATOM   2141  CB  LEU A 176      38.390 -37.892 164.743  1.00127.23           C  
ANISOU 2141  CB  LEU A 176    13478  20862  14001    733   -572  -2499
ATOM   2142  CG  LEU A 176      37.421 -36.781 165.200  1.00132.38           C  
ANISOU 2142  CG  LEU A 176    14204  21528  14568    879   -696  -2528
ATOM   2143  CD1 LEU A 176      35.976 -37.038 164.781  1.00137.47           C  
ANISOU 2143  CD1 LEU A 176    14634  22347  15251   1037   -798  -2888
ATOM   2144  CD2 LEU A 176      37.481 -36.602 166.697  1.00130.93           C  
ANISOU 2144  CD2 LEU A 176    14055  21163  14528    735   -594  -2396
ATOM   2145  H   LEU A 176      38.119 -40.285 165.254  1.00  0.00           H  
ATOM   2146  HA  LEU A 176      36.991 -38.623 163.258  1.00  0.00           H  
ATOM   2147  HB3 LEU A 176      39.331 -37.436 164.435  1.00  0.00           H  
ATOM   2148  HB2 LEU A 176      38.750 -38.430 165.620  1.00  0.00           H  
ATOM   2149  HG  LEU A 176      37.742 -35.847 164.739  1.00  0.00           H  
ATOM   2150 HD11 LEU A 176      35.345 -36.222 165.132  1.00  0.00           H  
ATOM   2151 HD12 LEU A 176      35.918 -37.100 163.694  1.00  0.00           H  
ATOM   2152 HD13 LEU A 176      35.632 -37.976 165.217  1.00  0.00           H  
ATOM   2153 HD21 LEU A 176      36.790 -35.814 166.997  1.00  0.00           H  
ATOM   2154 HD22 LEU A 176      37.202 -37.535 167.186  1.00  0.00           H  
ATOM   2155 HD23 LEU A 176      38.494 -36.327 166.990  1.00  0.00           H  
ATOM   2156  N   ALA A 177      40.085 -39.729 162.752  1.00129.31           N  
ANISOU 2156  N   ALA A 177    13630  21230  14271    603   -444  -2521
ATOM   2157  CA  ALA A 177      41.194 -39.899 161.815  1.00129.36           C  
ANISOU 2157  CA  ALA A 177    13739  21242  14172    575   -419  -2394
ATOM   2158  C   ALA A 177      41.040 -41.150 160.937  1.00134.67           C  
ANISOU 2158  C   ALA A 177    14185  22043  14940    550   -372  -2629
ATOM   2159  O   ALA A 177      41.956 -41.472 160.175  1.00134.40           O  
ANISOU 2159  O   ALA A 177    14207  22008  14852    503   -329  -2542
ATOM   2160  CB  ALA A 177      42.516 -39.934 162.571  1.00128.30           C  
ANISOU 2160  CB  ALA A 177    13727  20908  14114    377   -289  -2108
ATOM   2161  H   ALA A 177      40.172 -40.252 163.612  1.00  0.00           H  
ATOM   2162  HA  ALA A 177      41.210 -39.030 161.157  1.00  0.00           H  
ATOM   2163  HB1 ALA A 177      43.336 -40.061 161.864  1.00  0.00           H  
ATOM   2164  HB2 ALA A 177      42.648 -38.999 163.116  1.00  0.00           H  
ATOM   2165  HB3 ALA A 177      42.511 -40.767 163.274  1.00  0.00           H  
ATOM   2166  N   LEU A 178      39.881 -41.844 161.016  1.00132.05           N  
ANISOU 2166  N   LEU A 178    13592  21820  14762    579   -372  -2942
ATOM   2167  CA  LEU A 178      39.630 -43.022 160.178  1.00132.72           C  
ANISOU 2167  CA  LEU A 178    13434  22039  14955    562   -326  -3210
ATOM   2168  C   LEU A 178      39.515 -42.674 158.666  1.00137.92           C  
ANISOU 2168  C   LEU A 178    14150  22895  15359    784   -498  -3319
ATOM   2169  O   LEU A 178      40.058 -43.439 157.870  1.00137.34           O  
ANISOU 2169  O   LEU A 178    14013  22872  15298    732   -441  -3361
ATOM   2170  CB  LEU A 178      38.431 -43.853 160.663  1.00133.44           C  
ANISOU 2170  CB  LEU A 178    13218  22178  15304    525   -254  -3543
ATOM   2171  CG  LEU A 178      38.364 -45.282 160.115  1.00138.66           C  
ANISOU 2171  CG  LEU A 178    13603  22916  16166    426   -123  -3797
ATOM   2172  CD1 LEU A 178      39.221 -46.241 160.939  1.00136.97           C  
ANISOU 2172  CD1 LEU A 178    13357  22507  16177    164    131  -3638
ATOM   2173  CD2 LEU A 178      36.936 -45.764 160.036  1.00143.38           C  
ANISOU 2173  CD2 LEU A 178    13900  23646  16931    502   -136  -4223
ATOM   2174  H   LEU A 178      39.162 -41.555 161.664  1.00  0.00           H  
ATOM   2175  HA  LEU A 178      40.507 -43.662 160.279  1.00  0.00           H  
ATOM   2176  HB3 LEU A 178      37.507 -43.329 160.418  1.00  0.00           H  
ATOM   2177  HB2 LEU A 178      38.431 -43.884 161.753  1.00  0.00           H  
ATOM   2178  HG  LEU A 178      38.765 -45.267 159.102  1.00  0.00           H  
ATOM   2179 HD11 LEU A 178      39.149 -47.245 160.521  1.00  0.00           H  
ATOM   2180 HD12 LEU A 178      40.260 -45.912 160.916  1.00  0.00           H  
ATOM   2181 HD13 LEU A 178      38.867 -46.251 161.970  1.00  0.00           H  
ATOM   2182 HD21 LEU A 178      36.916 -46.781 159.644  1.00  0.00           H  
ATOM   2183 HD22 LEU A 178      36.492 -45.750 161.031  1.00  0.00           H  
ATOM   2184 HD23 LEU A 178      36.367 -45.110 159.376  1.00  0.00           H  
ATOM   2185  N   PRO A 179      38.893 -41.537 158.231  1.00135.76           N  
ANISOU 2185  N   PRO A 179    14019  22724  14840   1040   -698  -3348
ATOM   2186  CA  PRO A 179      38.840 -41.237 156.788  1.00137.18           C  
ANISOU 2186  CA  PRO A 179    14288  23082  14751   1279   -850  -3437
ATOM   2187  C   PRO A 179      40.201 -41.120 156.098  1.00139.67           C  
ANISOU 2187  C   PRO A 179    14839  23318  14910   1233   -786  -3168
ATOM   2188  O   PRO A 179      40.319 -41.550 154.949  1.00140.34           O  
ANISOU 2188  O   PRO A 179    14903  23537  14884   1333   -827  -3288
ATOM   2189  CB  PRO A 179      38.066 -39.917 156.730  1.00140.19           C  
ANISOU 2189  CB  PRO A 179    14838  23528  14898   1547  -1045  -3438
ATOM   2190  CG  PRO A 179      37.257 -39.909 157.972  1.00144.17           C  
ANISOU 2190  CG  PRO A 179    15189  23970  15621   1458  -1016  -3527
ATOM   2191  CD  PRO A 179      38.167 -40.499 158.995  1.00137.48           C  
ANISOU 2191  CD  PRO A 179    14325  22907  15005   1143   -793  -3314
ATOM   2192  HA  PRO A 179      38.257 -42.010 156.288  1.00  0.00           H  
ATOM   2193  HB3 PRO A 179      37.401 -39.926 155.866  1.00  0.00           H  
ATOM   2194  HB2 PRO A 179      38.770 -39.085 156.752  1.00  0.00           H  
ATOM   2195  HG3 PRO A 179      36.391 -40.558 157.842  1.00  0.00           H  
ATOM   2196  HG2 PRO A 179      37.027 -38.879 158.245  1.00  0.00           H  
ATOM   2197  HD2 PRO A 179      38.873 -39.739 159.329  1.00  0.00           H  
ATOM   2198  HD3 PRO A 179      37.572 -40.976 159.773  1.00  0.00           H  
ATOM   2199  N   VAL A 180      41.234 -40.585 156.795  1.00133.96           N  
ANISOU 2199  N   VAL A 180    14328  22379  14193   1080   -678  -2825
ATOM   2200  CA  VAL A 180      42.579 -40.462 156.211  1.00133.08           C  
ANISOU 2200  CA  VAL A 180    14430  22164  13970   1013   -591  -2577
ATOM   2201  C   VAL A 180      43.217 -41.848 156.004  1.00135.92           C  
ANISOU 2201  C   VAL A 180    14594  22514  14536    800   -444  -2638
ATOM   2202  O   VAL A 180      44.067 -41.995 155.133  1.00135.53           O  
ANISOU 2202  O   VAL A 180    14653  22455  14389    790   -398  -2551
ATOM   2203  CB  VAL A 180      43.535 -39.463 156.922  1.00135.66           C  
ANISOU 2203  CB  VAL A 180    15028  22269  14248    924   -521  -2230
ATOM   2204  CG1 VAL A 180      42.900 -38.081 157.065  1.00136.35           C  
ANISOU 2204  CG1 VAL A 180    15315  22364  14127   1140   -652  -2171
ATOM   2205  CG2 VAL A 180      44.037 -39.989 158.263  1.00133.41           C  
ANISOU 2205  CG2 VAL A 180    14627  21820  14241    651   -383  -2122
ATOM   2206  H   VAL A 180      41.090 -40.259 157.740  1.00  0.00           H  
ATOM   2207  HA  VAL A 180      42.427 -40.058 155.210  1.00  0.00           H  
ATOM   2208  HB  VAL A 180      44.408 -39.347 156.280  1.00  0.00           H  
ATOM   2209 HG11 VAL A 180      43.598 -37.410 157.566  1.00  0.00           H  
ATOM   2210 HG12 VAL A 180      42.663 -37.686 156.077  1.00  0.00           H  
ATOM   2211 HG13 VAL A 180      41.986 -38.160 157.653  1.00  0.00           H  
ATOM   2212 HG21 VAL A 180      44.700 -39.253 158.717  1.00  0.00           H  
ATOM   2213 HG22 VAL A 180      43.189 -40.169 158.924  1.00  0.00           H  
ATOM   2214 HG23 VAL A 180      44.581 -40.921 158.108  1.00  0.00           H  
ATOM   2215  N   LEU A 181      42.759 -42.867 156.758  1.00131.95           N  
ANISOU 2215  N   LEU A 181    13806  22013  14314    642   -360  -2801
ATOM   2216  CA  LEU A 181      43.210 -44.256 156.621  1.00131.04           C  
ANISOU 2216  CA  LEU A 181    13479  21893  14416    448   -207  -2889
ATOM   2217  C   LEU A 181      42.633 -44.873 155.323  1.00135.33           C  
ANISOU 2217  C   LEU A 181    13863  22660  14897    585   -282  -3189
ATOM   2218  O   LEU A 181      43.105 -45.920 154.874  1.00134.66           O  
ANISOU 2218  O   LEU A 181    13639  22592  14934    457   -169  -3257
ATOM   2219  CB  LEU A 181      42.767 -45.073 157.852  1.00130.24           C  
ANISOU 2219  CB  LEU A 181    13150  21714  14621    273    -77  -2981
ATOM   2220  CG  LEU A 181      43.616 -46.280 158.230  1.00133.82           C  
ANISOU 2220  CG  LEU A 181    13482  22050  15312     23    135  -2920
ATOM   2221  CD1 LEU A 181      44.776 -45.875 159.139  1.00132.07           C  
ANISOU 2221  CD1 LEU A 181    13458  21613  15110   -117    214  -2579
ATOM   2222  CD2 LEU A 181      42.766 -47.336 158.915  1.00136.58           C  
ANISOU 2222  CD2 LEU A 181    13547  22404  15942    -72    264  -3160
ATOM   2223  H   LEU A 181      42.063 -42.696 157.469  1.00  0.00           H  
ATOM   2224  HA  LEU A 181      44.298 -44.269 156.563  1.00  0.00           H  
ATOM   2225  HB3 LEU A 181      41.733 -45.390 157.718  1.00  0.00           H  
ATOM   2226  HB2 LEU A 181      42.686 -44.409 158.712  1.00  0.00           H  
ATOM   2227  HG  LEU A 181      44.028 -46.710 157.317  1.00  0.00           H  
ATOM   2228 HD11 LEU A 181      45.365 -46.757 159.392  1.00  0.00           H  
ATOM   2229 HD12 LEU A 181      45.408 -45.153 158.622  1.00  0.00           H  
ATOM   2230 HD13 LEU A 181      44.384 -45.426 160.051  1.00  0.00           H  
ATOM   2231 HD21 LEU A 181      43.389 -48.191 159.178  1.00  0.00           H  
ATOM   2232 HD22 LEU A 181      42.325 -46.917 159.819  1.00  0.00           H  
ATOM   2233 HD23 LEU A 181      41.973 -47.659 158.240  1.00  0.00           H  
ATOM   2234  N   LEU A 182      41.630 -44.200 154.718  1.00132.71           N  
ANISOU 2234  N   LEU A 182    13555  22503  14366    858   -478  -3371
ATOM   2235  CA  LEU A 182      40.967 -44.630 153.488  1.00134.25           C  
ANISOU 2235  CA  LEU A 182    13609  22936  14463   1045   -594  -3685
ATOM   2236  C   LEU A 182      41.416 -43.830 152.263  1.00138.36           C  
ANISOU 2236  C   LEU A 182    14425  23524  14621   1275   -714  -3570
ATOM   2237  O   LEU A 182      41.588 -44.420 151.197  1.00139.18           O  
ANISOU 2237  O   LEU A 182    14475  23750  14657   1333   -726  -3703
ATOM   2238  CB  LEU A 182      39.426 -44.545 153.606  1.00135.97           C  
ANISOU 2238  CB  LEU A 182    13613  23330  14721   1223   -742  -4040
ATOM   2239  CG  LEU A 182      38.762 -44.725 154.981  1.00139.80           C  
ANISOU 2239  CG  LEU A 182    13921  23716  15479   1081   -659  -4107
ATOM   2240  CD1 LEU A 182      37.324 -44.255 154.947  1.00141.65           C  
ANISOU 2240  CD1 LEU A 182    14038  24117  15667   1316   -846  -4407
ATOM   2241  CD2 LEU A 182      38.818 -46.173 155.452  1.00142.16           C  
ANISOU 2241  CD2 LEU A 182    13915  23962  16137    820   -438  -4261
ATOM   2242  H   LEU A 182      41.290 -43.336 155.116  1.00  0.00           H  
ATOM   2243  HA  LEU A 182      41.230 -45.674 153.317  1.00  0.00           H  
ATOM   2244  HB3 LEU A 182      38.977 -45.244 152.901  1.00  0.00           H  
ATOM   2245  HB2 LEU A 182      39.088 -43.605 153.169  1.00  0.00           H  
ATOM   2246  HG  LEU A 182      39.303 -44.112 155.702  1.00  0.00           H  
ATOM   2247 HD11 LEU A 182      36.873 -44.391 155.930  1.00  0.00           H  
ATOM   2248 HD12 LEU A 182      37.292 -43.200 154.677  1.00  0.00           H  
ATOM   2249 HD13 LEU A 182      36.769 -44.835 154.210  1.00  0.00           H  
ATOM   2250 HD21 LEU A 182      38.338 -46.257 156.427  1.00  0.00           H  
ATOM   2251 HD22 LEU A 182      38.298 -46.809 154.736  1.00  0.00           H  
ATOM   2252 HD23 LEU A 182      39.858 -46.490 155.531  1.00  0.00           H  
ATOM   2253  N   PHE A 183      41.578 -42.495 152.400  1.00133.86           N  
ANISOU 2253  N   PHE A 183    14172  22870  13817   1416   -792  -3331
ATOM   2254  CA  PHE A 183      41.918 -41.609 151.279  1.00134.52           C  
ANISOU 2254  CA  PHE A 183    14582  22994  13537   1669   -885  -3212
ATOM   2255  C   PHE A 183      43.399 -41.170 151.190  1.00135.90           C  
ANISOU 2255  C   PHE A 183    15059  22944  13635   1537   -725  -2839
ATOM   2256  O   PHE A 183      43.789 -40.607 150.164  1.00136.57           O  
ANISOU 2256  O   PHE A 183    15411  23039  13438   1723   -751  -2748
ATOM   2257  CB  PHE A 183      40.997 -40.370 151.263  1.00137.73           C  
ANISOU 2257  CB  PHE A 183    15156  23477  13699   1975  -1078  -3239
ATOM   2258  CG  PHE A 183      39.521 -40.617 151.502  1.00140.60           C  
ANISOU 2258  CG  PHE A 183    15231  24039  14152   2109  -1240  -3604
ATOM   2259  CD1 PHE A 183      38.807 -41.505 150.704  1.00145.49           C  
ANISOU 2259  CD1 PHE A 183    15582  24893  14804   2219  -1334  -3981
ATOM   2260  CD2 PHE A 183      38.834 -39.920 152.489  1.00142.54           C  
ANISOU 2260  CD2 PHE A 183    15471  24238  14448   2135  -1300  -3589
ATOM   2261  CE1 PHE A 183      37.442 -41.722 150.919  1.00147.77           C  
ANISOU 2261  CE1 PHE A 183    15583  25361  15202   2339  -1475  -4353
ATOM   2262  CE2 PHE A 183      37.468 -40.136 152.701  1.00146.58           C  
ANISOU 2262  CE2 PHE A 183    15709  24923  15062   2255  -1438  -3945
ATOM   2263  CZ  PHE A 183      36.782 -41.034 151.914  1.00146.45           C  
ANISOU 2263  CZ  PHE A 183    15413  25133  15097   2356  -1523  -4333
ATOM   2264  H   PHE A 183      41.465 -42.063 153.306  1.00  0.00           H  
ATOM   2265  HA  PHE A 183      41.704 -42.166 150.367  1.00  0.00           H  
ATOM   2266  HB3 PHE A 183      41.124 -39.841 150.319  1.00  0.00           H  
ATOM   2267  HB2 PHE A 183      41.361 -39.643 151.989  1.00  0.00           H  
ATOM   2268  HD1 PHE A 183      39.306 -42.036 149.907  1.00  0.00           H  
ATOM   2269  HD2 PHE A 183      39.355 -39.201 153.104  1.00  0.00           H  
ATOM   2270  HE1 PHE A 183      36.904 -42.429 150.305  1.00  0.00           H  
ATOM   2271  HE2 PHE A 183      36.951 -39.598 153.482  1.00  0.00           H  
ATOM   2272  HZ  PHE A 183      35.727 -41.199 152.076  1.00  0.00           H  
ATOM   2273  N   ARG A 184      44.223 -41.418 152.225  1.00129.77           N  
ANISOU 2273  N   ARG A 184    14247  21961  13099   1234   -558  -2638
ATOM   2274  CA  ARG A 184      45.634 -41.017 152.162  1.00128.40           C  
ANISOU 2274  CA  ARG A 184    14326  21574  12887   1101   -405  -2322
ATOM   2275  C   ARG A 184      46.562 -42.155 151.731  1.00131.70           C  
ANISOU 2275  C   ARG A 184    14622  21956  13461    890   -257  -2324
ATOM   2276  O   ARG A 184      46.656 -43.180 152.411  1.00130.10           O  
ANISOU 2276  O   ARG A 184    14155  21734  13544    665   -172  -2396
ATOM   2277  CB  ARG A 184      46.130 -40.352 153.460  1.00125.29           C  
ANISOU 2277  CB  ARG A 184    14026  20967  12612    939   -329  -2080
ATOM   2278  CG  ARG A 184      45.699 -38.903 153.588  1.00131.67           C  
ANISOU 2278  CG  ARG A 184    15095  21744  13190   1153   -427  -1969
ATOM   2279  CD  ARG A 184      46.750 -38.063 154.269  1.00137.80           C  
ANISOU 2279  CD  ARG A 184    16089  22273  13995   1014   -300  -1667
ATOM   2280  NE  ARG A 184      46.656 -36.660 153.870  1.00150.49           N  
ANISOU 2280  NE  ARG A 184    18025  23830  15324   1241   -341  -1535
ATOM   2281  CZ  ARG A 184      47.597 -35.748 154.102  1.00168.70           C  
ANISOU 2281  CZ  ARG A 184    20582  25922  17595   1177   -215  -1286
ATOM   2282  NH1 ARG A 184      48.718 -36.086 154.731  1.00156.93           N  
ANISOU 2282  NH1 ARG A 184    19038  24259  16327    898    -64  -1155
ATOM   2283  NH2 ARG A 184      47.430 -34.496 153.698  1.00157.77           N1+
ANISOU 2283  NH2 ARG A 184    19500  24491  15955   1399   -233  -1178
ATOM   2284  H   ARG A 184      43.872 -41.882 153.050  1.00  0.00           H  
ATOM   2285  HA  ARG A 184      45.701 -40.257 151.384  1.00  0.00           H  
ATOM   2286  HB3 ARG A 184      47.217 -40.412 153.505  1.00  0.00           H  
ATOM   2287  HB2 ARG A 184      45.764 -40.916 154.318  1.00  0.00           H  
ATOM   2288  HG3 ARG A 184      44.769 -38.850 154.154  1.00  0.00           H  
ATOM   2289  HG2 ARG A 184      45.496 -38.496 152.597  1.00  0.00           H  
ATOM   2290  HD3 ARG A 184      47.739 -38.446 154.018  1.00  0.00           H  
ATOM   2291  HD2 ARG A 184      46.633 -38.141 155.350  1.00  0.00           H  
ATOM   2292  HE  ARG A 184      45.808 -36.399 153.388  1.00  0.00           H  
ATOM   2293 HH12 ARG A 184      49.429 -35.390 154.905  1.00  0.00           H  
ATOM   2294 HH11 ARG A 184      48.859 -37.039 155.035  1.00  0.00           H  
ATOM   2295 HH22 ARG A 184      48.147 -33.808 153.877  1.00  0.00           H  
ATOM   2296 HH21 ARG A 184      46.585 -34.231 153.212  1.00  0.00           H  
ATOM   2297  N   ARG A 185      47.243 -41.956 150.583  1.00128.61           N  
ANISOU 2297  N   ARG A 185    14443  21547  12875    973   -215  -2241
ATOM   2298  CA  ARG A 185      48.198 -42.898 149.983  1.00127.37           C  
ANISOU 2298  CA  ARG A 185    14223  21349  12822    800    -72  -2225
ATOM   2299  C   ARG A 185      49.230 -42.180 149.094  1.00129.75           C  
ANISOU 2299  C   ARG A 185    14877  21514  12907    864     24  -2010
ATOM   2300  O   ARG A 185      49.263 -40.945 149.069  1.00129.74           O  
ANISOU 2300  O   ARG A 185    15168  21425  12704   1017      5  -1854
ATOM   2301  CB  ARG A 185      47.481 -44.045 149.223  1.00128.94           C  
ANISOU 2301  CB  ARG A 185    14151  21783  13056    860   -140  -2543
ATOM   2302  CG  ARG A 185      46.350 -43.620 148.272  1.00140.76           C  
ANISOU 2302  CG  ARG A 185    15706  23514  14262   1221   -346  -2763
ATOM   2303  CD  ARG A 185      46.086 -44.631 147.163  1.00151.47           C  
ANISOU 2303  CD  ARG A 185    16891  25070  15591   1292   -382  -3028
ATOM   2304  NE  ARG A 185      45.716 -45.961 147.661  1.00161.65           N  
ANISOU 2304  NE  ARG A 185    17767  26438  17215   1080   -330  -3259
ATOM   2305  CZ  ARG A 185      46.511 -47.030 147.619  1.00177.16           C  
ANISOU 2305  CZ  ARG A 185    19584  28331  19399    821   -157  -3237
ATOM   2306  NH1 ARG A 185      47.732 -46.939 147.103  1.00162.43           N  
ANISOU 2306  NH1 ARG A 185    17934  26318  17465    730    -31  -3004
ATOM   2307  NH2 ARG A 185      46.091 -48.195 148.093  1.00165.86           N1+
ANISOU 2307  NH2 ARG A 185    17790  26963  18267    650    -94  -3453
ATOM   2308  H   ARG A 185      47.114 -41.101 150.061  1.00  0.00           H  
ATOM   2309  HA  ARG A 185      48.750 -43.357 150.803  1.00  0.00           H  
ATOM   2310  HB3 ARG A 185      47.094 -44.766 149.943  1.00  0.00           H  
ATOM   2311  HB2 ARG A 185      48.219 -44.625 148.668  1.00  0.00           H  
ATOM   2312  HG3 ARG A 185      46.593 -42.653 147.830  1.00  0.00           H  
ATOM   2313  HG2 ARG A 185      45.436 -43.463 148.844  1.00  0.00           H  
ATOM   2314  HD3 ARG A 185      46.970 -44.714 146.531  1.00  0.00           H  
ATOM   2315  HD2 ARG A 185      45.296 -44.256 146.512  1.00  0.00           H  
ATOM   2316  HE  ARG A 185      44.789 -46.036 148.056  1.00  0.00           H  
ATOM   2317 HH12 ARG A 185      48.330 -47.753 147.074  1.00  0.00           H  
ATOM   2318 HH11 ARG A 185      48.062 -46.056 146.740  1.00  0.00           H  
ATOM   2319 HH22 ARG A 185      46.697 -49.002 148.059  1.00  0.00           H  
ATOM   2320 HH21 ARG A 185      45.165 -48.275 148.488  1.00  0.00           H  
ATOM   2321  N   THR A 186      50.081 -42.955 148.383  1.00124.77           N  
ANISOU 2321  N   THR A 186    14223  20852  12332    740    148  -2003
ATOM   2322  CA  THR A 186      51.098 -42.425 147.472  1.00124.61           C  
ANISOU 2322  CA  THR A 186    14523  20688  12135    780    276  -1822
ATOM   2323  C   THR A 186      50.412 -41.880 146.207  1.00128.47           C  
ANISOU 2323  C   THR A 186    15238  21329  12245   1147    158  -1916
ATOM   2324  O   THR A 186      49.714 -42.626 145.515  1.00128.95           O  
ANISOU 2324  O   THR A 186    15133  21614  12247   1267     47  -2160
ATOM   2325  CB  THR A 186      52.199 -43.475 147.190  1.00132.13           C  
ANISOU 2325  CB  THR A 186    15357  21552  13294    516    450  -1794
ATOM   2326  OG1 THR A 186      52.698 -43.997 148.427  1.00129.69           O  
ANISOU 2326  OG1 THR A 186    14830  21127  13317    221    529  -1730
ATOM   2327  CG2 THR A 186      53.357 -42.908 146.379  1.00130.85           C  
ANISOU 2327  CG2 THR A 186    15522  21195  13001    514    621  -1596
ATOM   2328  H   THR A 186      50.036 -43.961 148.465  1.00  0.00           H  
ATOM   2329  HA  THR A 186      51.574 -41.582 147.972  1.00  0.00           H  
ATOM   2330  HB  THR A 186      51.754 -44.295 146.626  1.00  0.00           H  
ATOM   2331  HG1 THR A 186      53.381 -44.648 148.248  1.00  0.00           H  
ATOM   2332 HG21 THR A 186      54.100 -43.688 146.211  1.00  0.00           H  
ATOM   2333 HG22 THR A 186      52.987 -42.547 145.420  1.00  0.00           H  
ATOM   2334 HG23 THR A 186      53.814 -42.083 146.925  1.00  0.00           H  
ATOM   2335  N   VAL A 187      50.588 -40.570 145.939  1.00124.29           N  
ANISOU 2335  N   VAL A 187    15087  20677  11460   1336    185  -1732
ATOM   2336  CA  VAL A 187      50.009 -39.872 144.785  1.00125.89           C  
ANISOU 2336  CA  VAL A 187    15580  20990  11262   1723     88  -1778
ATOM   2337  C   VAL A 187      51.117 -39.478 143.779  1.00129.01           C  
ANISOU 2337  C   VAL A 187    16338  21193  11486   1755    298  -1589
ATOM   2338  O   VAL A 187      51.989 -38.660 144.090  1.00127.80           O  
ANISOU 2338  O   VAL A 187    16426  20777  11357   1655    482  -1345
ATOM   2339  CB  VAL A 187      49.056 -38.693 145.176  1.00130.53           C  
ANISOU 2339  CB  VAL A 187    16326  21624  11645   1992    -65  -1761
ATOM   2340  CG1 VAL A 187      49.636 -37.820 146.281  1.00128.85           C  
ANISOU 2340  CG1 VAL A 187    16236  21160  11562   1822     59  -1510
ATOM   2341  CG2 VAL A 187      48.663 -37.846 143.968  1.00133.34           C  
ANISOU 2341  CG2 VAL A 187    17054  22051  11558   2412   -132  -1761
ATOM   2342  H   VAL A 187      51.151 -40.000 146.554  1.00  0.00           H  
ATOM   2343  HA  VAL A 187      49.385 -40.605 144.273  1.00  0.00           H  
ATOM   2344  HB  VAL A 187      48.141 -39.138 145.567  1.00  0.00           H  
ATOM   2345 HG11 VAL A 187      48.937 -37.017 146.515  1.00  0.00           H  
ATOM   2346 HG12 VAL A 187      49.805 -38.425 147.172  1.00  0.00           H  
ATOM   2347 HG13 VAL A 187      50.582 -37.392 145.948  1.00  0.00           H  
ATOM   2348 HG21 VAL A 187      48.002 -37.041 144.288  1.00  0.00           H  
ATOM   2349 HG22 VAL A 187      49.559 -37.421 143.514  1.00  0.00           H  
ATOM   2350 HG23 VAL A 187      48.148 -38.470 143.238  1.00  0.00           H  
ATOM   2351  N   TYR A 188      51.076 -40.101 142.580  1.00125.81           N  
ANISOU 2351  N   TYR A 188    15957  20922  10924   1888    279  -1722
ATOM   2352  CA  TYR A 188      52.024 -39.885 141.482  1.00126.13           C  
ANISOU 2352  CA  TYR A 188    16331  20809  10784   1945    475  -1585
ATOM   2353  C   TYR A 188      51.522 -38.809 140.524  1.00132.35           C  
ANISOU 2353  C   TYR A 188    17546  21630  11111   2388    419  -1545
ATOM   2354  O   TYR A 188      50.328 -38.769 140.218  1.00133.56           O  
ANISOU 2354  O   TYR A 188    17646  22045  11054   2693    168  -1745
ATOM   2355  CB  TYR A 188      52.267 -41.190 140.711  1.00126.83           C  
ANISOU 2355  CB  TYR A 188    16212  21027  10952   1851    487  -1755
ATOM   2356  CG  TYR A 188      52.933 -42.276 141.522  1.00125.11           C  
ANISOU 2356  CG  TYR A 188    15623  20741  11171   1421    587  -1767
ATOM   2357  CD1 TYR A 188      54.298 -42.239 141.785  1.00125.91           C  
ANISOU 2357  CD1 TYR A 188    15811  20557  11472   1132    840  -1552
ATOM   2358  CD2 TYR A 188      52.211 -43.372 141.981  1.00124.56           C  
ANISOU 2358  CD2 TYR A 188    15118  20890  11320   1314    441  -2008
ATOM   2359  CE1 TYR A 188      54.922 -43.242 142.527  1.00124.73           C  
ANISOU 2359  CE1 TYR A 188    15332  20352  11709    765    921  -1564
ATOM   2360  CE2 TYR A 188      52.823 -44.386 142.719  1.00123.05           C  
ANISOU 2360  CE2 TYR A 188    14612  20627  11514    942    548  -2008
ATOM   2361  CZ  TYR A 188      54.181 -44.318 142.988  1.00128.53           C  
ANISOU 2361  CZ  TYR A 188    15408  21048  12380    678    777  -1782
ATOM   2362  OH  TYR A 188      54.800 -45.313 143.707  1.00125.51           O  
ANISOU 2362  OH  TYR A 188    14729  20599  12362    339    873  -1783
ATOM   2363  H   TYR A 188      50.350 -40.776 142.386  1.00  0.00           H  
ATOM   2364  HA  TYR A 188      52.972 -39.554 141.906  1.00  0.00           H  
ATOM   2365  HB3 TYR A 188      52.868 -40.980 139.826  1.00  0.00           H  
ATOM   2366  HB2 TYR A 188      51.319 -41.561 140.320  1.00  0.00           H  
ATOM   2367  HD1 TYR A 188      54.898 -41.422 141.412  1.00  0.00           H  
ATOM   2368  HD2 TYR A 188      51.155 -43.451 141.768  1.00  0.00           H  
ATOM   2369  HE1 TYR A 188      55.979 -43.178 142.740  1.00  0.00           H  
ATOM   2370  HE2 TYR A 188      52.239 -45.220 143.078  1.00  0.00           H  
ATOM   2371  HH  TYR A 188      54.155 -45.981 143.951  1.00  0.00           H  
ATOM   2372  N   SER A 189      52.434 -37.943 140.048  1.00129.38           N  
ANISOU 2372  N   SER A 189    17595  20981  10581   2433    661  -1299
ATOM   2373  CA  SER A 189      52.101 -36.853 139.128  1.00132.29           C  
ANISOU 2373  CA  SER A 189    18441  21326  10498   2861    667  -1218
ATOM   2374  C   SER A 189      53.158 -36.644 138.040  1.00136.87           C  
ANISOU 2374  C   SER A 189    19410  21681  10913   2901    953  -1059
ATOM   2375  O   SER A 189      54.231 -37.247 138.099  1.00135.08           O  
ANISOU 2375  O   SER A 189    19074  21294  10955   2565   1154  -1000
ATOM   2376  CB  SER A 189      51.839 -35.560 139.894  1.00136.90           C  
ANISOU 2376  CB  SER A 189    19222  21775  11020   2951    680  -1054
ATOM   2377  OG  SER A 189      50.547 -35.562 140.480  1.00148.05           O  
ANISOU 2377  OG  SER A 189    20396  23447  12410   3099    375  -1233
ATOM   2378  H   SER A 189      53.402 -38.027 140.323  1.00  0.00           H  
ATOM   2379  HA  SER A 189      51.172 -37.126 138.627  1.00  0.00           H  
ATOM   2380  HB3 SER A 189      51.928 -34.712 139.215  1.00  0.00           H  
ATOM   2381  HB2 SER A 189      52.591 -35.442 140.674  1.00  0.00           H  
ATOM   2382  HG  SER A 189      50.409 -34.739 140.954  1.00  0.00           H  
ATOM   2383  N   SER A 190      52.843 -35.793 137.044  1.00135.76           N  
ANISOU 2383  N   SER A 190    19732  21524  10325   3326    974   -996
ATOM   2384  CA  SER A 190      53.709 -35.481 135.911  1.00137.50           C  
ANISOU 2384  CA  SER A 190    20392  21527  10326   3436   1255   -847
ATOM   2385  C   SER A 190      54.993 -34.739 136.307  1.00141.70           C  
ANISOU 2385  C   SER A 190    21169  21631  11039   3175   1643   -567
ATOM   2386  O   SER A 190      54.931 -33.604 136.782  1.00141.84           O  
ANISOU 2386  O   SER A 190    21431  21485  10977   3273   1729   -412
ATOM   2387  CB  SER A 190      52.934 -34.713 134.844  1.00143.83           C  
ANISOU 2387  CB  SER A 190    21634  22436  10576   4001   1161   -862
ATOM   2388  OG  SER A 190      53.725 -34.470 133.694  1.00151.88           O  
ANISOU 2388  OG  SER A 190    23122  23221  11363   4127   1461   -704
ATOM   2389  H   SER A 190      51.952 -35.318 137.048  1.00  0.00           H  
ATOM   2390  HA  SER A 190      54.011 -36.430 135.467  1.00  0.00           H  
ATOM   2391  HB3 SER A 190      52.593 -33.764 135.257  1.00  0.00           H  
ATOM   2392  HB2 SER A 190      52.047 -35.280 134.561  1.00  0.00           H  
ATOM   2393  HG  SER A 190      53.208 -33.987 133.046  1.00  0.00           H  
ATOM   2394  N   ASN A 191      56.157 -35.411 136.120  1.00138.01           N  
ANISOU 2394  N   ASN A 191    20621  20984  10832   2840   1880   -524
ATOM   2395  CA  ASN A 191      57.541 -34.959 136.383  1.00137.42           C  
ANISOU 2395  CA  ASN A 191    20715  20504  10996   2540   2270   -314
ATOM   2396  C   ASN A 191      57.868 -34.638 137.869  1.00140.03           C  
ANISOU 2396  C   ASN A 191    20788  20705  11713   2206   2295   -245
ATOM   2397  O   ASN A 191      59.017 -34.296 138.172  1.00139.49           O  
ANISOU 2397  O   ASN A 191    20804  20313  11883   1940   2599   -107
ATOM   2398  CB  ASN A 191      57.934 -33.769 135.486  1.00139.30           C  
ANISOU 2398  CB  ASN A 191    21578  20462  10887   2830   2570   -118
ATOM   2399  CG  ASN A 191      57.871 -34.048 134.009  1.00152.21           C  
ANISOU 2399  CG  ASN A 191    23519  22157  12156   3132   2615   -156
ATOM   2400  OD1 ASN A 191      57.003 -33.540 133.299  1.00144.16           O  
ANISOU 2400  OD1 ASN A 191    22812  21273  10687   3596   2489   -171
ATOM   2401  ND2 ASN A 191      58.795 -34.851 133.508  1.00143.48           N  
ANISOU 2401  ND2 ASN A 191    22338  20951  11227   2888   2794   -175
ATOM   2402  H   ASN A 191      56.144 -36.352 135.754  1.00  0.00           H  
ATOM   2403  HA  ASN A 191      58.192 -35.785 136.098  1.00  0.00           H  
ATOM   2404  HB3 ASN A 191      58.938 -33.436 135.748  1.00  0.00           H  
ATOM   2405  HB2 ASN A 191      57.298 -32.915 135.719  1.00  0.00           H  
ATOM   2406 HD22 ASN A 191      58.794 -35.068 132.522  1.00  0.00           H  
ATOM   2407 HD21 ASN A 191      59.501 -35.247 134.112  1.00  0.00           H  
ATOM   2408  N   VAL A 192      56.891 -34.780 138.785  1.00135.29           N  
ANISOU 2408  N   VAL A 192    19863  20351  11188   2213   1983   -357
ATOM   2409  CA  VAL A 192      57.083 -34.501 140.213  1.00132.62           C  
ANISOU 2409  CA  VAL A 192    19281  19923  11187   1932   1972   -305
ATOM   2410  C   VAL A 192      57.263 -35.802 141.012  1.00134.59           C  
ANISOU 2410  C   VAL A 192    18996  20308  11833   1569   1841   -443
ATOM   2411  O   VAL A 192      56.806 -36.864 140.583  1.00133.66           O  
ANISOU 2411  O   VAL A 192    18652  20435  11698   1595   1673   -614
ATOM   2412  CB  VAL A 192      55.969 -33.589 140.809  1.00136.66           C  
ANISOU 2412  CB  VAL A 192    19857  20546  11521   2179   1773   -295
ATOM   2413  CG1 VAL A 192      56.456 -32.881 142.069  1.00134.81           C  
ANISOU 2413  CG1 VAL A 192    19559  20097  11567   1929   1887   -169
ATOM   2414  CG2 VAL A 192      55.480 -32.560 139.795  1.00139.75           C  
ANISOU 2414  CG2 VAL A 192    20758  20904  11436   2635   1824   -211
ATOM   2415  H   VAL A 192      55.974 -35.092 138.501  1.00  0.00           H  
ATOM   2416  HA  VAL A 192      58.019 -33.949 140.300  1.00  0.00           H  
ATOM   2417  HB  VAL A 192      55.125 -34.222 141.082  1.00  0.00           H  
ATOM   2418 HG11 VAL A 192      55.659 -32.251 142.464  1.00  0.00           H  
ATOM   2419 HG12 VAL A 192      56.737 -33.622 142.817  1.00  0.00           H  
ATOM   2420 HG13 VAL A 192      57.321 -32.263 141.828  1.00  0.00           H  
ATOM   2421 HG21 VAL A 192      54.704 -31.943 140.248  1.00  0.00           H  
ATOM   2422 HG22 VAL A 192      56.313 -31.928 139.488  1.00  0.00           H  
ATOM   2423 HG23 VAL A 192      55.073 -33.073 138.923  1.00  0.00           H  
ATOM   2424  N   SER A 193      57.948 -35.702 142.171  1.00130.46           N  
ANISOU 2424  N   SER A 193    18286  19618  11667   1241   1932   -371
ATOM   2425  CA  SER A 193      58.234 -36.780 143.124  1.00128.01           C  
ANISOU 2425  CA  SER A 193    17508  19381  11749    894   1842   -464
ATOM   2426  C   SER A 193      56.941 -37.344 143.752  1.00131.75           C  
ANISOU 2426  C   SER A 193    17656  20177  12226    971   1508   -628
ATOM   2427  O   SER A 193      55.972 -36.588 143.889  1.00131.94           O  
ANISOU 2427  O   SER A 193    17802  20301  12028   1229   1362   -632
ATOM   2428  CB  SER A 193      59.136 -36.257 144.241  1.00130.13           C  
ANISOU 2428  CB  SER A 193    17724  19394  12325    613   1999   -345
ATOM   2429  OG  SER A 193      60.384 -35.792 143.757  1.00140.26           O  
ANISOU 2429  OG  SER A 193    19262  20364  13666    505   2328   -226
ATOM   2430  H   SER A 193      58.325 -34.811 142.459  1.00  0.00           H  
ATOM   2431  HA  SER A 193      58.751 -37.584 142.601  1.00  0.00           H  
ATOM   2432  HB3 SER A 193      59.303 -37.048 144.972  1.00  0.00           H  
ATOM   2433  HB2 SER A 193      58.628 -35.450 144.769  1.00  0.00           H  
ATOM   2434  HG  SER A 193      60.914 -35.475 144.491  1.00  0.00           H  
ATOM   2435  N   PRO A 194      56.910 -38.637 144.185  1.00127.54           N  
ANISOU 2435  N   PRO A 194    16713  19791  11953    751   1401   -767
ATOM   2436  CA  PRO A 194      55.692 -39.169 144.830  1.00127.11           C  
ANISOU 2436  CA  PRO A 194    16349  20014  11935    808   1124   -936
ATOM   2437  C   PRO A 194      55.312 -38.386 146.090  1.00132.46           C  
ANISOU 2437  C   PRO A 194    16987  20645  12698    782   1047   -866
ATOM   2438  O   PRO A 194      56.195 -37.872 146.776  1.00131.12           O  
ANISOU 2438  O   PRO A 194    16870  20243  12705    590   1198   -718
ATOM   2439  CB  PRO A 194      56.071 -40.615 145.169  1.00126.75           C  
ANISOU 2439  CB  PRO A 194    15915  20039  12206    519   1122  -1049
ATOM   2440  CG  PRO A 194      57.210 -40.939 144.294  1.00131.34           C  
ANISOU 2440  CG  PRO A 194    16624  20463  12814    405   1341   -984
ATOM   2441  CD  PRO A 194      57.966 -39.668 144.123  1.00127.78           C  
ANISOU 2441  CD  PRO A 194    16549  19734  12266    443   1543   -781
ATOM   2442  HA  PRO A 194      54.863 -39.159 144.123  1.00  0.00           H  
ATOM   2443  HB3 PRO A 194      55.235 -41.273 144.933  1.00  0.00           H  
ATOM   2444  HB2 PRO A 194      56.387 -40.671 146.211  1.00  0.00           H  
ATOM   2445  HG3 PRO A 194      56.839 -41.272 143.325  1.00  0.00           H  
ATOM   2446  HG2 PRO A 194      57.846 -41.675 144.785  1.00  0.00           H  
ATOM   2447  HD2 PRO A 194      58.646 -39.538 144.965  1.00  0.00           H  
ATOM   2448  HD3 PRO A 194      58.426 -39.653 143.135  1.00  0.00           H  
ATOM   2449  N   ALA A 195      54.005 -38.269 146.382  1.00131.21           N  
ANISOU 2449  N   ALA A 195    16736  20703  12416    982    814   -985
ATOM   2450  CA  ALA A 195      53.541 -37.503 147.541  1.00131.02           C  
ANISOU 2450  CA  ALA A 195    16685  20647  12449    981    731   -927
ATOM   2451  C   ALA A 195      52.511 -38.230 148.425  1.00135.76           C  
ANISOU 2451  C   ALA A 195    16917  21465  13201    939    516  -1107
ATOM   2452  O   ALA A 195      52.045 -39.311 148.063  1.00135.14           O  
ANISOU 2452  O   ALA A 195    16603  21578  13165    939    425  -1297
ATOM   2453  CB  ALA A 195      53.006 -36.154 147.084  1.00133.76           C  
ANISOU 2453  CB  ALA A 195    17401  20967  12457   1306    708   -843
ATOM   2454  H   ALA A 195      53.315 -38.716 145.796  1.00  0.00           H  
ATOM   2455  HA  ALA A 195      54.414 -37.306 148.164  1.00  0.00           H  
ATOM   2456  HB1 ALA A 195      52.662 -35.587 147.949  1.00  0.00           H  
ATOM   2457  HB2 ALA A 195      53.798 -35.601 146.579  1.00  0.00           H  
ATOM   2458  HB3 ALA A 195      52.175 -36.306 146.396  1.00  0.00           H  
ATOM   2459  N   CYS A 196      52.187 -37.639 149.600  1.00133.10           N  
ANISOU 2459  N   CYS A 196    16529  21080  12962    891    459  -1050
ATOM   2460  CA  CYS A 196      51.210 -38.165 150.553  1.00132.52           C  
ANISOU 2460  CA  CYS A 196    16146  21169  13034    855    287  -1200
ATOM   2461  C   CYS A 196      50.117 -37.156 150.838  1.00137.80           C  
ANISOU 2461  C   CYS A 196    16927  21915  13514   1099    134  -1216
ATOM   2462  O   CYS A 196      50.279 -36.315 151.727  1.00136.69           O  
ANISOU 2462  O   CYS A 196    16876  21635  13426   1044    165  -1076
ATOM   2463  CB  CYS A 196      51.879 -38.633 151.843  1.00130.81           C  
ANISOU 2463  CB  CYS A 196    15717  20827  13159    535    364  -1133
ATOM   2464  SG  CYS A 196      52.123 -40.422 151.947  1.00133.68           S  
ANISOU 2464  SG  CYS A 196    15707  21281  13803    298    396  -1285
ATOM   2465  H   CYS A 196      52.632 -36.773 149.869  1.00  0.00           H  
ATOM   2466  HA  CYS A 196      50.741 -39.035 150.094  1.00  0.00           H  
ATOM   2467  HB3 CYS A 196      51.290 -38.299 152.697  1.00  0.00           H  
ATOM   2468  HB2 CYS A 196      52.840 -38.130 151.955  1.00  0.00           H  
ATOM   2469  N   TYR A 197      49.008 -37.229 150.082  1.00136.63           N  
ANISOU 2469  N   TYR A 197    16772  21993  13150   1376    -35  -1400
ATOM   2470  CA  TYR A 197      47.834 -36.388 150.311  1.00137.99           C  
ANISOU 2470  CA  TYR A 197    17013  22272  13145   1631   -209  -1460
ATOM   2471  C   TYR A 197      46.551 -37.044 149.795  1.00143.42           C  
ANISOU 2471  C   TYR A 197    17488  23255  13749   1837   -422  -1766
ATOM   2472  O   TYR A 197      46.603 -38.044 149.071  1.00142.73           O  
ANISOU 2472  O   TYR A 197    17253  23288  13689   1819   -427  -1922
ATOM   2473  CB  TYR A 197      47.992 -34.928 149.818  1.00141.30           C  
ANISOU 2473  CB  TYR A 197    17861  22566  13259   1870   -160  -1271
ATOM   2474  CG  TYR A 197      48.452 -34.731 148.390  1.00145.97           C  
ANISOU 2474  CG  TYR A 197    18752  23136  13576   2064    -73  -1222
ATOM   2475  CD1 TYR A 197      47.543 -34.757 147.335  1.00150.68           C  
ANISOU 2475  CD1 TYR A 197    19423  23954  13874   2412   -240  -1394
ATOM   2476  CD2 TYR A 197      49.766 -34.368 148.106  1.00146.74           C  
ANISOU 2476  CD2 TYR A 197    19091  22976  13687   1931    179  -1003
ATOM   2477  CE1 TYR A 197      47.948 -34.514 146.021  1.00154.18           C  
ANISOU 2477  CE1 TYR A 197    20184  24369  14030   2625   -156  -1337
ATOM   2478  CE2 TYR A 197      50.180 -34.107 146.799  1.00149.90           C  
ANISOU 2478  CE2 TYR A 197    19807  23327  13821   2122    288   -944
ATOM   2479  CZ  TYR A 197      49.271 -34.194 145.757  1.00160.91           C  
ANISOU 2479  CZ  TYR A 197    21285  24947  14905   2474    120  -1104
ATOM   2480  OH  TYR A 197      49.679 -33.960 144.463  1.00164.73           O  
ANISOU 2480  OH  TYR A 197    22103  25381  15106   2682    230  -1043
ATOM   2481  H   TYR A 197      48.961 -37.886 149.317  1.00  0.00           H  
ATOM   2482  HA  TYR A 197      47.721 -36.325 151.393  1.00  0.00           H  
ATOM   2483  HB3 TYR A 197      48.666 -34.394 150.488  1.00  0.00           H  
ATOM   2484  HB2 TYR A 197      47.053 -34.395 149.969  1.00  0.00           H  
ATOM   2485  HD1 TYR A 197      46.501 -34.968 147.525  1.00  0.00           H  
ATOM   2486  HD2 TYR A 197      50.488 -34.284 148.905  1.00  0.00           H  
ATOM   2487  HE1 TYR A 197      47.232 -34.576 145.215  1.00  0.00           H  
ATOM   2488  HE2 TYR A 197      51.207 -33.838 146.601  1.00  0.00           H  
ATOM   2489  HH  TYR A 197      50.616 -33.753 144.455  1.00  0.00           H  
ATOM   2490  N   GLU A 198      45.399 -36.500 150.230  1.00141.69           N  
ANISOU 2490  N   GLU A 198    17232  23150  13454   2020   -596  -1871
ATOM   2491  CA  GLU A 198      44.053 -36.959 149.883  1.00143.33           C  
ANISOU 2491  CA  GLU A 198    17221  23637  13600   2234   -815  -2194
ATOM   2492  C   GLU A 198      43.665 -36.653 148.420  1.00150.27           C  
ANISOU 2492  C   GLU A 198    18312  24677  14108   2611   -931  -2298
ATOM   2493  O   GLU A 198      44.484 -36.133 147.654  1.00150.78           O  
ANISOU 2493  O   GLU A 198    18711  24617  13961   2696   -814  -2101
ATOM   2494  CB  GLU A 198      43.025 -36.379 150.873  1.00144.51           C  
ANISOU 2494  CB  GLU A 198    17280  23830  13800   2301   -948  -2260
ATOM   2495  CG  GLU A 198      42.864 -37.223 152.123  1.00153.42           C  
ANISOU 2495  CG  GLU A 198    18050  24934  15307   1997   -907  -2348
ATOM   2496  CD  GLU A 198      42.123 -36.560 153.266  1.00173.88           C  
ANISOU 2496  CD  GLU A 198    20600  27491  17975   2000   -977  -2337
ATOM   2497  OE1 GLU A 198      42.777 -35.855 154.068  1.00164.34           O  
ANISOU 2497  OE1 GLU A 198    19558  26075  16807   1869   -873  -2074
ATOM   2498  OE2 GLU A 198      40.889 -36.754 153.367  1.00171.13           O1-
ANISOU 2498  OE2 GLU A 198    20044  27321  17658   2130  -1133  -2606
ATOM   2499  H   GLU A 198      45.419 -35.704 150.852  1.00  0.00           H  
ATOM   2500  HA  GLU A 198      44.040 -38.042 150.001  1.00  0.00           H  
ATOM   2501  HB3 GLU A 198      42.060 -36.280 150.376  1.00  0.00           H  
ATOM   2502  HB2 GLU A 198      43.323 -35.369 151.154  1.00  0.00           H  
ATOM   2503  HG3 GLU A 198      43.846 -37.545 152.469  1.00  0.00           H  
ATOM   2504  HG2 GLU A 198      42.366 -38.158 151.865  1.00  0.00           H  
ATOM   2505  N   ASP A 199      42.420 -36.998 148.035  1.00148.29           N  
ANISOU 2505  N   ASP A 199    17863  24698  13783   2843  -1154  -2624
ATOM   2506  CA  ASP A 199      41.899 -36.791 146.686  1.00175.53           C  
ANISOU 2506  CA  ASP A 199    21473  28346  16876   3240  -1309  -2781
ATOM   2507  C   ASP A 199      40.556 -36.065 146.719  1.00192.64           C  
ANISOU 2507  C   ASP A 199    23647  30692  18857   3585  -1558  -2963
ATOM   2508  O   ASP A 199      40.460 -34.964 147.261  1.00147.71           O  
ANISOU 2508  O   ASP A 199    18173  24877  13071   3660  -1553  -2773
ATOM   2509  CB  ASP A 199      41.775 -38.138 145.950  1.00177.95           C  
ANISOU 2509  CB  ASP A 199    21486  28848  17277   3202  -1352  -3070
ATOM   2510  CG  ASP A 199      43.068 -38.938 145.829  1.00185.56           C  
ANISOU 2510  CG  ASP A 199    22427  29655  18421   2877  -1117  -2918
ATOM   2511  OD1 ASP A 199      44.149 -38.315 145.702  1.00184.81           O  
ANISOU 2511  OD1 ASP A 199    22655  29325  18240   2802   -935  -2595
ATOM   2512  OD2 ASP A 199      42.996 -40.185 145.842  1.00191.36           O1-
ANISOU 2512  OD2 ASP A 199    22818  30499  19390   2703  -1105  -3134
ATOM   2513  H   ASP A 199      41.788 -37.427 148.696  1.00  0.00           H  
ATOM   2514  HA  ASP A 199      42.608 -36.169 146.140  1.00  0.00           H  
ATOM   2515  HXT ASP A 199      39.689 -36.521 146.265  1.00  0.00           H  
ATOM   2516  HB3 ASP A 199      41.362 -37.968 144.956  1.00  0.00           H  
ATOM   2517  HB2 ASP A 199      41.018 -38.749 146.442  1.00  0.00           H  
ATOM   2518  N   ALA A 205      34.504 -37.980 146.072  1.00184.54           N  
ANISOU 2518  N   ALA A 205    21158  30952  18007   4486  -2650  -4943
ATOM   2519  CA  ALA A 205      33.050 -37.917 145.919  1.00187.10           C  
ANISOU 2519  CA  ALA A 205    21237  31548  18306   4788  -2928  -5385
ATOM   2520  C   ALA A 205      32.389 -37.081 147.038  1.00189.80           C  
ANISOU 2520  C   ALA A 205    21573  31797  18746   4772  -2968  -5324
ATOM   2521  O   ALA A 205      33.101 -36.462 147.833  1.00186.79           O  
ANISOU 2521  O   ALA A 205    21421  31148  18402   4561  -2790  -4919
ATOM   2522  CB  ALA A 205      32.472 -39.327 145.886  1.00188.36           C  
ANISOU 2522  CB  ALA A 205    20868  31888  18812   4632  -2945  -5847
ATOM   2523  H1  ALA A 205      34.898 -38.533 145.324  1.00  0.00           H  
ATOM   2524  H2  ALA A 205      34.887 -37.046 146.037  1.00  0.00           H  
ATOM   2525  HA  ALA A 205      32.830 -37.439 144.964  1.00  0.00           H  
ATOM   2526  HB1 ALA A 205      31.389 -39.274 145.772  1.00  0.00           H  
ATOM   2527  HB2 ALA A 205      32.899 -39.876 145.046  1.00  0.00           H  
ATOM   2528  HB3 ALA A 205      32.714 -39.841 146.816  1.00  0.00           H  
ATOM   2529  N   ASN A 206      31.035 -37.042 147.079  1.00188.70           N  
ANISOU 2529  N   ASN A 206    21169  31880  18647   5003  -3204  -5738
ATOM   2530  CA  ASN A 206      30.258 -36.306 148.084  1.00187.97           C  
ANISOU 2530  CA  ASN A 206    21029  31731  18658   5013  -3265  -5748
ATOM   2531  C   ASN A 206      30.498 -36.830 149.505  1.00187.66           C  
ANISOU 2531  C   ASN A 206    20758  31464  19079   4518  -3015  -5641
ATOM   2532  O   ASN A 206      30.527 -36.034 150.446  1.00184.84           O  
ANISOU 2532  O   ASN A 206    20546  30926  18758   4425  -2952  -5391
ATOM   2533  CB  ASN A 206      28.768 -36.322 147.746  1.00191.37           C  
ANISOU 2533  CB  ASN A 206    21173  32464  19074   5353  -3566  -6277
ATOM   2534  CG  ASN A 206      28.321 -35.171 146.881  1.00205.65           C  
ANISOU 2534  CG  ASN A 206    23883  33217  21040   4870  -3412  -5344
ATOM   2535  OD1 ASN A 206      28.165 -35.302 145.664  1.00201.59           O  
ANISOU 2535  OD1 ASN A 206    23453  32846  20296   5113  -3552  -5476
ATOM   2536  ND2 ASN A 206      28.092 -34.015 147.489  1.00198.83           N  
ANISOU 2536  ND2 ASN A 206    22963  32830  19755   5449  -3646  -5584
ATOM   2537  H   ASN A 206      30.494 -37.541 146.387  1.00  0.00           H  
ATOM   2538  HA  ASN A 206      30.589 -35.268 148.058  1.00  0.00           H  
ATOM   2539  HB3 ASN A 206      28.188 -36.327 148.669  1.00  0.00           H  
ATOM   2540  HB2 ASN A 206      28.519 -37.262 147.253  1.00  0.00           H  
ATOM   2541 HD22 ASN A 206      27.791 -33.214 146.953  1.00  0.00           H  
ATOM   2542 HD21 ASN A 206      28.219 -33.936 148.488  1.00  0.00           H  
ATOM   2543  N   TRP A 207      30.682 -38.164 149.650  1.00183.64           N  
ANISOU 2543  N   TRP A 207    19905  30962  18910   4216  -2865  -5826
ATOM   2544  CA  TRP A 207      30.959 -38.845 150.921  1.00180.54           C  
ANISOU 2544  CA  TRP A 207    19292  30355  18949   3758  -2606  -5741
ATOM   2545  C   TRP A 207      32.358 -38.484 151.437  1.00181.25           C  
ANISOU 2545  C   TRP A 207    19716  30150  19001   3497  -2377  -5193
ATOM   2546  O   TRP A 207      32.546 -38.358 152.648  1.00178.24           O  
ANISOU 2546  O   TRP A 207    19326  29560  18836   3233  -2223  -5000
ATOM   2547  CB  TRP A 207      30.831 -40.372 150.768  1.00179.39           C  
ANISOU 2547  CB  TRP A 207    18725  30298  19136   3547  -2497  -6085
ATOM   2548  CG  TRP A 207      29.447 -40.846 150.431  1.00183.13           C  
ANISOU 2548  CG  TRP A 207    18801  31040  19742   3741  -2681  -6673
ATOM   2549  CD1 TRP A 207      28.966 -41.157 149.193  1.00188.89           C  
ANISOU 2549  CD1 TRP A 207    19408  32059  20305   4045  -2893  -7040
ATOM   2550  CD2 TRP A 207      28.367 -41.070 151.350  1.00183.26           C  
ANISOU 2550  CD2 TRP A 207    18478  31055  20099   3644  -2662  -6985
ATOM   2551  NE1 TRP A 207      27.652 -41.558 149.281  1.00189.39           N  
ANISOU 2551  NE1 TRP A 207    19134  32190  20637   4077  -2984  -7470
ATOM   2552  CE2 TRP A 207      27.258 -41.514 150.594  1.00189.99           C  
ANISOU 2552  CE2 TRP A 207    19011  32175  21002   3880  -2860  -7530
ATOM   2553  CE3 TRP A 207      28.224 -40.932 152.743  1.00182.57           C  
ANISOU 2553  CE3 TRP A 207    18343  30739  20288   3376  -2486  -6846
ATOM   2554  CZ2 TRP A 207      26.025 -41.823 151.183  1.00189.83           C  
ANISOU 2554  CZ2 TRP A 207    18706  32063  21358   3774  -2836  -7818
ATOM   2555  CZ3 TRP A 207      27.002 -41.237 153.324  1.00185.55           C  
ANISOU 2555  CZ3 TRP A 207    18354  31172  20973   3356  -2498  -7265
ATOM   2556  CH2 TRP A 207      25.920 -41.679 152.549  1.00189.46           C  
ANISOU 2556  CH2 TRP A 207    18506  31955  21527   3593  -2690  -7840
ATOM   2557  H   TRP A 207      30.632 -38.771 148.844  1.00  0.00           H  
ATOM   2558  HA  TRP A 207      30.226 -38.511 151.656  1.00  0.00           H  
ATOM   2559  HB3 TRP A 207      31.165 -40.856 151.686  1.00  0.00           H  
ATOM   2560  HB2 TRP A 207      31.527 -40.718 150.004  1.00  0.00           H  
ATOM   2561  HD1 TRP A 207      29.606 -41.068 148.327  1.00  0.00           H  
ATOM   2562  HE1 TRP A 207      27.148 -41.823 148.447  1.00  0.00           H  
ATOM   2563  HE3 TRP A 207      29.058 -40.594 153.341  1.00  0.00           H  
ATOM   2564  HZ2 TRP A 207      25.203 -42.159 150.569  1.00  0.00           H  
ATOM   2565  HZ3 TRP A 207      26.871 -41.136 154.391  1.00  0.00           H  
ATOM   2566  HH2 TRP A 207      24.989 -41.908 153.046  1.00  0.00           H  
ATOM   2567  N   ARG A 208      33.329 -38.309 150.511  1.00178.54           N  
ANISOU 2567  N   ARG A 208    19666  29789  18381   3583  -2355  -4959
ATOM   2568  CA  ARG A 208      34.721 -37.945 150.801  1.00176.16           C  
ANISOU 2568  CA  ARG A 208    19687  29221  18022   3368  -2145  -4471
ATOM   2569  C   ARG A 208      34.833 -36.554 151.432  1.00178.76           C  
ANISOU 2569  C   ARG A 208    20344  29387  18190   3441  -2152  -4149
ATOM   2570  O   ARG A 208      35.723 -36.340 152.254  1.00175.90           O  
ANISOU 2570  O   ARG A 208    20114  28778  17943   3168  -1959  -3814
ATOM   2571  CB  ARG A 208      35.587 -38.043 149.535  1.00178.02           C  
ANISOU 2571  CB  ARG A 208    20156  29494  17990   3489  -2128  -4354
ATOM   2572  H   ARG A 208      33.119 -38.429 149.530  1.00  0.00           H  
ATOM   2573  HA  ARG A 208      35.107 -38.666 151.521  1.00  0.00           H  
ATOM   2574  HB1 ARG A 208      36.614 -37.769 149.775  1.00  0.00           H  
ATOM   2575  HB2 ARG A 208      35.563 -39.065 149.156  1.00  0.00           H  
ATOM   2576  HB3 ARG A 208      35.198 -37.365 148.775  1.00  0.00           H  
ATOM   2577  N   MET A 209      33.934 -35.618 151.050  1.00177.30           N  
ANISOU 2577  N   MET A 209    20284  29341  17741   3817  -2377  -4263
ATOM   2578  CA  MET A 209      33.881 -34.263 151.607  1.00176.79           C  
ANISOU 2578  CA  MET A 209    20516  29140  17517   3920  -2397  -3997
ATOM   2579  C   MET A 209      33.215 -34.309 152.988  1.00178.92           C  
ANISOU 2579  C   MET A 209    20535  29336  18110   3709  -2368  -4078
ATOM   2580  O   MET A 209      33.653 -33.596 153.891  1.00176.59           O  
ANISOU 2580  O   MET A 209    20417  28825  17853   3557  -2252  -3770
ATOM   2581  CB  MET A 209      33.145 -33.287 150.665  1.00182.31           C  
ANISOU 2581  CB  MET A 209    21448  30016  17806   4420  -2644  -4095
ATOM   2582  CG  MET A 209      33.142 -31.827 151.148  1.00185.80           C  
ANISOU 2582  CG  MET A 209    22237  30305  18054   4547  -2644  -3796
ATOM   2583  SD  MET A 209      34.682 -30.908 150.859  1.00189.05           S  
ANISOU 2583  SD  MET A 209    23185  30434  18211   4505  -2413  -3256
ATOM   2584  CE  MET A 209      35.466 -31.032 152.445  1.00181.73           C  
ANISOU 2584  CE  MET A 209    22159  29214  17677   3985  -2158  -2985
ATOM   2585  H   MET A 209      33.247 -35.836 150.342  1.00  0.00           H  
ATOM   2586  HA  MET A 209      34.903 -33.907 151.734  1.00  0.00           H  
ATOM   2587  HB3 MET A 209      32.118 -33.624 150.527  1.00  0.00           H  
ATOM   2588  HB2 MET A 209      33.591 -33.338 149.672  1.00  0.00           H  
ATOM   2589  HG3 MET A 209      32.900 -31.800 152.210  1.00  0.00           H  
ATOM   2590  HG2 MET A 209      32.312 -31.295 150.682  1.00  0.00           H  
ATOM   2591  HE1 MET A 209      36.424 -30.513 152.419  1.00  0.00           H  
ATOM   2592  HE2 MET A 209      34.828 -30.578 153.203  1.00  0.00           H  
ATOM   2593  HE3 MET A 209      35.629 -32.082 152.689  1.00  0.00           H  
ATOM   2594  N   LEU A 210      32.171 -35.157 153.148  1.00175.90           N  
ANISOU 2594  N   LEU A 210    19741  29124  17969   3698  -2458  -4502
ATOM   2595  CA  LEU A 210      31.445 -35.359 154.409  1.00174.28           C  
ANISOU 2595  CA  LEU A 210    19267  28852  18100   3498  -2409  -4635
ATOM   2596  C   LEU A 210      32.376 -35.936 155.465  1.00174.41           C  
ANISOU 2596  C   LEU A 210    19243  28615  18409   3059  -2128  -4378
ATOM   2597  O   LEU A 210      32.307 -35.534 156.624  1.00172.67           O  
ANISOU 2597  O   LEU A 210    19050  28227  18328   2901  -2044  -4225
ATOM   2598  CB  LEU A 210      30.253 -36.309 154.214  1.00176.16           C  
ANISOU 2598  CB  LEU A 210    19058  29313  18561   3558  -2518  -5173
ATOM   2599  CG  LEU A 210      29.034 -35.750 153.497  1.00184.24           C  
ANISOU 2599  CG  LEU A 210    20032  30596  19374   3988  -2822  -5514
ATOM   2600  CD1 LEU A 210      28.226 -36.867 152.875  1.00186.57           C  
ANISOU 2600  CD1 LEU A 210    19910  31140  19839   4062  -2919  -6047
ATOM   2601  CD2 LEU A 210      28.170 -34.916 154.436  1.00187.02           C  
ANISOU 2601  CD2 LEU A 210    20368  30894  19796   4038  -2890  -5542
ATOM   2602  H   LEU A 210      31.841 -35.705 152.366  1.00  0.00           H  
ATOM   2603  HA  LEU A 210      31.073 -34.396 154.758  1.00  0.00           H  
ATOM   2604  HB3 LEU A 210      29.949 -36.706 155.183  1.00  0.00           H  
ATOM   2605  HB2 LEU A 210      30.591 -37.208 153.698  1.00  0.00           H  
ATOM   2606  HG  LEU A 210      29.384 -35.100 152.695  1.00  0.00           H  
ATOM   2607 HD11 LEU A 210      27.358 -36.448 152.366  1.00  0.00           H  
ATOM   2608 HD12 LEU A 210      28.843 -37.406 152.156  1.00  0.00           H  
ATOM   2609 HD13 LEU A 210      27.894 -37.553 153.654  1.00  0.00           H  
ATOM   2610 HD21 LEU A 210      27.307 -34.532 153.892  1.00  0.00           H  
ATOM   2611 HD22 LEU A 210      27.829 -35.537 155.264  1.00  0.00           H  
ATOM   2612 HD23 LEU A 210      28.755 -34.082 154.824  1.00  0.00           H  
ATOM   2613  N   LEU A 211      33.262 -36.861 155.049  1.00169.53           N  
ANISOU 2613  N   LEU A 211    18576  27970  17867   2879  -1989  -4326
ATOM   2614  CA  LEU A 211      34.262 -37.506 155.898  1.00166.29           C  
ANISOU 2614  CA  LEU A 211    18138  27334  17709   2491  -1731  -4088
ATOM   2615  C   LEU A 211      35.443 -36.559 156.211  1.00167.18           C  
ANISOU 2615  C   LEU A 211    18638  27227  17656   2415  -1634  -3612
ATOM   2616  O   LEU A 211      36.309 -36.908 157.013  1.00164.57           O  
ANISOU 2616  O   LEU A 211    18317  26703  17511   2117  -1440  -3392
ATOM   2617  CB  LEU A 211      34.731 -38.828 155.252  1.00166.47           C  
ANISOU 2617  CB  LEU A 211    17963  27423  17864   2353  -1630  -4228
ATOM   2618  CG  LEU A 211      34.092 -40.134 155.780  1.00171.12           C  
ANISOU 2618  CG  LEU A 211    18128  28047  18844   2150  -1520  -4561
ATOM   2619  CD1 LEU A 211      32.617 -40.267 155.383  1.00176.23           C  
ANISOU 2619  CD1 LEU A 211    18499  28935  19527   2385  -1708  -5039
ATOM   2620  CD2 LEU A 211      34.857 -41.349 155.294  1.00170.71           C  
ANISOU 2620  CD2 LEU A 211    17945  27995  18923   1963  -1368  -4589
ATOM   2621  H   LEU A 211      33.267 -37.157 154.084  1.00  0.00           H  
ATOM   2622  HA  LEU A 211      33.780 -37.755 156.844  1.00  0.00           H  
ATOM   2623  HB3 LEU A 211      35.816 -38.901 155.333  1.00  0.00           H  
ATOM   2624  HB2 LEU A 211      34.588 -38.770 154.173  1.00  0.00           H  
ATOM   2625  HG  LEU A 211      34.146 -40.117 156.869  1.00  0.00           H  
ATOM   2626 HD11 LEU A 211      32.217 -41.200 155.778  1.00  0.00           H  
ATOM   2627 HD12 LEU A 211      32.053 -39.428 155.792  1.00  0.00           H  
ATOM   2628 HD13 LEU A 211      32.531 -40.267 154.296  1.00  0.00           H  
ATOM   2629 HD21 LEU A 211      34.387 -42.253 155.680  1.00  0.00           H  
ATOM   2630 HD22 LEU A 211      34.849 -41.372 154.204  1.00  0.00           H  
ATOM   2631 HD23 LEU A 211      35.887 -41.296 155.648  1.00  0.00           H  
ATOM   2632  N   ARG A 212      35.450 -35.351 155.599  1.00163.99           N  
ANISOU 2632  N   ARG A 212    18549  26851  16909   2696  -1764  -3472
ATOM   2633  CA  ARG A 212      36.446 -34.295 155.809  1.00162.27           C  
ANISOU 2633  CA  ARG A 212    18707  26427  16520   2666  -1671  -3058
ATOM   2634  C   ARG A 212      35.841 -33.111 156.587  1.00165.29           C  
ANISOU 2634  C   ARG A 212    19220  26747  16835   2773  -1747  -2969
ATOM   2635  O   ARG A 212      36.566 -32.428 157.311  1.00163.42           O  
ANISOU 2635  O   ARG A 212    19188  26302  16602   2635  -1628  -2659
ATOM   2636  CB  ARG A 212      37.036 -33.820 154.473  1.00163.68           C  
ANISOU 2636  CB  ARG A 212    19190  26646  16356   2895  -1703  -2936
ATOM   2637  H   ARG A 212      34.726 -35.117 154.935  1.00  0.00           H  
ATOM   2638  HA  ARG A 212      37.257 -34.711 156.406  1.00  0.00           H  
ATOM   2639  HB1 ARG A 212      37.772 -33.037 154.658  1.00  0.00           H  
ATOM   2640  HB2 ARG A 212      37.517 -34.658 153.969  1.00  0.00           H  
ATOM   2641  HB3 ARG A 212      36.239 -33.427 153.842  1.00  0.00           H  
ATOM   2642  N   ILE A 213      34.512 -32.887 156.443  1.00162.59           N  
ANISOU 2642  N   ILE A 213    18744  26587  16444   3016  -1944  -3259
ATOM   2643  CA  ILE A 213      33.728 -31.833 157.106  1.00162.02           C  
ANISOU 2643  CA  ILE A 213    18754  26489  16316   3145  -2041  -3236
ATOM   2644  C   ILE A 213      33.349 -32.246 158.545  1.00162.35           C  
ANISOU 2644  C   ILE A 213    18548  26422  16717   2858  -1944  -3289
ATOM   2645  O   ILE A 213      33.390 -31.408 159.452  1.00160.85           O  
ANISOU 2645  O   ILE A 213    18496  26079  16540   2792  -1902  -3085
ATOM   2646  CB  ILE A 213      32.501 -31.427 156.217  1.00168.13           C  
ANISOU 2646  CB  ILE A 213    19503  27515  16861   3563  -2307  -3538
ATOM   2647  CG1 ILE A 213      32.913 -30.516 155.022  1.00170.37           C  
ANISOU 2647  CG1 ILE A 213    20184  27837  16711   3897  -2385  -3364
ATOM   2648  CG2 ILE A 213      31.331 -30.822 157.001  1.00169.15           C  
ANISOU 2648  CG2 ILE A 213    19528  27674  17069   3652  -2425  -3684
ATOM   2649  CD1 ILE A 213      33.691 -29.161 155.329  1.00176.60           C  
ANISOU 2649  CD1 ILE A 213    21401  28390  17308   3903  -2266  -2926
ATOM   2650  H   ILE A 213      33.964 -33.475 155.831  1.00  0.00           H  
ATOM   2651  HA  ILE A 213      34.371 -30.956 157.183  1.00  0.00           H  
ATOM   2652  HB  ILE A 213      32.126 -32.351 155.778  1.00  0.00           H  
ATOM   2653 HG13 ILE A 213      32.030 -30.292 154.424  1.00  0.00           H  
ATOM   2654 HG12 ILE A 213      33.490 -31.104 154.308  1.00  0.00           H  
ATOM   2655 HG21 ILE A 213      30.524 -30.569 156.313  1.00  0.00           H  
ATOM   2656 HG22 ILE A 213      30.971 -31.545 157.733  1.00  0.00           H  
ATOM   2657 HG23 ILE A 213      31.665 -29.921 157.516  1.00  0.00           H  
ATOM   2658 HD11 ILE A 213      33.904 -28.644 154.393  1.00  0.00           H  
ATOM   2659 HD12 ILE A 213      33.075 -28.524 155.963  1.00  0.00           H  
ATOM   2660 HD13 ILE A 213      34.627 -29.387 155.841  1.00  0.00           H  
ATOM   2661  N   LEU A 214      32.981 -33.533 158.741  1.00157.32           N  
ANISOU 2661  N   LEU A 214    17555  25855  16366   2695  -1895  -3566
ATOM   2662  CA  LEU A 214      32.614 -34.117 160.035  1.00155.05           C  
ANISOU 2662  CA  LEU A 214    17025  25457  16431   2426  -1767  -3646
ATOM   2663  C   LEU A 214      33.743 -33.950 161.092  1.00155.32           C  
ANISOU 2663  C   LEU A 214    17224  25226  16565   2134  -1563  -3263
ATOM   2664  O   LEU A 214      33.455 -33.382 162.150  1.00153.58           O  
ANISOU 2664  O   LEU A 214    17042  24887  16426   2065  -1536  -3171
ATOM   2665  CB  LEU A 214      32.204 -35.590 159.864  1.00155.46           C  
ANISOU 2665  CB  LEU A 214    16702  25614  16753   2309  -1706  -3995
ATOM   2666  CG  LEU A 214      31.253 -36.155 160.896  1.00159.76           C  
ANISOU 2666  CG  LEU A 214    16951  26117  17635   2162  -1625  -4240
ATOM   2667  CD1 LEU A 214      30.127 -36.905 160.224  1.00162.09           C  
ANISOU 2667  CD1 LEU A 214    16903  26636  18050   2299  -1727  -4737
ATOM   2668  CD2 LEU A 214      31.985 -37.050 161.882  1.00159.90           C  
ANISOU 2668  CD2 LEU A 214    16896  25928  17930   1807  -1357  -4090
ATOM   2669  H   LEU A 214      32.944 -34.172 157.960  1.00  0.00           H  
ATOM   2670  HA  LEU A 214      31.742 -33.576 160.401  1.00  0.00           H  
ATOM   2671  HB3 LEU A 214      33.100 -36.210 159.824  1.00  0.00           H  
ATOM   2672  HB2 LEU A 214      31.780 -35.731 158.870  1.00  0.00           H  
ATOM   2673  HG  LEU A 214      30.821 -35.322 161.451  1.00  0.00           H  
ATOM   2674 HD11 LEU A 214      29.453 -37.304 160.982  1.00  0.00           H  
ATOM   2675 HD12 LEU A 214      29.578 -36.227 159.570  1.00  0.00           H  
ATOM   2676 HD13 LEU A 214      30.537 -37.725 159.634  1.00  0.00           H  
ATOM   2677 HD21 LEU A 214      31.277 -37.442 162.612  1.00  0.00           H  
ATOM   2678 HD22 LEU A 214      32.450 -37.878 161.346  1.00  0.00           H  
ATOM   2679 HD23 LEU A 214      32.754 -36.473 162.396  1.00  0.00           H  
ATOM   2680  N   PRO A 215      35.028 -34.343 160.835  1.00150.24           N  
ANISOU 2680  N   PRO A 215    16691  24487  15906   1976  -1431  -3039
ATOM   2681  CA  PRO A 215      36.068 -34.106 161.852  1.00147.43           C  
ANISOU 2681  CA  PRO A 215    16483  23894  15640   1729  -1265  -2706
ATOM   2682  C   PRO A 215      36.550 -32.651 161.908  1.00150.28           C  
ANISOU 2682  C   PRO A 215    17187  24150  15764   1832  -1300  -2408
ATOM   2683  O   PRO A 215      37.288 -32.300 162.823  1.00148.47           O  
ANISOU 2683  O   PRO A 215    17072  23733  15608   1652  -1186  -2163
ATOM   2684  CB  PRO A 215      37.186 -35.069 161.446  1.00148.32           C  
ANISOU 2684  CB  PRO A 215    16562  23964  15828   1550  -1127  -2626
ATOM   2685  CG  PRO A 215      37.047 -35.207 159.982  1.00154.67           C  
ANISOU 2685  CG  PRO A 215    17376  24953  16436   1763  -1238  -2773
ATOM   2686  CD  PRO A 215      35.597 -35.010 159.640  1.00152.30           C  
ANISOU 2686  CD  PRO A 215    16943  24849  16074   2017  -1427  -3088
ATOM   2687  HA  PRO A 215      35.684 -34.394 162.831  1.00  0.00           H  
ATOM   2688  HB3 PRO A 215      37.018 -36.037 161.918  1.00  0.00           H  
ATOM   2689  HB2 PRO A 215      38.152 -34.619 161.676  1.00  0.00           H  
ATOM   2690  HG3 PRO A 215      37.358 -36.207 159.681  1.00  0.00           H  
ATOM   2691  HG2 PRO A 215      37.644 -34.441 159.487  1.00  0.00           H  
ATOM   2692  HD2 PRO A 215      35.516 -34.343 158.782  1.00  0.00           H  
ATOM   2693  HD3 PRO A 215      35.122 -35.982 159.509  1.00  0.00           H  
ATOM   2694  N   GLN A 216      36.151 -31.809 160.932  1.00147.80           N  
ANISOU 2694  N   GLN A 216    17042  23952  15165   2130  -1449  -2437
ATOM   2695  CA  GLN A 216      36.525 -30.391 160.895  1.00147.17           C  
ANISOU 2695  CA  GLN A 216    17301  23770  14848   2259  -1465  -2173
ATOM   2696  C   GLN A 216      35.754 -29.612 161.956  1.00149.26           C  
ANISOU 2696  C   GLN A 216    17568  23976  15168   2272  -1512  -2161
ATOM   2697  O   GLN A 216      36.304 -28.680 162.544  1.00147.88           O  
ANISOU 2697  O   GLN A 216    17610  23637  14941   2216  -1441  -1900
ATOM   2698  CB  GLN A 216      36.295 -29.783 159.499  1.00150.77           C  
ANISOU 2698  CB  GLN A 216    17957  24363  14965   2604  -1595  -2213
ATOM   2699  CG  GLN A 216      37.580 -29.549 158.708  1.00160.64           C  
ANISOU 2699  CG  GLN A 216    19474  25517  16046   2597  -1476  -1973
ATOM   2700  CD  GLN A 216      37.315 -28.929 157.357  1.00175.77           C  
ANISOU 2700  CD  GLN A 216    21627  27553  17605   2966  -1589  -2001
ATOM   2701  OE1 GLN A 216      37.153 -29.620 156.345  1.00170.79           O  
ANISOU 2701  OE1 GLN A 216    20923  27086  16884   3099  -1663  -2182
ATOM   2702  NE2 GLN A 216      37.273 -27.608 157.312  1.00166.85           N  
ANISOU 2702  NE2 GLN A 216    20800  26339  16254   3150  -1598  -1823
ATOM   2703  H   GLN A 216      35.567 -32.147 160.181  1.00  0.00           H  
ATOM   2704  HA  GLN A 216      37.588 -30.316 161.126  1.00  0.00           H  
ATOM   2705  HB3 GLN A 216      35.756 -28.841 159.599  1.00  0.00           H  
ATOM   2706  HB2 GLN A 216      35.631 -30.432 158.927  1.00  0.00           H  
ATOM   2707  HG3 GLN A 216      38.102 -30.497 158.576  1.00  0.00           H  
ATOM   2708  HG2 GLN A 216      38.245 -28.902 159.280  1.00  0.00           H  
ATOM   2709 HE22 GLN A 216      37.099 -27.138 156.435  1.00  0.00           H  
ATOM   2710 HE21 GLN A 216      37.415 -27.069 158.154  1.00  0.00           H  
ATOM   2711  N   SER A 217      34.491 -30.000 162.214  1.00145.52           N  
ANISOU 2711  N   SER A 217    16844  23631  14815   2339  -1621  -2456
ATOM   2712  CA  SER A 217      33.671 -29.325 163.214  1.00144.71           C  
ANISOU 2712  CA  SER A 217    16722  23479  14783   2352  -1665  -2476
ATOM   2713  C   SER A 217      33.648 -30.017 164.572  1.00145.44           C  
ANISOU 2713  C   SER A 217    16616  23442  15200   2054  -1527  -2492
ATOM   2714  O   SER A 217      33.646 -29.326 165.589  1.00143.97           O  
ANISOU 2714  O   SER A 217    16522  23118  15060   1973  -1485  -2339
ATOM   2715  CB  SER A 217      32.255 -29.099 162.703  1.00150.60           C  
ANISOU 2715  CB  SER A 217    17351  24428  15444   2641  -1871  -2788
ATOM   2716  OG  SER A 217      31.544 -28.264 163.604  1.00159.39           O  
ANISOU 2716  OG  SER A 217    18485  25479  16597   2669  -1913  -2778
ATOM   2717  H   SER A 217      34.088 -30.777 161.710  1.00  0.00           H  
ATOM   2718  HA  SER A 217      34.111 -28.340 163.370  1.00  0.00           H  
ATOM   2719  HB3 SER A 217      31.743 -30.057 162.616  1.00  0.00           H  
ATOM   2720  HB2 SER A 217      32.294 -28.625 161.722  1.00  0.00           H  
ATOM   2721  HG  SER A 217      30.652 -28.125 163.277  1.00  0.00           H  
ATOM   2722  N   PHE A 218      33.615 -31.362 164.597  1.00140.59           N  
ANISOU 2722  N   PHE A 218    15743  22868  14806   1903  -1448  -2677
ATOM   2723  CA  PHE A 218      33.558 -32.137 165.842  1.00138.31           C  
ANISOU 2723  CA  PHE A 218    15277  22452  14822   1642  -1292  -2707
ATOM   2724  C   PHE A 218      34.935 -32.454 166.442  1.00139.21           C  
ANISOU 2724  C   PHE A 218    15500  22385  15010   1394  -1117  -2419
ATOM   2725  O   PHE A 218      35.028 -32.830 167.611  1.00137.23           O  
ANISOU 2725  O   PHE A 218    15187  21995  14957   1203   -990  -2367
ATOM   2726  CB  PHE A 218      32.720 -33.414 165.655  1.00140.80           C  
ANISOU 2726  CB  PHE A 218    15253  22883  15359   1612  -1267  -3078
ATOM   2727  CG  PHE A 218      31.259 -33.134 165.393  1.00143.99           C  
ANISOU 2727  CG  PHE A 218    15500  23443  15766   1823  -1424  -3406
ATOM   2728  CD1 PHE A 218      30.373 -32.936 166.444  1.00146.72           C  
ANISOU 2728  CD1 PHE A 218    15745  23712  16288   1772  -1392  -3512
ATOM   2729  CD2 PHE A 218      30.771 -33.055 164.095  1.00148.03           C  
ANISOU 2729  CD2 PHE A 218    15967  24177  16100   2086  -1609  -3621
ATOM   2730  CE1 PHE A 218      29.025 -32.655 166.201  1.00149.42           C  
ANISOU 2730  CE1 PHE A 218    15929  24196  16649   1968  -1540  -3836
ATOM   2731  CE2 PHE A 218      29.423 -32.780 163.853  1.00152.72           C  
ANISOU 2731  CE2 PHE A 218    16403  24926  16697   2302  -1775  -3950
ATOM   2732  CZ  PHE A 218      28.558 -32.585 164.909  1.00150.58           C  
ANISOU 2732  CZ  PHE A 218    16017  24575  16624   2235  -1738  -4061
ATOM   2733  H   PHE A 218      33.629 -31.884 163.732  1.00  0.00           H  
ATOM   2734  HA  PHE A 218      33.032 -31.521 166.571  1.00  0.00           H  
ATOM   2735  HB3 PHE A 218      32.815 -34.042 166.541  1.00  0.00           H  
ATOM   2736  HB2 PHE A 218      33.130 -33.999 164.831  1.00  0.00           H  
ATOM   2737  HD1 PHE A 218      30.723 -32.998 167.464  1.00  0.00           H  
ATOM   2738  HD2 PHE A 218      31.436 -33.207 163.258  1.00  0.00           H  
ATOM   2739  HE1 PHE A 218      28.350 -32.493 167.028  1.00  0.00           H  
ATOM   2740  HE2 PHE A 218      29.058 -32.720 162.838  1.00  0.00           H  
ATOM   2741  HZ  PHE A 218      27.515 -32.377 164.722  1.00  0.00           H  
ATOM   2742  N   GLY A 219      35.981 -32.285 165.649  1.00135.42           N  
ANISOU 2742  N   GLY A 219    15185  21903  14366   1413  -1112  -2242
ATOM   2743  CA  GLY A 219      37.346 -32.534 166.085  1.00133.84           C  
ANISOU 2743  CA  GLY A 219    15084  21544  14225   1200   -965  -1989
ATOM   2744  C   GLY A 219      38.186 -31.279 166.205  1.00138.58           C  
ANISOU 2744  C   GLY A 219    15977  22022  14656   1220   -964  -1693
ATOM   2745  O   GLY A 219      39.358 -31.360 166.582  1.00137.36           O  
ANISOU 2745  O   GLY A 219    15906  21731  14554   1052   -852  -1493
ATOM   2746  H   GLY A 219      35.848 -31.971 164.698  1.00  0.00           H  
ATOM   2747  HA3 GLY A 219      37.826 -33.226 165.393  1.00  0.00           H  
ATOM   2748  HA2 GLY A 219      37.330 -33.052 167.044  1.00  0.00           H  
ATOM   2749  N   PHE A 220      37.608 -30.111 165.874  1.00136.71           N  
ANISOU 2749  N   PHE A 220    15894  21830  14221   1431  -1081  -1676
ATOM   2750  CA  PHE A 220      38.319 -28.838 165.980  1.00136.48           C  
ANISOU 2750  CA  PHE A 220    16148  21672  14035   1460  -1057  -1410
ATOM   2751  C   PHE A 220      37.477 -27.778 166.665  1.00139.85           C  
ANISOU 2751  C   PHE A 220    16648  22071  14416   1559  -1131  -1395
ATOM   2752  O   PHE A 220      37.894 -27.271 167.702  1.00138.06           O  
ANISOU 2752  O   PHE A 220    16501  21694  14262   1426  -1060  -1230
ATOM   2753  CB  PHE A 220      38.869 -28.352 164.619  1.00139.83           C  
ANISOU 2753  CB  PHE A 220    16782  22138  14210   1629  -1073  -1328
ATOM   2754  CG  PHE A 220      39.491 -26.969 164.630  1.00141.83           C  
ANISOU 2754  CG  PHE A 220    17341  22251  14299   1686  -1021  -1078
ATOM   2755  CD1 PHE A 220      40.748 -26.756 165.188  1.00143.85           C  
ANISOU 2755  CD1 PHE A 220    17693  22321  14641   1480   -872   -865
ATOM   2756  CD2 PHE A 220      38.826 -25.885 164.068  1.00145.80           C  
ANISOU 2756  CD2 PHE A 220    18030  22802  14564   1954  -1114  -1071
ATOM   2757  CE1 PHE A 220      41.322 -25.478 165.198  1.00145.12           C  
ANISOU 2757  CE1 PHE A 220    18121  22341  14678   1522   -798   -661
ATOM   2758  CE2 PHE A 220      39.400 -24.608 164.079  1.00148.97           C  
ANISOU 2758  CE2 PHE A 220    18722  23055  14826   2004  -1031   -842
ATOM   2759  CZ  PHE A 220      40.644 -24.414 164.643  1.00145.80           C  
ANISOU 2759  CZ  PHE A 220    18400  22462  14534   1778   -865   -644
ATOM   2760  H   PHE A 220      36.655 -30.096 165.541  1.00  0.00           H  
ATOM   2761  HA  PHE A 220      39.182 -29.014 166.621  1.00  0.00           H  
ATOM   2762  HB3 PHE A 220      38.072 -28.383 163.876  1.00  0.00           H  
ATOM   2763  HB2 PHE A 220      39.598 -29.072 164.247  1.00  0.00           H  
ATOM   2764  HD1 PHE A 220      41.294 -27.582 165.621  1.00  0.00           H  
ATOM   2765  HD2 PHE A 220      37.855 -26.023 163.616  1.00  0.00           H  
ATOM   2766  HE1 PHE A 220      42.295 -25.327 165.641  1.00  0.00           H  
ATOM   2767  HE2 PHE A 220      38.869 -23.773 163.646  1.00  0.00           H  
ATOM   2768  HZ  PHE A 220      41.087 -23.429 164.650  1.00  0.00           H  
ATOM   2769  N   ILE A 221      36.294 -27.462 166.103  1.00137.44           N  
ANISOU 2769  N   ILE A 221    16311  21916  13994   1796  -1278  -1580
ATOM   2770  CA  ILE A 221      35.394 -26.426 166.613  1.00137.39           C  
ANISOU 2770  CA  ILE A 221    16373  21903  13926   1926  -1366  -1589
ATOM   2771  C   ILE A 221      34.702 -26.849 167.937  1.00139.46           C  
ANISOU 2771  C   ILE A 221    16434  22115  14441   1768  -1339  -1696
ATOM   2772  O   ILE A 221      34.697 -26.049 168.872  1.00138.19           O  
ANISOU 2772  O   ILE A 221    16374  21832  14299   1714  -1312  -1559
ATOM   2773  CB  ILE A 221      34.408 -25.957 165.506  1.00142.70           C  
ANISOU 2773  CB  ILE A 221    17081  22761  14378   2259  -1543  -1764
ATOM   2774  CG1 ILE A 221      35.192 -25.298 164.346  1.00144.27           C  
ANISOU 2774  CG1 ILE A 221    17566  22958  14292   2430  -1535  -1594
ATOM   2775  CG2 ILE A 221      33.354 -24.980 166.049  1.00144.10           C  
ANISOU 2775  CG2 ILE A 221    17289  22946  14514   2401  -1647  -1816
ATOM   2776  CD1 ILE A 221      34.704 -25.643 162.935  1.00155.43           C  
ANISOU 2776  CD1 ILE A 221    18958  24580  15518   2705  -1674  -1797
ATOM   2777  H   ILE A 221      35.980 -27.952 165.278  1.00  0.00           H  
ATOM   2778  HA  ILE A 221      36.019 -25.566 166.853  1.00  0.00           H  
ATOM   2779  HB  ILE A 221      33.892 -26.834 165.115  1.00  0.00           H  
ATOM   2780 HG13 ILE A 221      36.248 -25.554 164.434  1.00  0.00           H  
ATOM   2781 HG12 ILE A 221      35.184 -24.216 164.475  1.00  0.00           H  
ATOM   2782 HG21 ILE A 221      32.687 -24.679 165.241  1.00  0.00           H  
ATOM   2783 HG22 ILE A 221      32.776 -25.468 166.834  1.00  0.00           H  
ATOM   2784 HG23 ILE A 221      33.850 -24.099 166.457  1.00  0.00           H  
ATOM   2785 HD11 ILE A 221      35.323 -25.128 162.200  1.00  0.00           H  
ATOM   2786 HD12 ILE A 221      34.774 -26.719 162.779  1.00  0.00           H  
ATOM   2787 HD13 ILE A 221      33.667 -25.327 162.821  1.00  0.00           H  
ATOM   2788  N   VAL A 222      34.163 -28.087 168.029  1.00135.38           N  
ANISOU 2788  N   VAL A 222    15643  21677  14119   1691  -1326  -1939
ATOM   2789  CA  VAL A 222      33.485 -28.599 169.235  1.00134.25           C  
ANISOU 2789  CA  VAL A 222    15312  21469  14228   1543  -1261  -2061
ATOM   2790  C   VAL A 222      34.421 -28.564 170.485  1.00136.06           C  
ANISOU 2790  C   VAL A 222    15635  21492  14572   1305  -1111  -1812
ATOM   2791  O   VAL A 222      34.001 -27.959 171.476  1.00134.83           O  
ANISOU 2791  O   VAL A 222    15519  21245  14467   1275  -1103  -1766
ATOM   2792  CB  VAL A 222      32.800 -29.980 169.014  1.00138.69           C  
ANISOU 2792  CB  VAL A 222    15569  22135  14990   1501  -1232  -2376
ATOM   2793  CG1 VAL A 222      32.470 -30.677 170.335  1.00137.33           C  
ANISOU 2793  CG1 VAL A 222    15247  21835  15098   1298  -1084  -2443
ATOM   2794  CG2 VAL A 222      31.540 -29.828 168.169  1.00140.73           C  
ANISOU 2794  CG2 VAL A 222    15701  22594  15177   1750  -1405  -2680
ATOM   2795  H   VAL A 222      34.212 -28.719 167.243  1.00  0.00           H  
ATOM   2796  HA  VAL A 222      32.679 -27.896 169.446  1.00  0.00           H  
ATOM   2797  HB  VAL A 222      33.496 -30.615 168.466  1.00  0.00           H  
ATOM   2798 HG11 VAL A 222      31.994 -31.636 170.131  1.00  0.00           H  
ATOM   2799 HG12 VAL A 222      33.388 -30.840 170.899  1.00  0.00           H  
ATOM   2800 HG13 VAL A 222      31.793 -30.052 170.917  1.00  0.00           H  
ATOM   2801 HG21 VAL A 222      31.077 -30.805 168.027  1.00  0.00           H  
ATOM   2802 HG22 VAL A 222      30.839 -29.165 168.676  1.00  0.00           H  
ATOM   2803 HG23 VAL A 222      31.801 -29.406 167.199  1.00  0.00           H  
ATOM   2804  N   PRO A 223      35.666 -29.130 170.485  1.00131.71           N  
ANISOU 2804  N   PRO A 223    15124  20866  14054   1150  -1003  -1657
ATOM   2805  CA  PRO A 223      36.511 -29.019 171.692  1.00129.70           C  
ANISOU 2805  CA  PRO A 223    14956  20431  13893    960   -889  -1446
ATOM   2806  C   PRO A 223      36.999 -27.592 171.945  1.00132.59           C  
ANISOU 2806  C   PRO A 223    15563  20708  14108   1001   -922  -1219
ATOM   2807  O   PRO A 223      37.178 -27.219 173.104  1.00131.40           O  
ANISOU 2807  O   PRO A 223    15467  20430  14029    901   -874  -1108
ATOM   2808  CB  PRO A 223      37.683 -29.970 171.417  1.00130.75           C  
ANISOU 2808  CB  PRO A 223    15058  20535  14086    822   -790  -1373
ATOM   2809  CG  PRO A 223      37.341 -30.700 170.179  1.00136.47           C  
ANISOU 2809  CG  PRO A 223    15652  21419  14782    914   -833  -1564
ATOM   2810  CD  PRO A 223      36.373 -29.869 169.420  1.00133.60           C  
ANISOU 2810  CD  PRO A 223    15334  21181  14248   1146   -984  -1671
ATOM   2811  HA  PRO A 223      35.953 -29.371 172.560  1.00  0.00           H  
ATOM   2812  HB3 PRO A 223      37.776 -30.678 172.241  1.00  0.00           H  
ATOM   2813  HB2 PRO A 223      38.591 -29.389 171.256  1.00  0.00           H  
ATOM   2814  HG3 PRO A 223      36.878 -31.653 170.436  1.00  0.00           H  
ATOM   2815  HG2 PRO A 223      38.242 -30.844 169.582  1.00  0.00           H  
ATOM   2816  HD2 PRO A 223      36.919 -29.163 168.794  1.00  0.00           H  
ATOM   2817  HD3 PRO A 223      35.667 -30.520 168.905  1.00  0.00           H  
ATOM   2818  N   LEU A 224      37.199 -26.800 170.864  1.00129.25           N  
ANISOU 2818  N   LEU A 224    15291  20344  13475   1158   -991  -1157
ATOM   2819  CA  LEU A 224      37.640 -25.399 170.907  1.00128.76           C  
ANISOU 2819  CA  LEU A 224    15471  20194  13258   1220   -997   -956
ATOM   2820  C   LEU A 224      36.580 -24.529 171.599  1.00132.46           C  
ANISOU 2820  C   LEU A 224    15967  20652  13710   1310  -1068   -990
ATOM   2821  O   LEU A 224      36.929 -23.705 172.451  1.00131.22           O  
ANISOU 2821  O   LEU A 224    15934  20367  13556   1244  -1026   -831
ATOM   2822  CB  LEU A 224      37.918 -24.900 169.470  1.00129.99           C  
ANISOU 2822  CB  LEU A 224    15786  20416  13187   1398  -1031   -911
ATOM   2823  CG  LEU A 224      38.707 -23.600 169.211  1.00134.81           C  
ANISOU 2823  CG  LEU A 224    16676  20910  13636   1451   -973   -686
ATOM   2824  CD1 LEU A 224      37.789 -22.449 168.856  1.00136.29           C  
ANISOU 2824  CD1 LEU A 224    17005  21139  13639   1688  -1065   -694
ATOM   2825  CD2 LEU A 224      39.726 -23.271 170.312  1.00135.48           C  
ANISOU 2825  CD2 LEU A 224    16813  20816  13850   1233   -855   -512
ATOM   2826  H   LEU A 224      37.043 -27.165 169.935  1.00  0.00           H  
ATOM   2827  HA  LEU A 224      38.565 -25.343 171.480  1.00  0.00           H  
ATOM   2828  HB3 LEU A 224      36.975 -24.853 168.926  1.00  0.00           H  
ATOM   2829  HB2 LEU A 224      38.375 -25.708 168.900  1.00  0.00           H  
ATOM   2830  HG  LEU A 224      39.297 -23.790 168.314  1.00  0.00           H  
ATOM   2831 HD11 LEU A 224      38.382 -21.551 168.681  1.00  0.00           H  
ATOM   2832 HD12 LEU A 224      37.229 -22.695 167.954  1.00  0.00           H  
ATOM   2833 HD13 LEU A 224      37.095 -22.271 169.677  1.00  0.00           H  
ATOM   2834 HD21 LEU A 224      40.244 -22.344 170.064  1.00  0.00           H  
ATOM   2835 HD22 LEU A 224      39.208 -23.153 171.264  1.00  0.00           H  
ATOM   2836 HD23 LEU A 224      40.451 -24.081 170.391  1.00  0.00           H  
ATOM   2837  N   LEU A 225      35.289 -24.748 171.247  1.00129.49           N  
ANISOU 2837  N   LEU A 225    15458  20411  13330   1456  -1175  -1216
ATOM   2838  CA  LEU A 225      34.119 -24.060 171.801  1.00129.40           C  
ANISOU 2838  CA  LEU A 225    15434  20409  13322   1554  -1253  -1300
ATOM   2839  C   LEU A 225      34.059 -24.283 173.314  1.00131.14           C  
ANISOU 2839  C   LEU A 225    15584  20495  13747   1354  -1164  -1267
ATOM   2840  O   LEU A 225      33.977 -23.315 174.072  1.00130.32           O  
ANISOU 2840  O   LEU A 225    15598  20296  13620   1346  -1162  -1150
ATOM   2841  CB  LEU A 225      32.839 -24.587 171.135  1.00130.84           C  
ANISOU 2841  CB  LEU A 225    15424  20771  13518   1719  -1373  -1606
ATOM   2842  CG  LEU A 225      31.778 -23.554 170.807  1.00136.81           C  
ANISOU 2842  CG  LEU A 225    16245  21609  14128   1966  -1519  -1692
ATOM   2843  CD1 LEU A 225      31.948 -23.031 169.389  1.00138.41           C  
ANISOU 2843  CD1 LEU A 225    16611  21924  14053   2217  -1615  -1661
ATOM   2844  CD2 LEU A 225      30.395 -24.143 170.975  1.00140.03           C  
ANISOU 2844  CD2 LEU A 225    16390  22127  14689   2025  -1597  -2023
ATOM   2845  H   LEU A 225      35.067 -25.438 170.544  1.00  0.00           H  
ATOM   2846  HA  LEU A 225      34.208 -22.992 171.603  1.00  0.00           H  
ATOM   2847  HB3 LEU A 225      32.402 -25.364 171.762  1.00  0.00           H  
ATOM   2848  HB2 LEU A 225      33.104 -25.131 170.228  1.00  0.00           H  
ATOM   2849  HG  LEU A 225      31.884 -22.718 171.499  1.00  0.00           H  
ATOM   2850 HD11 LEU A 225      31.175 -22.292 169.179  1.00  0.00           H  
ATOM   2851 HD12 LEU A 225      32.930 -22.568 169.287  1.00  0.00           H  
ATOM   2852 HD13 LEU A 225      31.861 -23.857 168.684  1.00  0.00           H  
ATOM   2853 HD21 LEU A 225      29.646 -23.388 170.735  1.00  0.00           H  
ATOM   2854 HD22 LEU A 225      30.278 -24.995 170.305  1.00  0.00           H  
ATOM   2855 HD23 LEU A 225      30.262 -24.471 172.006  1.00  0.00           H  
ATOM   2856  N   ILE A 226      34.170 -25.561 173.740  1.00126.24           N  
ANISOU 2856  N   ILE A 226    14787  19859  13319   1197  -1077  -1362
ATOM   2857  CA  ILE A 226      34.194 -26.003 175.136  1.00124.35           C  
ANISOU 2857  CA  ILE A 226    14491  19486  13271   1017   -967  -1337
ATOM   2858  C   ILE A 226      35.390 -25.361 175.858  1.00127.86           C  
ANISOU 2858  C   ILE A 226    15119  19787  13674    904   -908  -1068
ATOM   2859  O   ILE A 226      35.229 -24.884 176.980  1.00127.02           O  
ANISOU 2859  O   ILE A 226    15067  19574  13619    845   -880   -999
ATOM   2860  CB  ILE A 226      34.191 -27.560 175.198  1.00126.68           C  
ANISOU 2860  CB  ILE A 226    14586  19796  13752    903   -866  -1489
ATOM   2861  CG1 ILE A 226      32.805 -28.117 174.810  1.00127.95           C  
ANISOU 2861  CG1 ILE A 226    14533  20072  14009    997   -906  -1803
ATOM   2862  CG2 ILE A 226      34.645 -28.099 176.565  1.00126.01           C  
ANISOU 2862  CG2 ILE A 226    14505  19549  13825    720   -723  -1398
ATOM   2863  CD1 ILE A 226      32.809 -29.514 174.221  1.00134.35           C  
ANISOU 2863  CD1 ILE A 226    15143  20957  14947    947   -836  -1989
ATOM   2864  H   ILE A 226      34.246 -26.312 173.069  1.00  0.00           H  
ATOM   2865  HA  ILE A 226      33.282 -25.647 175.616  1.00  0.00           H  
ATOM   2866  HB  ILE A 226      34.904 -27.916 174.455  1.00  0.00           H  
ATOM   2867 HG13 ILE A 226      32.325 -27.433 174.111  1.00  0.00           H  
ATOM   2868 HG12 ILE A 226      32.151 -28.095 175.682  1.00  0.00           H  
ATOM   2869 HG21 ILE A 226      34.624 -29.189 176.552  1.00  0.00           H  
ATOM   2870 HG22 ILE A 226      35.660 -27.758 176.772  1.00  0.00           H  
ATOM   2871 HG23 ILE A 226      33.974 -27.732 177.342  1.00  0.00           H  
ATOM   2872 HD11 ILE A 226      31.788 -29.811 173.983  1.00  0.00           H  
ATOM   2873 HD12 ILE A 226      33.411 -29.524 173.312  1.00  0.00           H  
ATOM   2874 HD13 ILE A 226      33.231 -30.212 174.944  1.00  0.00           H  
ATOM   2875  N   MET A 227      36.561 -25.308 175.193  1.00124.95           N  
ANISOU 2875  N   MET A 227    14843  19417  13215    882   -890   -932
ATOM   2876  CA  MET A 227      37.782 -24.708 175.731  1.00124.30           C  
ANISOU 2876  CA  MET A 227    14914  19208  13107    779   -834   -712
ATOM   2877  C   MET A 227      37.641 -23.218 175.970  1.00130.35           C  
ANISOU 2877  C   MET A 227    15851  19919  13760    854   -873   -597
ATOM   2878  O   MET A 227      38.052 -22.745 177.024  1.00129.15           O  
ANISOU 2878  O   MET A 227    15762  19651  13657    759   -833   -490
ATOM   2879  CB  MET A 227      38.977 -24.978 174.820  1.00126.48           C  
ANISOU 2879  CB  MET A 227    15235  19495  13327    747   -796   -628
ATOM   2880  CG  MET A 227      39.693 -26.251 175.150  1.00129.12           C  
ANISOU 2880  CG  MET A 227    15455  19797  13806    594   -716   -638
ATOM   2881  SD  MET A 227      41.184 -26.429 174.158  1.00133.23           S  
ANISOU 2881  SD  MET A 227    16029  20316  14275    545   -666   -541
ATOM   2882  CE  MET A 227      40.531 -27.260 172.788  1.00130.99           C  
ANISOU 2882  CE  MET A 227    15629  20197  13943    658   -710   -717
ATOM   2883  H   MET A 227      36.632 -25.698 174.264  1.00  0.00           H  
ATOM   2884  HA  MET A 227      37.986 -25.179 176.692  1.00  0.00           H  
ATOM   2885  HB3 MET A 227      39.675 -24.143 174.882  1.00  0.00           H  
ATOM   2886  HB2 MET A 227      38.642 -25.009 173.783  1.00  0.00           H  
ATOM   2887  HG3 MET A 227      39.032 -27.098 174.966  1.00  0.00           H  
ATOM   2888  HG2 MET A 227      39.958 -26.255 176.207  1.00  0.00           H  
ATOM   2889  HE1 MET A 227      41.325 -27.452 172.066  1.00  0.00           H  
ATOM   2890  HE2 MET A 227      40.096 -28.206 173.110  1.00  0.00           H  
ATOM   2891  HE3 MET A 227      39.760 -26.646 172.324  1.00  0.00           H  
ATOM   2892  N   LEU A 228      37.054 -22.480 175.008  1.00129.84           N  
ANISOU 2892  N   LEU A 228    15862  19934  13537   1036   -948   -627
ATOM   2893  CA  LEU A 228      36.856 -21.034 175.128  1.00130.85           C  
ANISOU 2893  CA  LEU A 228    16165  20007  13544   1130   -972   -519
ATOM   2894  C   LEU A 228      35.896 -20.677 176.260  1.00136.00           C  
ANISOU 2894  C   LEU A 228    16776  20620  14278   1116  -1003   -568
ATOM   2895  O   LEU A 228      36.183 -19.739 177.005  1.00135.13           O  
ANISOU 2895  O   LEU A 228    16785  20402  14157   1073   -970   -438
ATOM   2896  CB  LEU A 228      36.401 -20.394 173.799  1.00132.54           C  
ANISOU 2896  CB  LEU A 228    16488  20320  13550   1363  -1044   -544
ATOM   2897  CG  LEU A 228      37.412 -20.335 172.639  1.00137.66           C  
ANISOU 2897  CG  LEU A 228    17264  20970  14071   1406   -989   -448
ATOM   2898  CD1 LEU A 228      36.747 -19.823 171.387  1.00139.54           C  
ANISOU 2898  CD1 LEU A 228    17614  21318  14089   1675  -1071   -499
ATOM   2899  CD2 LEU A 228      38.610 -19.445 172.966  1.00139.73           C  
ANISOU 2899  CD2 LEU A 228    17703  21065  14323   1299   -863   -238
ATOM   2900  H   LEU A 228      36.729 -22.922 174.160  1.00  0.00           H  
ATOM   2901  HA  LEU A 228      37.823 -20.598 175.379  1.00  0.00           H  
ATOM   2902  HB3 LEU A 228      36.025 -19.390 173.996  1.00  0.00           H  
ATOM   2903  HB2 LEU A 228      35.493 -20.890 173.456  1.00  0.00           H  
ATOM   2904  HG  LEU A 228      37.775 -21.345 172.447  1.00  0.00           H  
ATOM   2905 HD11 LEU A 228      37.475 -19.787 170.577  1.00  0.00           H  
ATOM   2906 HD12 LEU A 228      35.929 -20.489 171.111  1.00  0.00           H  
ATOM   2907 HD13 LEU A 228      36.355 -18.822 171.567  1.00  0.00           H  
ATOM   2908 HD21 LEU A 228      39.296 -19.433 172.119  1.00  0.00           H  
ATOM   2909 HD22 LEU A 228      38.265 -18.431 173.168  1.00  0.00           H  
ATOM   2910 HD23 LEU A 228      39.124 -19.835 173.845  1.00  0.00           H  
ATOM   2911  N   PHE A 229      34.780 -21.432 176.413  1.00134.43           N  
ANISOU 2911  N   PHE A 229    16401  20499  14176   1144  -1050   -767
ATOM   2912  CA  PHE A 229      33.810 -21.187 177.487  1.00135.02           C  
ANISOU 2912  CA  PHE A 229    16426  20526  14351   1124  -1060   -837
ATOM   2913  C   PHE A 229      34.437 -21.474 178.852  1.00138.72           C  
ANISOU 2913  C   PHE A 229    16901  20852  14954    929   -959   -736
ATOM   2914  O   PHE A 229      34.474 -20.581 179.699  1.00138.02           O  
ANISOU 2914  O   PHE A 229    16914  20668  14859    899   -948   -634
ATOM   2915  CB  PHE A 229      32.498 -21.987 177.300  1.00137.97           C  
ANISOU 2915  CB  PHE A 229    16593  21002  14827   1190  -1107  -1105
ATOM   2916  CG  PHE A 229      31.609 -21.592 176.136  1.00141.74           C  
ANISOU 2916  CG  PHE A 229    17048  21633  15175   1421  -1242  -1253
ATOM   2917  CD1 PHE A 229      31.169 -20.279 175.984  1.00145.91           C  
ANISOU 2917  CD1 PHE A 229    17720  22164  15556   1574  -1322  -1190
ATOM   2918  CD2 PHE A 229      31.147 -22.549 175.237  1.00145.00           C  
ANISOU 2918  CD2 PHE A 229    17287  22189  15618   1498  -1291  -1475
ATOM   2919  CE1 PHE A 229      30.339 -19.919 174.914  1.00148.46           C  
ANISOU 2919  CE1 PHE A 229    18034  22635  15739   1822  -1460  -1333
ATOM   2920  CE2 PHE A 229      30.317 -22.188 174.169  1.00149.52           C  
ANISOU 2920  CE2 PHE A 229    17836  22919  16058   1740  -1437  -1634
ATOM   2921  CZ  PHE A 229      29.915 -20.877 174.018  1.00148.40           C  
ANISOU 2921  CZ  PHE A 229    17854  22781  15750   1910  -1526  -1560
ATOM   2922  H   PHE A 229      34.594 -22.193 175.776  1.00  0.00           H  
ATOM   2923  HA  PHE A 229      33.554 -20.128 177.461  1.00  0.00           H  
ATOM   2924  HB3 PHE A 229      31.919 -21.947 178.223  1.00  0.00           H  
ATOM   2925  HB2 PHE A 229      32.733 -23.049 177.227  1.00  0.00           H  
ATOM   2926  HD1 PHE A 229      31.467 -19.524 176.696  1.00  0.00           H  
ATOM   2927  HD2 PHE A 229      31.428 -23.585 175.359  1.00  0.00           H  
ATOM   2928  HE1 PHE A 229      30.031 -18.891 174.791  1.00  0.00           H  
ATOM   2929  HE2 PHE A 229      29.991 -22.936 173.462  1.00  0.00           H  
ATOM   2930  HZ  PHE A 229      29.268 -20.601 173.198  1.00  0.00           H  
ATOM   2931  N   CYS A 230      34.994 -22.691 179.032  1.00135.27           N  
ANISOU 2931  N   CYS A 230    16367  20402  14626    811   -886   -762
ATOM   2932  CA  CYS A 230      35.619 -23.130 180.278  1.00134.18           C  
ANISOU 2932  CA  CYS A 230    16240  20141  14601    657   -794   -680
ATOM   2933  C   CYS A 230      36.845 -22.317 180.671  1.00138.54           C  
ANISOU 2933  C   CYS A 230    16945  20606  15087    594   -781   -478
ATOM   2934  O   CYS A 230      36.846 -21.780 181.772  1.00137.92           O  
ANISOU 2934  O   CYS A 230    16936  20434  15034    549   -766   -410
ATOM   2935  CB  CYS A 230      35.923 -24.622 180.253  1.00134.06           C  
ANISOU 2935  CB  CYS A 230    16094  20136  14705    574   -715   -762
ATOM   2936  SG  CYS A 230      34.453 -25.678 180.287  1.00138.58           S  
ANISOU 2936  SG  CYS A 230    16468  20755  15432    600   -671  -1030
ATOM   2937  H   CYS A 230      34.995 -23.363 178.278  1.00  0.00           H  
ATOM   2938  HA  CYS A 230      34.881 -22.977 181.065  1.00  0.00           H  
ATOM   2939  HB3 CYS A 230      36.568 -24.873 181.095  1.00  0.00           H  
ATOM   2940  HB2 CYS A 230      36.515 -24.855 179.368  1.00  0.00           H  
ATOM   2941  HG  CYS A 230      34.825 -26.961 180.262  1.00  0.00           H  
ATOM   2942  N   TYR A 231      37.867 -22.200 179.795  1.00136.00           N  
ANISOU 2942  N   TYR A 231    16673  20311  14689    593   -780   -396
ATOM   2943  CA  TYR A 231      39.081 -21.434 180.118  1.00136.01           C  
ANISOU 2943  CA  TYR A 231    16797  20223  14656    526   -751   -237
ATOM   2944  C   TYR A 231      38.836 -19.939 180.314  1.00140.96           C  
ANISOU 2944  C   TYR A 231    17560  20799  15198    583   -771   -157
ATOM   2945  O   TYR A 231      39.493 -19.324 181.159  1.00139.68           O  
ANISOU 2945  O   TYR A 231    17468  20540  15063    507   -741    -67
ATOM   2946  CB  TYR A 231      40.216 -21.665 179.111  1.00137.64           C  
ANISOU 2946  CB  TYR A 231    17025  20453  14821    506   -720   -186
ATOM   2947  CG  TYR A 231      40.887 -23.017 179.226  1.00139.35           C  
ANISOU 2947  CG  TYR A 231    17128  20678  15140    408   -680   -221
ATOM   2948  CD1 TYR A 231      41.491 -23.421 180.416  1.00140.75           C  
ANISOU 2948  CD1 TYR A 231    17289  20775  15415    304   -649   -185
ATOM   2949  CD2 TYR A 231      40.985 -23.864 178.127  1.00140.56           C  
ANISOU 2949  CD2 TYR A 231    17201  20921  15285    431   -674   -291
ATOM   2950  CE1 TYR A 231      42.123 -24.659 180.523  1.00141.46           C  
ANISOU 2950  CE1 TYR A 231    17289  20869  15589    233   -609   -211
ATOM   2951  CE2 TYR A 231      41.633 -25.094 178.216  1.00141.09           C  
ANISOU 2951  CE2 TYR A 231    17166  20990  15450    340   -627   -318
ATOM   2952  CZ  TYR A 231      42.196 -25.491 179.418  1.00148.43           C  
ANISOU 2952  CZ  TYR A 231    18087  21835  16475    244   -592   -275
ATOM   2953  OH  TYR A 231      42.839 -26.701 179.508  1.00149.61           O  
ANISOU 2953  OH  TYR A 231    18151  21984  16712    173   -543   -297
ATOM   2954  H   TYR A 231      37.810 -22.645 178.890  1.00  0.00           H  
ATOM   2955  HA  TYR A 231      39.438 -21.814 181.075  1.00  0.00           H  
ATOM   2956  HB3 TYR A 231      40.964 -20.880 179.223  1.00  0.00           H  
ATOM   2957  HB2 TYR A 231      39.832 -21.537 178.099  1.00  0.00           H  
ATOM   2958  HD1 TYR A 231      41.475 -22.770 181.278  1.00  0.00           H  
ATOM   2959  HD2 TYR A 231      40.554 -23.573 177.181  1.00  0.00           H  
ATOM   2960  HE1 TYR A 231      42.553 -24.966 181.465  1.00  0.00           H  
ATOM   2961  HE2 TYR A 231      41.696 -25.735 177.349  1.00  0.00           H  
ATOM   2962  HH  TYR A 231      42.798 -27.149 178.660  1.00  0.00           H  
ATOM   2963  N   GLY A 232      37.894 -19.386 179.546  1.00139.36           N  
ANISOU 2963  N   GLY A 232    17391  20664  14896    726   -823   -202
ATOM   2964  CA  GLY A 232      37.515 -17.979 179.606  1.00140.06           C  
ANISOU 2964  CA  GLY A 232    17615  20710  14891    808   -838   -132
ATOM   2965  C   GLY A 232      36.909 -17.594 180.940  1.00144.09           C  
ANISOU 2965  C   GLY A 232    18120  21150  15477    759   -846   -136
ATOM   2966  O   GLY A 232      37.407 -16.678 181.605  1.00143.64           O  
ANISOU 2966  O   GLY A 232    18162  20996  15417    706   -810    -31
ATOM   2967  H   GLY A 232      37.396 -19.950 178.873  1.00  0.00           H  
ATOM   2968  HA3 GLY A 232      36.804 -17.761 178.809  1.00  0.00           H  
ATOM   2969  HA2 GLY A 232      38.391 -17.359 179.414  1.00  0.00           H  
ATOM   2970  N   PHE A 233      35.856 -18.329 181.358  1.00140.41           N  
ANISOU 2970  N   PHE A 233    17532  20724  15093    767   -879   -270
ATOM   2971  CA  PHE A 233      35.158 -18.094 182.620  1.00139.73           C  
ANISOU 2971  CA  PHE A 233    17439  20564  15088    724   -872   -290
ATOM   2972  C   PHE A 233      35.970 -18.520 183.856  1.00142.64           C  
ANISOU 2972  C   PHE A 233    17815  20831  15550    577   -809   -224
ATOM   2973  O   PHE A 233      35.681 -18.034 184.951  1.00142.24           O  
ANISOU 2973  O   PHE A 233    17813  20699  15534    541   -796   -195
ATOM   2974  CB  PHE A 233      33.751 -18.711 182.607  1.00142.02           C  
ANISOU 2974  CB  PHE A 233    17600  20911  15449    785   -902   -475
ATOM   2975  CG  PHE A 233      32.812 -18.056 181.613  1.00144.84           C  
ANISOU 2975  CG  PHE A 233    17959  21367  15706    959   -992   -556
ATOM   2976  CD1 PHE A 233      32.693 -16.670 181.547  1.00147.24           C  
ANISOU 2976  CD1 PHE A 233    18406  21643  15896   1043  -1025   -457
ATOM   2977  CD2 PHE A 233      32.052 -18.824 180.739  1.00148.89           C  
ANISOU 2977  CD2 PHE A 233    18331  22003  16237   1054  -1044   -744
ATOM   2978  CE1 PHE A 233      31.837 -16.067 180.621  1.00151.22           C  
ANISOU 2978  CE1 PHE A 233    18930  22240  16286   1236  -1115   -530
ATOM   2979  CE2 PHE A 233      31.196 -18.219 179.813  1.00150.97           C  
ANISOU 2979  CE2 PHE A 233    18599  22373  16391   1247  -1150   -836
ATOM   2980  CZ  PHE A 233      31.092 -16.845 179.764  1.00150.25           C  
ANISOU 2980  CZ  PHE A 233    18668  22251  16168   1345  -1187   -722
ATOM   2981  H   PHE A 233      35.512 -19.088 180.787  1.00  0.00           H  
ATOM   2982  HA  PHE A 233      35.020 -17.016 182.699  1.00  0.00           H  
ATOM   2983  HB3 PHE A 233      33.320 -18.650 183.606  1.00  0.00           H  
ATOM   2984  HB2 PHE A 233      33.825 -19.776 182.387  1.00  0.00           H  
ATOM   2985  HD1 PHE A 233      33.266 -16.046 182.217  1.00  0.00           H  
ATOM   2986  HD2 PHE A 233      32.118 -19.902 180.770  1.00  0.00           H  
ATOM   2987  HE1 PHE A 233      31.760 -14.991 180.578  1.00  0.00           H  
ATOM   2988  HE2 PHE A 233      30.616 -18.828 179.136  1.00  0.00           H  
ATOM   2989  HZ  PHE A 233      30.426 -16.379 179.053  1.00  0.00           H  
ATOM   2990  N   THR A 234      37.002 -19.378 183.690  1.00138.46           N  
ANISOU 2990  N   THR A 234    17248  20309  15053    506   -775   -201
ATOM   2991  CA  THR A 234      37.884 -19.748 184.804  1.00137.33           C  
ANISOU 2991  CA  THR A 234    17123  20082  14976    400   -733   -142
ATOM   2992  C   THR A 234      38.880 -18.617 185.009  1.00140.45           C  
ANISOU 2992  C   THR A 234    17624  20420  15322    366   -737    -24
ATOM   2993  O   THR A 234      39.148 -18.251 186.151  1.00139.61           O  
ANISOU 2993  O   THR A 234    17564  20236  15244    317   -732     16
ATOM   2994  CB  THR A 234      38.603 -21.086 184.593  1.00145.54           C  
ANISOU 2994  CB  THR A 234    18079  21148  16071    348   -697   -170
ATOM   2995  OG1 THR A 234      39.266 -21.090 183.334  1.00145.93           O  
ANISOU 2995  OG1 THR A 234    18116  21267  16065    367   -710   -152
ATOM   2996  CG2 THR A 234      37.683 -22.275 184.728  1.00144.22           C  
ANISOU 2996  CG2 THR A 234    17808  20999  15990    356   -653   -294
ATOM   2997  H   THR A 234      37.182 -19.782 182.782  1.00  0.00           H  
ATOM   2998  HA  THR A 234      37.275 -19.830 185.704  1.00  0.00           H  
ATOM   2999  HB  THR A 234      39.367 -21.173 185.366  1.00  0.00           H  
ATOM   3000  HG1 THR A 234      39.713 -21.930 183.210  1.00  0.00           H  
ATOM   3001 HG21 THR A 234      38.249 -23.193 184.568  1.00  0.00           H  
ATOM   3002 HG22 THR A 234      37.248 -22.286 185.727  1.00  0.00           H  
ATOM   3003 HG23 THR A 234      36.887 -22.205 183.986  1.00  0.00           H  
ATOM   3004  N   LEU A 235      39.399 -18.041 183.895  1.00137.13           N  
ANISOU 3004  N   LEU A 235    17246  20031  14828    399   -735     21
ATOM   3005  CA  LEU A 235      40.337 -16.915 183.903  1.00137.00           C  
ANISOU 3005  CA  LEU A 235    17325  19946  14781    366   -702    113
ATOM   3006  C   LEU A 235      39.699 -15.698 184.561  1.00140.67           C  
ANISOU 3006  C   LEU A 235    17876  20353  15219    394   -707    149
ATOM   3007  O   LEU A 235      40.362 -15.003 185.333  1.00140.20           O  
ANISOU 3007  O   LEU A 235    17862  20215  15192    328   -683    194
ATOM   3008  CB  LEU A 235      40.776 -16.561 182.476  1.00137.74           C  
ANISOU 3008  CB  LEU A 235    17471  20070  14794    420   -665    147
ATOM   3009  CG  LEU A 235      42.227 -16.859 182.122  1.00142.51           C  
ANISOU 3009  CG  LEU A 235    18063  20643  15440    336   -607    175
ATOM   3010  CD1 LEU A 235      42.413 -16.899 180.621  1.00143.58           C  
ANISOU 3010  CD1 LEU A 235    18243  20819  15491    405   -566    191
ATOM   3011  CD2 LEU A 235      43.180 -15.841 182.745  1.00144.87           C  
ANISOU 3011  CD2 LEU A 235    18423  20834  15786    259   -550    225
ATOM   3012  H   LEU A 235      39.143 -18.387 182.981  1.00  0.00           H  
ATOM   3013  HA  LEU A 235      41.218 -17.200 184.478  1.00  0.00           H  
ATOM   3014  HB3 LEU A 235      40.569 -15.507 182.288  1.00  0.00           H  
ATOM   3015  HB2 LEU A 235      40.122 -17.064 181.764  1.00  0.00           H  
ATOM   3016  HG  LEU A 235      42.477 -17.843 182.520  1.00  0.00           H  
ATOM   3017 HD11 LEU A 235      43.456 -17.113 180.389  1.00  0.00           H  
ATOM   3018 HD12 LEU A 235      41.780 -17.678 180.197  1.00  0.00           H  
ATOM   3019 HD13 LEU A 235      42.137 -15.935 180.194  1.00  0.00           H  
ATOM   3020 HD21 LEU A 235      44.206 -16.087 182.470  1.00  0.00           H  
ATOM   3021 HD22 LEU A 235      42.936 -14.843 182.380  1.00  0.00           H  
ATOM   3022 HD23 LEU A 235      43.080 -15.865 183.830  1.00  0.00           H  
ATOM   3023  N   ARG A 236      38.397 -15.472 184.270  1.00137.16           N  
ANISOU 3023  N   ARG A 236    17439  19951  14725    493   -744    110
ATOM   3024  CA  ARG A 236      37.564 -14.397 184.805  1.00137.14           C  
ANISOU 3024  CA  ARG A 236    17508  19903  14695    536   -755    130
ATOM   3025  C   ARG A 236      37.581 -14.420 186.339  1.00140.47           C  
ANISOU 3025  C   ARG A 236    17922  20249  15202    445   -753    132
ATOM   3026  O   ARG A 236      37.913 -13.403 186.951  1.00140.10           O  
ANISOU 3026  O   ARG A 236    17952  20129  15153    411   -730    192
ATOM   3027  CB  ARG A 236      36.133 -14.501 184.227  1.00138.15           C  
ANISOU 3027  CB  ARG A 236    17600  20109  14779    662   -812     43
ATOM   3028  CG  ARG A 236      35.071 -13.667 184.942  1.00150.26           C  
ANISOU 3028  CG  ARG A 236    19171  21600  16319    698   -834     30
ATOM   3029  CD  ARG A 236      33.878 -13.343 184.061  1.00162.80           C  
ANISOU 3029  CD  ARG A 236    20760  23268  17830    860   -895    -40
ATOM   3030  NE  ARG A 236      33.986 -12.000 183.488  1.00174.14           N  
ANISOU 3030  NE  ARG A 236    22346  24676  19143    954   -877     62
ATOM   3031  CZ  ARG A 236      32.951 -11.245 183.129  1.00190.47           C  
ANISOU 3031  CZ  ARG A 236    24465  26775  21132   1102   -925     35
ATOM   3032  NH1 ARG A 236      31.709 -11.689 183.280  1.00178.75           N  
ANISOU 3032  NH1 ARG A 236    22869  25355  19692   1167  -1005   -112
ATOM   3033  NH2 ARG A 236      33.151 -10.036 182.619  1.00178.01           N1+
ANISOU 3033  NH2 ARG A 236    23048  25154  19436   1192   -882    145
ATOM   3034  H   ARG A 236      37.911 -16.079 183.625  1.00  0.00           H  
ATOM   3035  HA  ARG A 236      37.990 -13.448 184.479  1.00  0.00           H  
ATOM   3036  HB3 ARG A 236      35.824 -15.546 184.217  1.00  0.00           H  
ATOM   3037  HB2 ARG A 236      36.151 -14.232 183.171  1.00  0.00           H  
ATOM   3038  HG3 ARG A 236      35.519 -12.740 185.300  1.00  0.00           H  
ATOM   3039  HG2 ARG A 236      34.731 -14.199 185.831  1.00  0.00           H  
ATOM   3040  HD3 ARG A 236      32.963 -13.414 184.649  1.00  0.00           H  
ATOM   3041  HD2 ARG A 236      33.811 -14.076 183.257  1.00  0.00           H  
ATOM   3042  HE  ARG A 236      34.928 -11.654 183.371  1.00  0.00           H  
ATOM   3043 HH12 ARG A 236      30.929 -11.110 183.005  1.00  0.00           H  
ATOM   3044 HH11 ARG A 236      31.544 -12.606 183.670  1.00  0.00           H  
ATOM   3045 HH22 ARG A 236      32.363  -9.466 182.348  1.00  0.00           H  
ATOM   3046 HH21 ARG A 236      34.091  -9.686 182.502  1.00  0.00           H  
ATOM   3047  N   THR A 237      37.285 -15.588 186.949  1.00136.70           N  
ANISOU 3047  N   THR A 237    17362  19782  14796    410   -763     63
ATOM   3048  CA  THR A 237      37.287 -15.743 188.409  1.00136.12           C  
ANISOU 3048  CA  THR A 237    17304  19632  14784    348   -752     64
ATOM   3049  C   THR A 237      38.703 -15.879 188.974  1.00140.16           C  
ANISOU 3049  C   THR A 237    17830  20107  15316    274   -745    110
ATOM   3050  O   THR A 237      38.885 -15.698 190.180  1.00139.51           O  
ANISOU 3050  O   THR A 237    17791  19962  15256    243   -749    122
ATOM   3051  CB  THR A 237      36.352 -16.866 188.883  1.00142.84           C  
ANISOU 3051  CB  THR A 237    18089  20482  15701    358   -731    -29
ATOM   3052  OG1 THR A 237      36.705 -18.093 188.250  1.00143.04           O  
ANISOU 3052  OG1 THR A 237    18030  20566  15753    352   -716    -75
ATOM   3053  CG2 THR A 237      34.882 -16.542 188.658  1.00141.41           C  
ANISOU 3053  CG2 THR A 237    17884  20317  15527    425   -742   -106
ATOM   3054  H   THR A 237      37.050 -16.401 186.397  1.00  0.00           H  
ATOM   3055  HA  THR A 237      36.883 -14.816 188.816  1.00  0.00           H  
ATOM   3056  HB  THR A 237      36.503 -16.992 189.955  1.00  0.00           H  
ATOM   3057  HG1 THR A 237      36.117 -18.790 188.551  1.00  0.00           H  
ATOM   3058 HG21 THR A 237      34.269 -17.371 189.012  1.00  0.00           H  
ATOM   3059 HG22 THR A 237      34.621 -15.637 189.207  1.00  0.00           H  
ATOM   3060 HG23 THR A 237      34.703 -16.386 187.594  1.00  0.00           H  
ATOM   3061  N   LEU A 238      39.655 -16.252 188.134  1.00137.46           N  
ANISOU 3061  N   LEU A 238    17455  19806  14968    255   -739    124
ATOM   3062  CA  LEU A 238      41.026 -16.367 188.582  1.00137.86           C  
ANISOU 3062  CA  LEU A 238    17498  19829  15053    190   -741    140
ATOM   3063  C   LEU A 238      41.543 -14.986 188.909  1.00144.03           C  
ANISOU 3063  C   LEU A 238    18338  20553  15832    157   -725    178
ATOM   3064  O   LEU A 238      42.244 -14.779 189.889  1.00143.80           O  
ANISOU 3064  O   LEU A 238    18304  20489  15845    112   -743    161
ATOM   3065  CB  LEU A 238      41.898 -17.028 187.526  1.00137.92           C  
ANISOU 3065  CB  LEU A 238    17437  19889  15077    170   -729    127
ATOM   3066  CG  LEU A 238      41.805 -18.552 187.495  1.00142.26           C  
ANISOU 3066  CG  LEU A 238    17920  20468  15664    170   -735     83
ATOM   3067  CD1 LEU A 238      43.018 -19.122 186.783  1.00142.59           C  
ANISOU 3067  CD1 LEU A 238    17896  20552  15729    139   -724     75
ATOM   3068  CD2 LEU A 238      41.720 -19.115 188.903  1.00144.02           C  
ANISOU 3068  CD2 LEU A 238    18173  20637  15910    165   -756     76
ATOM   3069  H   LEU A 238      39.427 -16.459 187.172  1.00  0.00           H  
ATOM   3070  HA  LEU A 238      41.050 -16.974 189.487  1.00  0.00           H  
ATOM   3071  HB3 LEU A 238      42.936 -16.733 187.678  1.00  0.00           H  
ATOM   3072  HB2 LEU A 238      41.640 -16.630 186.544  1.00  0.00           H  
ATOM   3073  HG  LEU A 238      40.908 -18.839 186.946  1.00  0.00           H  
ATOM   3074 HD11 LEU A 238      42.950 -20.210 186.762  1.00  0.00           H  
ATOM   3075 HD12 LEU A 238      43.053 -18.741 185.762  1.00  0.00           H  
ATOM   3076 HD13 LEU A 238      43.923 -18.825 187.313  1.00  0.00           H  
ATOM   3077 HD21 LEU A 238      41.655 -20.202 188.857  1.00  0.00           H  
ATOM   3078 HD22 LEU A 238      42.610 -18.829 189.464  1.00  0.00           H  
ATOM   3079 HD23 LEU A 238      40.835 -18.719 189.400  1.00  0.00           H  
ATOM   3080  N   PHE A 239      41.177 -14.039 188.061  1.00142.45           N  
ANISOU 3080  N   PHE A 239    18195  20343  15585    189   -687    217
ATOM   3081  CA  PHE A 239      41.582 -12.651 188.205  1.00143.58           C  
ANISOU 3081  CA  PHE A 239    18405  20414  15734    160   -635    252
ATOM   3082  C   PHE A 239      41.054 -11.993 189.469  1.00148.33           C  
ANISOU 3082  C   PHE A 239    19043  20964  16352    145   -661    249
ATOM   3083  O   PHE A 239      41.735 -11.183 190.092  1.00148.55           O  
ANISOU 3083  O   PHE A 239    19088  20932  16421     92   -634    244
ATOM   3084  CB  PHE A 239      41.104 -11.843 187.002  1.00146.19           C  
ANISOU 3084  CB  PHE A 239    18817  20739  15989    228   -571    306
ATOM   3085  CG  PHE A 239      42.031 -11.897 185.827  1.00148.57           C  
ANISOU 3085  CG  PHE A 239    19133  21034  16281    222   -492    324
ATOM   3086  CD1 PHE A 239      43.060 -10.983 185.702  1.00152.42           C  
ANISOU 3086  CD1 PHE A 239    19644  21435  16833    146   -395    327
ATOM   3087  CD2 PHE A 239      41.865 -12.851 184.843  1.00150.98           C  
ANISOU 3087  CD2 PHE A 239    19433  21414  16519    294   -501    327
ATOM   3088  CE1 PHE A 239      43.913 -11.021 184.620  1.00154.11           C  
ANISOU 3088  CE1 PHE A 239    19883  21621  17050    136   -293    339
ATOM   3089  CE2 PHE A 239      42.714 -12.896 183.757  1.00154.53           C  
ANISOU 3089  CE2 PHE A 239    19916  21846  16951    294   -415    350
ATOM   3090  CZ  PHE A 239      43.740 -11.979 183.645  1.00153.29           C  
ANISOU 3090  CZ  PHE A 239    19792  21586  16863    212   -303    360
ATOM   3091  H   PHE A 239      40.590 -14.268 187.271  1.00  0.00           H  
ATOM   3092  HA  PHE A 239      42.671 -12.614 188.230  1.00  0.00           H  
ATOM   3093  HB3 PHE A 239      40.957 -10.805 187.299  1.00  0.00           H  
ATOM   3094  HB2 PHE A 239      40.117 -12.194 186.700  1.00  0.00           H  
ATOM   3095  HD1 PHE A 239      43.204 -10.226 186.458  1.00  0.00           H  
ATOM   3096  HD2 PHE A 239      41.064 -13.572 184.919  1.00  0.00           H  
ATOM   3097  HE1 PHE A 239      44.714 -10.301 184.538  1.00  0.00           H  
ATOM   3098  HE2 PHE A 239      42.576 -13.648 182.995  1.00  0.00           H  
ATOM   3099  HZ  PHE A 239      44.406 -12.011 182.796  1.00  0.00           H  
ATOM   3100  N   LYS A 240      39.828 -12.340 189.830  1.00144.67           N  
ANISOU 3100  N   LYS A 240    18584  20517  15868    189   -705    239
ATOM   3101  CA  LYS A 240      39.143 -11.745 190.971  1.00144.29           C  
ANISOU 3101  CA  LYS A 240    18580  20415  15828    184   -723    237
ATOM   3102  C   LYS A 240      39.752 -11.890 192.365  1.00148.90           C  
ANISOU 3102  C   LYS A 240    19154  20971  16450    142   -759    204
ATOM   3103  O   LYS A 240      39.707 -10.938 193.143  1.00148.88           O  
ANISOU 3103  O   LYS A 240    19195  20916  16457    119   -764    204
ATOM   3104  CB  LYS A 240      37.688 -12.221 191.000  1.00145.84           C  
ANISOU 3104  CB  LYS A 240    18777  20627  16010    241   -738    214
ATOM   3105  CG  LYS A 240      36.905 -11.860 189.750  1.00155.48           C  
ANISOU 3105  CG  LYS A 240    20021  21874  17181    312   -726    230
ATOM   3106  CD  LYS A 240      35.508 -12.456 189.775  1.00162.66           C  
ANISOU 3106  CD  LYS A 240    20872  22835  18096    375   -751    159
ATOM   3107  CE  LYS A 240      34.743 -12.133 188.502  1.00170.13           C  
ANISOU 3107  CE  LYS A 240    21828  23838  18974    478   -766    153
ATOM   3108  NZ  LYS A 240      33.374 -12.719 188.510  1.00176.44           N1+
ANISOU 3108  NZ  LYS A 240    22534  24711  19796    540   -800     44
ATOM   3109  H   LYS A 240      39.328 -13.045 189.307  1.00  0.00           H  
ATOM   3110  HA  LYS A 240      39.104 -10.674 190.771  1.00  0.00           H  
ATOM   3111  HB3 LYS A 240      37.188 -11.803 191.873  1.00  0.00           H  
ATOM   3112  HB2 LYS A 240      37.664 -13.301 191.143  1.00  0.00           H  
ATOM   3113  HG3 LYS A 240      37.438 -12.222 188.871  1.00  0.00           H  
ATOM   3114  HG2 LYS A 240      36.835 -10.775 189.666  1.00  0.00           H  
ATOM   3115  HD3 LYS A 240      34.963 -12.066 190.635  1.00  0.00           H  
ATOM   3116  HD2 LYS A 240      35.577 -13.537 189.892  1.00  0.00           H  
ATOM   3117  HE3 LYS A 240      35.295 -12.512 187.642  1.00  0.00           H  
ATOM   3118  HE2 LYS A 240      34.674 -11.051 188.385  1.00  0.00           H  
ATOM   3119  HZ1 LYS A 240      32.901 -12.482 187.650  1.00  0.00           H  
ATOM   3120  HZ2 LYS A 240      33.438 -13.724 188.593  1.00  0.00           H  
ATOM   3121  HZ3 LYS A 240      32.854 -12.349 189.293  1.00  0.00           H  
ATOM   3122  N   ALA A 241      40.309 -13.048 192.704  1.00145.33           N  
ANISOU 3122  N   ALA A 241    18651  20556  16011    144   -786    173
ATOM   3123  CA  ALA A 241      40.848 -13.209 194.052  1.00170.94           C  
ANISOU 3123  CA  ALA A 241    21898  23784  19266    143   -832    138
ATOM   3124  C   ALA A 241      42.306 -12.807 194.244  1.00187.07           C  
ANISOU 3124  C   ALA A 241    23911  25821  21345     99   -857    101
ATOM   3125  O   ALA A 241      43.219 -13.487 193.787  1.00142.79           O  
ANISOU 3125  O   ALA A 241    18280  20205  15768     54   -811    106
ATOM   3126  CB  ALA A 241      40.631 -14.637 194.535  1.00 30.00           C  
ATOM   3127  H   ALA A 241      40.355 -13.802 192.033  1.00  0.00           H  
ATOM   3128  HA  ALA A 241      40.258 -12.565 194.704  1.00  0.00           H  
ATOM   3129  HB1 ALA A 241      41.036 -14.746 195.541  1.00  0.00           H  
ATOM   3130  HB2 ALA A 241      39.564 -14.859 194.548  1.00  0.00           H  
ATOM   3131  HB3 ALA A 241      41.137 -15.329 193.862  1.00  0.00           H  
ATOM   3132  N   GLY A 244      40.355 -19.061 198.031  1.00164.46           N  
ANISOU 3132  N   GLY A 244    21405  22781  18300    467   -751    100
ATOM   3133  CA  GLY A 244      41.241 -20.177 197.744  1.00163.48           C  
ANISOU 3133  CA  GLY A 244    21224  22696  18194    486   -726     91
ATOM   3134  C   GLY A 244      41.887 -19.917 196.402  1.00164.72           C  
ANISOU 3134  C   GLY A 244    21236  22956  18394    416   -798     76
ATOM   3135  O   GLY A 244      41.226 -19.463 195.472  1.00163.80           O  
ANISOU 3135  O   GLY A 244    21040  22872  18325    343   -778     78
ATOM   3136  H   GLY A 244      39.368 -19.227 198.170  1.00  0.00           H  
ATOM   3137  HA3 GLY A 244      40.660 -21.098 197.695  1.00  0.00           H  
ATOM   3138  HA2 GLY A 244      42.012 -20.235 198.512  1.00  0.00           H  
ATOM   3139  N   GLN A 245      43.184 -20.185 196.298  1.00159.75           N  
ANISOU 3139  N   GLN A 245    20578  22374  17748    448   -878     53
ATOM   3140  CA  GLN A 245      43.901 -19.912 195.058  1.00158.45           C  
ANISOU 3140  CA  GLN A 245    20280  22288  17637    379   -931     27
ATOM   3141  C   GLN A 245      44.650 -21.085 194.417  1.00159.23           C  
ANISOU 3141  C   GLN A 245    20308  22425  17767    375   -891     25
ATOM   3142  O   GLN A 245      45.458 -21.747 195.059  1.00159.00           O  
ANISOU 3142  O   GLN A 245    20314  22389  17710    453   -894     18
ATOM   3143  CB  GLN A 245      44.840 -18.719 195.308  1.00160.55           C  
ANISOU 3143  CB  GLN A 245    20520  22582  17899    396  -1045    -32
ATOM   3144  CG  GLN A 245      46.124 -18.657 194.500  1.00175.99           C  
ANISOU 3144  CG  GLN A 245    22361  24576  19933    291  -1061    -65
ATOM   3145  CD  GLN A 245      47.238 -17.992 195.278  1.00196.16           C  
ANISOU 3145  CD  GLN A 245    24941  27094  22495    231  -1021    -33
ATOM   3146  OE1 GLN A 245      48.407 -18.351 195.143  1.00192.21           O  
ANISOU 3146  OE1 GLN A 245    24484  26565  21982    240  -1057    -57
ATOM   3147  NE2 GLN A 245      46.878 -17.026 196.113  1.00187.75           N  
ANISOU 3147  NE2 GLN A 245    23854  26036  21447    181   -948     16
ATOM   3148  H   GLN A 245      43.682 -20.581 197.082  1.00  0.00           H  
ATOM   3149  HA  GLN A 245      43.158 -19.580 194.333  1.00  0.00           H  
ATOM   3150  HB3 GLN A 245      45.083 -18.671 196.370  1.00  0.00           H  
ATOM   3151  HB2 GLN A 245      44.285 -17.791 195.169  1.00  0.00           H  
ATOM   3152  HG3 GLN A 245      45.946 -18.104 193.578  1.00  0.00           H  
ATOM   3153  HG2 GLN A 245      46.427 -19.667 194.223  1.00  0.00           H  
ATOM   3154 HE22 GLN A 245      47.577 -16.545 196.660  1.00  0.00           H  
ATOM   3155 HE21 GLN A 245      45.905 -16.772 196.202  1.00  0.00           H  
ATOM   3156  N   LYS A 246      44.372 -21.314 193.136  1.00153.13           N  
ANISOU 3156  N   LYS A 246    19445  21693  17046    296   -850     32
ATOM   3157  CA  LYS A 246      45.038 -22.345 192.358  1.00151.56           C  
ANISOU 3157  CA  LYS A 246    19160  21540  16885    273   -807     25
ATOM   3158  C   LYS A 246      45.817 -21.596 191.295  1.00154.00           C  
ANISOU 3158  C   LYS A 246    19376  21904  17235    198   -840     12
ATOM   3159  O   LYS A 246      46.799 -22.084 190.740  1.00153.19           O  
ANISOU 3159  O   LYS A 246    19198  21840  17166    177   -837     -5
ATOM   3160  CB  LYS A 246      44.016 -23.259 191.694  1.00152.66           C  
ANISOU 3160  CB  LYS A 246    19285  21674  17044    262   -711     26
ATOM   3161  CG  LYS A 246      42.780 -23.523 192.533  1.00156.52           C  
ANISOU 3161  CG  LYS A 246    19869  22082  17520    315   -636     26
ATOM   3162  CD  LYS A 246      41.888 -22.298 192.581  1.00163.57           C  
ANISOU 3162  CD  LYS A 246    20792  22948  18408    297   -634     27
ATOM   3163  CE  LYS A 246      40.711 -22.509 193.514  1.00175.20           C  
ANISOU 3163  CE  LYS A 246    22357  24325  19886    339   -543     15
ATOM   3164  NZ  LYS A 246      39.934 -21.256 193.720  1.00182.64           N1+
ANISOU 3164  NZ  LYS A 246    23322  25242  20830    320   -550     10
ATOM   3165  H   LYS A 246      43.672 -20.760 192.664  1.00  0.00           H  
ATOM   3166  HA  LYS A 246      45.713 -22.923 192.989  1.00  0.00           H  
ATOM   3167  HB3 LYS A 246      44.490 -24.207 191.441  1.00  0.00           H  
ATOM   3168  HB2 LYS A 246      43.718 -22.832 190.736  1.00  0.00           H  
ATOM   3169  HG3 LYS A 246      43.080 -23.794 193.545  1.00  0.00           H  
ATOM   3170  HG2 LYS A 246      42.225 -24.360 192.108  1.00  0.00           H  
ATOM   3171  HD3 LYS A 246      41.521 -22.077 191.579  1.00  0.00           H  
ATOM   3172  HD2 LYS A 246      42.469 -21.439 192.918  1.00  0.00           H  
ATOM   3173  HE3 LYS A 246      41.072 -22.874 194.476  1.00  0.00           H  
ATOM   3174  HE2 LYS A 246      40.057 -23.278 193.104  1.00  0.00           H  
ATOM   3175  HZ1 LYS A 246      39.162 -21.437 194.345  1.00  0.00           H  
ATOM   3176  HZ2 LYS A 246      40.534 -20.550 194.123  1.00  0.00           H  
ATOM   3177  HZ3 LYS A 246      39.579 -20.930 192.833  1.00  0.00           H  
ATOM   3178  N   HIS A 247      45.351 -20.381 191.040  1.00150.18           N  
ANISOU 3178  N   HIS A 247    18907  21408  16748    160   -854     22
ATOM   3179  CA  HIS A 247      45.942 -19.466 190.053  1.00149.89           C  
ANISOU 3179  CA  HIS A 247    18823  21385  16742     94   -844     20
ATOM   3180  C   HIS A 247      47.399 -19.756 189.663  1.00151.18           C  
ANISOU 3180  C   HIS A 247    18904  21569  16967     55   -862    -28
ATOM   3181  O   HIS A 247      47.725 -19.650 188.476  1.00151.30           O  
ANISOU 3181  O   HIS A 247    18877  21601  17010      6   -812    -22
ATOM   3182  CB  HIS A 247      45.795 -18.004 190.527  1.00151.41           C  
ANISOU 3182  CB  HIS A 247    19070  21531  16927     77   -853     26
ATOM   3183  CG  HIS A 247      46.129 -16.967 189.493  1.00155.59           C  
ANISOU 3183  CG  HIS A 247    19588  22047  17482     21   -797     37
ATOM   3184  ND1 HIS A 247      45.747 -17.110 188.164  1.00157.47           N  
ANISOU 3184  ND1 HIS A 247    19822  22313  17697     21   -738     75
ATOM   3185  CD2 HIS A 247      46.766 -15.781 189.637  1.00158.29           C  
ANISOU 3185  CD2 HIS A 247    19935  22341  17868    -24   -775     10
ATOM   3186  CE1 HIS A 247      46.187 -16.025 187.544  1.00157.59           C  
ANISOU 3186  CE1 HIS A 247    19862  22287  17728    -16   -675     85
ATOM   3187  NE2 HIS A 247      46.801 -15.194 188.389  1.00158.41           N  
ANISOU 3187  NE2 HIS A 247    19967  22338  17885    -53   -683     45
ATOM   3188  H   HIS A 247      44.543 -20.035 191.538  1.00  0.00           H  
ATOM   3189  HA  HIS A 247      45.349 -19.561 189.143  1.00  0.00           H  
ATOM   3190  HB3 HIS A 247      46.416 -17.847 191.409  1.00  0.00           H  
ATOM   3191  HB2 HIS A 247      44.779 -17.842 190.885  1.00  0.00           H  
ATOM   3192  HD1 HIS A 247      45.238 -17.932 187.870  1.00  0.00           H  
ATOM   3193  HD2 HIS A 247      47.128 -15.477 190.608  1.00  0.00           H  
ATOM   3194  HE1 HIS A 247      46.026 -15.907 186.483  1.00  0.00           H  
ATOM   3195  N   ARG A 248      48.267 -20.103 190.634  1.00144.88           N  
ANISOU 3195  N   ARG A 248    18089  20770  16187     87   -933    -83
ATOM   3196  CA  ARG A 248      49.668 -20.397 190.338  1.00143.62           C  
ANISOU 3196  CA  ARG A 248    17834  20632  16101     57   -961   -156
ATOM   3197  C   ARG A 248      49.842 -21.709 189.579  1.00142.87           C  
ANISOU 3197  C   ARG A 248    17687  20577  16018     57   -931   -140
ATOM   3198  O   ARG A 248      50.636 -21.756 188.637  1.00143.03           O  
ANISOU 3198  O   ARG A 248    17629  20610  16105     -6   -901   -170
ATOM   3199  CB  ARG A 248      50.549 -20.341 191.596  1.00145.44           C  
ANISOU 3199  CB  ARG A 248    18053  20865  16344    116  -1067   -245
ATOM   3200  CG  ARG A 248      51.428 -19.090 191.665  1.00159.16           C  
ANISOU 3200  CG  ARG A 248    19727  22578  18168     54  -1082   -343
ATOM   3201  CD  ARG A 248      52.640 -19.169 190.745  1.00171.83           C  
ANISOU 3201  CD  ARG A 248    21209  24186  19891    -24  -1048   -423
ATOM   3202  NE  ARG A 248      52.945 -17.872 190.138  1.00182.27           N  
ANISOU 3202  NE  ARG A 248    22505  25449  21302   -126   -953   -460
ATOM   3203  CZ  ARG A 248      53.712 -17.702 189.064  1.00196.50           C  
ANISOU 3203  CZ  ARG A 248    24238  27218  23205   -215   -857   -499
ATOM   3204  NH1 ARG A 248      54.256 -18.750 188.455  1.00183.33           N  
ANISOU 3204  NH1 ARG A 248    22507  25583  21566   -223   -859   -509
ATOM   3205  NH2 ARG A 248      53.931 -16.486 188.584  1.00183.49           N1+
ANISOU 3205  NH2 ARG A 248    22595  25491  21632   -297   -739   -528
ATOM   3206  H   ARG A 248      47.954 -20.165 191.592  1.00  0.00           H  
ATOM   3207  HA  ARG A 248      50.019 -19.605 189.676  1.00  0.00           H  
ATOM   3208  HB3 ARG A 248      51.180 -21.229 191.636  1.00  0.00           H  
ATOM   3209  HB2 ARG A 248      49.917 -20.389 192.483  1.00  0.00           H  
ATOM   3210  HG3 ARG A 248      51.762 -18.938 192.691  1.00  0.00           H  
ATOM   3211  HG2 ARG A 248      50.833 -18.214 191.406  1.00  0.00           H  
ATOM   3212  HD3 ARG A 248      52.452 -19.902 189.960  1.00  0.00           H  
ATOM   3213  HD2 ARG A 248      53.504 -19.516 191.312  1.00  0.00           H  
ATOM   3214  HE  ARG A 248      52.527 -17.072 190.592  1.00  0.00           H  
ATOM   3215 HH12 ARG A 248      54.837 -18.615 187.640  1.00  0.00           H  
ATOM   3216 HH11 ARG A 248      54.088 -19.682 188.807  1.00  0.00           H  
ATOM   3217 HH22 ARG A 248      54.514 -16.362 187.769  1.00  0.00           H  
ATOM   3218 HH21 ARG A 248      53.515 -15.683 189.034  1.00  0.00           H  
ATOM   3219  N   GLU A 249      49.078 -22.756 189.960  1.00135.05           N  
ANISOU 3219  N   GLU A 249    16745  19596  14973    123   -920    -99
ATOM   3220  CA  GLU A 249      49.109 -24.078 189.314  1.00132.53           C  
ANISOU 3220  CA  GLU A 249    16378  19308  14669    126   -874    -87
ATOM   3221  C   GLU A 249      48.575 -24.000 187.878  1.00130.35           C  
ANISOU 3221  C   GLU A 249    16060  19060  14408     58   -797    -60
ATOM   3222  O   GLU A 249      49.123 -24.640 186.983  1.00129.32           O  
ANISOU 3222  O   GLU A 249    15855  18962  14318     20   -768    -73
ATOM   3223  CB  GLU A 249      48.312 -25.121 190.131  1.00133.80           C  
ANISOU 3223  CB  GLU A 249    16613  19446  14777    213   -842    -59
ATOM   3224  CG  GLU A 249      48.920 -25.457 191.488  1.00145.13           C  
ANISOU 3224  CG  GLU A 249    18114  20858  16171    319   -912    -81
ATOM   3225  CD  GLU A 249      49.254 -26.917 191.741  1.00165.87           C  
ANISOU 3225  CD  GLU A 249    20754  23482  18787    395   -881    -77
ATOM   3226  OE1 GLU A 249      49.794 -27.578 190.824  1.00165.09           O  
ANISOU 3226  OE1 GLU A 249    20558  23422  18748    345   -855    -91
ATOM   3227  OE2 GLU A 249      48.991 -27.397 192.868  1.00155.90           O1-
ANISOU 3227  OE2 GLU A 249    19612  22172  17453    513   -872    -58
ATOM   3228  H   GLU A 249      48.435 -22.657 190.733  1.00  0.00           H  
ATOM   3229  HA  GLU A 249      50.147 -24.407 189.270  1.00  0.00           H  
ATOM   3230  HB3 GLU A 249      48.208 -26.035 189.546  1.00  0.00           H  
ATOM   3231  HB2 GLU A 249      47.291 -24.766 190.271  1.00  0.00           H  
ATOM   3232  HG3 GLU A 249      48.258 -25.098 192.276  1.00  0.00           H  
ATOM   3233  HG2 GLU A 249      49.814 -24.853 191.640  1.00  0.00           H  
ATOM   3234  N   MET A 250      47.523 -23.192 187.670  1.00123.39           N  
ANISOU 3234  N   MET A 250    15229  18168  13486     55   -772    -27
ATOM   3235  CA  MET A 250      46.864 -22.982 186.384  1.00121.60           C  
ANISOU 3235  CA  MET A 250    14986  17975  13244     30   -719     -9
ATOM   3236  C   MET A 250      47.708 -22.245 185.364  1.00123.87           C  
ANISOU 3236  C   MET A 250    15252  18262  13552    -26   -695     -7
ATOM   3237  O   MET A 250      47.502 -22.440 184.163  1.00123.09           O  
ANISOU 3237  O   MET A 250    15133  18200  13436    -34   -649      3
ATOM   3238  CB  MET A 250      45.518 -22.275 186.569  1.00123.52           C  
ANISOU 3238  CB  MET A 250    15294  18206  13432     68   -712     13
ATOM   3239  CG  MET A 250      44.404 -23.217 186.925  1.00126.65           C  
ANISOU 3239  CG  MET A 250    15684  18609  13826    111   -681     -8
ATOM   3240  SD  MET A 250      44.148 -24.493 185.669  1.00130.50           S  
ANISOU 3240  SD  MET A 250    16068  19171  14343    103   -625    -52
ATOM   3241  CE  MET A 250      43.026 -23.658 184.585  1.00127.35           C  
ANISOU 3241  CE  MET A 250    15674  18823  13889    138   -629    -69
ATOM   3242  H   MET A 250      47.127 -22.671 188.439  1.00  0.00           H  
ATOM   3243  HA  MET A 250      46.652 -23.968 185.970  1.00  0.00           H  
ATOM   3244  HB3 MET A 250      45.261 -21.740 185.655  1.00  0.00           H  
ATOM   3245  HB2 MET A 250      45.612 -21.515 187.345  1.00  0.00           H  
ATOM   3246  HG3 MET A 250      43.482 -22.652 187.061  1.00  0.00           H  
ATOM   3247  HG2 MET A 250      44.621 -23.690 187.883  1.00  0.00           H  
ATOM   3248  HE1 MET A 250      42.768 -24.313 183.753  1.00  0.00           H  
ATOM   3249  HE2 MET A 250      42.121 -23.393 185.132  1.00  0.00           H  
ATOM   3250  HE3 MET A 250      43.497 -22.753 184.201  1.00  0.00           H  
ATOM   3251  N   ARG A 251      48.666 -21.416 185.830  1.00119.87           N  
ANISOU 3251  N   ARG A 251    14751  17707  13088    -61   -714    -29
ATOM   3252  CA  ARG A 251      49.568 -20.641 184.974  1.00120.00           C  
ANISOU 3252  CA  ARG A 251    14754  17689  13151   -125   -655    -43
ATOM   3253  C   ARG A 251      50.330 -21.524 183.967  1.00122.51           C  
ANISOU 3253  C   ARG A 251    14998  18035  13517   -166   -615    -63
ATOM   3254  O   ARG A 251      50.668 -21.058 182.875  1.00122.64           O  
ANISOU 3254  O   ARG A 251    15032  18025  13542   -203   -531    -52
ATOM   3255  CB  ARG A 251      50.521 -19.780 185.812  1.00121.93           C  
ANISOU 3255  CB  ARG A 251    14983  17875  13470   -162   -678   -106
ATOM   3256  CG  ARG A 251      50.890 -18.476 185.118  1.00137.03           C  
ANISOU 3256  CG  ARG A 251    16933  19714  15417   -217   -574   -107
ATOM   3257  CD  ARG A 251      51.909 -17.667 185.893  1.00150.69           C  
ANISOU 3257  CD  ARG A 251    18616  21383  17254   -267   -579   -207
ATOM   3258  NE  ARG A 251      52.816 -16.957 184.988  1.00160.55           N  
ANISOU 3258  NE  ARG A 251    19851  22550  18600   -349   -442   -250
ATOM   3259  CZ  ARG A 251      54.033 -17.380 184.658  1.00173.25           C  
ANISOU 3259  CZ  ARG A 251    21358  24142  20329   -411   -414   -345
ATOM   3260  NH1 ARG A 251      54.518 -18.503 185.174  1.00158.96           N  
ANISOU 3260  NH1 ARG A 251    19449  22403  18547   -390   -532   -403
ATOM   3261  NH2 ARG A 251      54.782 -16.674 183.821  1.00159.85           N1+
ANISOU 3261  NH2 ARG A 251    19663  22347  18727   -489   -255   -387
ATOM   3262  H   ARG A 251      48.794 -21.301 186.825  1.00  0.00           H  
ATOM   3263  HA  ARG A 251      48.948 -19.958 184.394  1.00  0.00           H  
ATOM   3264  HB3 ARG A 251      51.428 -20.346 186.025  1.00  0.00           H  
ATOM   3265  HB2 ARG A 251      50.059 -19.560 186.774  1.00  0.00           H  
ATOM   3266  HG3 ARG A 251      49.991 -17.878 184.969  1.00  0.00           H  
ATOM   3267  HG2 ARG A 251      51.280 -18.693 184.124  1.00  0.00           H  
ATOM   3268  HD3 ARG A 251      52.485 -18.331 186.537  1.00  0.00           H  
ATOM   3269  HD2 ARG A 251      51.393 -16.947 186.528  1.00  0.00           H  
ATOM   3270  HE  ARG A 251      52.462 -16.091 184.607  1.00  0.00           H  
ATOM   3271 HH12 ARG A 251      55.443 -18.818 184.919  1.00  0.00           H  
ATOM   3272 HH11 ARG A 251      53.962 -19.042 185.822  1.00  0.00           H  
ATOM   3273 HH22 ARG A 251      55.706 -16.999 183.573  1.00  0.00           H  
ATOM   3274 HH21 ARG A 251      54.429 -15.812 183.432  1.00  0.00           H  
ATOM   3275  N   VAL A 252      50.541 -22.810 184.325  1.00117.16           N  
ANISOU 3275  N   VAL A 252    14253  17400  12860   -150   -660    -87
ATOM   3276  CA  VAL A 252      51.183 -23.834 183.497  1.00116.02           C  
ANISOU 3276  CA  VAL A 252    14031  17288  12763   -185   -628   -107
ATOM   3277  C   VAL A 252      50.218 -24.236 182.371  1.00117.60           C  
ANISOU 3277  C   VAL A 252    14247  17540  12897   -166   -575    -65
ATOM   3278  O   VAL A 252      50.614 -24.222 181.209  1.00117.50           O  
ANISOU 3278  O   VAL A 252    14222  17532  12892   -202   -513    -62
ATOM   3279  CB  VAL A 252      51.634 -25.066 184.340  1.00119.77           C  
ANISOU 3279  CB  VAL A 252    14445  17788  13275   -155   -688   -144
ATOM   3280  CG1 VAL A 252      52.269 -26.148 183.465  1.00119.48           C  
ANISOU 3280  CG1 VAL A 252    14321  17781  13293   -196   -649   -164
ATOM   3281  CG2 VAL A 252      52.587 -24.656 185.460  1.00120.27           C  
ANISOU 3281  CG2 VAL A 252    14493  17819  13387   -141   -768   -208
ATOM   3282  H   VAL A 252      50.246 -23.136 185.234  1.00  0.00           H  
ATOM   3283  HA  VAL A 252      52.070 -23.393 183.041  1.00  0.00           H  
ATOM   3284  HB  VAL A 252      50.745 -25.494 184.802  1.00  0.00           H  
ATOM   3285 HG11 VAL A 252      52.570 -26.990 184.088  1.00  0.00           H  
ATOM   3286 HG12 VAL A 252      51.546 -26.487 182.723  1.00  0.00           H  
ATOM   3287 HG13 VAL A 252      53.144 -25.740 182.959  1.00  0.00           H  
ATOM   3288 HG21 VAL A 252      52.882 -25.538 186.028  1.00  0.00           H  
ATOM   3289 HG22 VAL A 252      53.473 -24.188 185.031  1.00  0.00           H  
ATOM   3290 HG23 VAL A 252      52.088 -23.949 186.122  1.00  0.00           H  
ATOM   3291  N   ILE A 253      48.960 -24.577 182.718  1.00112.39           N  
ANISOU 3291  N   ILE A 253    13612  16915  12176   -105   -595    -47
ATOM   3292  CA  ILE A 253      47.924 -25.005 181.774  1.00111.52           C  
ANISOU 3292  CA  ILE A 253    13492  16867  12012    -70   -563    -46
ATOM   3293  C   ILE A 253      47.584 -23.901 180.770  1.00116.04           C  
ANISOU 3293  C   ILE A 253    14138  17441  12510    -46   -535    -16
ATOM   3294  O   ILE A 253      47.409 -24.202 179.584  1.00116.02           O  
ANISOU 3294  O   ILE A 253    14122  17490  12470    -28   -502    -25
ATOM   3295  CB  ILE A 253      46.687 -25.570 182.512  1.00113.97           C  
ANISOU 3295  CB  ILE A 253    13801  17196  12306    -14   -577    -66
ATOM   3296  CG1 ILE A 253      47.056 -26.891 183.200  1.00114.16           C  
ANISOU 3296  CG1 ILE A 253    13771  17212  12393    -22   -563    -89
ATOM   3297  CG2 ILE A 253      45.481 -25.763 181.570  1.00114.54           C  
ANISOU 3297  CG2 ILE A 253    13848  17338  12333     32   -556   -103
ATOM   3298  CD1 ILE A 253      46.103 -27.327 184.180  1.00124.06           C  
ANISOU 3298  CD1 ILE A 253    15051  18441  13646     27   -544   -104
ATOM   3299  H   ILE A 253      48.678 -24.547 183.687  1.00  0.00           H  
ATOM   3300  HA  ILE A 253      48.347 -25.829 181.200  1.00  0.00           H  
ATOM   3301  HB  ILE A 253      46.400 -24.856 183.284  1.00  0.00           H  
ATOM   3302 HG13 ILE A 253      48.036 -26.794 183.667  1.00  0.00           H  
ATOM   3303 HG12 ILE A 253      47.181 -27.668 182.446  1.00  0.00           H  
ATOM   3304 HG21 ILE A 253      44.638 -26.161 182.135  1.00  0.00           H  
ATOM   3305 HG22 ILE A 253      45.204 -24.804 181.133  1.00  0.00           H  
ATOM   3306 HG23 ILE A 253      45.748 -26.460 180.776  1.00  0.00           H  
ATOM   3307 HD11 ILE A 253      46.437 -28.267 184.619  1.00  0.00           H  
ATOM   3308 HD12 ILE A 253      46.014 -26.573 184.962  1.00  0.00           H  
ATOM   3309 HD13 ILE A 253      45.133 -27.473 183.705  1.00  0.00           H  
ATOM   3310  N   PHE A 254      47.532 -22.630 181.221  1.00112.56           N  
ANISOU 3310  N   PHE A 254    13783  16942  12043    -36   -541     17
ATOM   3311  CA  PHE A 254      47.255 -21.516 180.310  1.00112.69           C  
ANISOU 3311  CA  PHE A 254    13899  16941  11979      4   -495     58
ATOM   3312  C   PHE A 254      48.372 -21.341 179.287  1.00116.25           C  
ANISOU 3312  C   PHE A 254    14367  17352  12452    -44   -408     68
ATOM   3313  O   PHE A 254      48.083 -21.071 178.122  1.00116.42           O  
ANISOU 3313  O   PHE A 254    14459  17390  12385     13   -357     95
ATOM   3314  CB  PHE A 254      46.923 -20.218 181.057  1.00114.74           C  
ANISOU 3314  CB  PHE A 254    14246  17134  12214     21   -502     92
ATOM   3315  CG  PHE A 254      45.579 -20.260 181.752  1.00115.98           C  
ANISOU 3315  CG  PHE A 254    14411  17328  12326     86   -568     85
ATOM   3316  CD1 PHE A 254      44.401 -20.387 181.020  1.00119.22           C  
ANISOU 3316  CD1 PHE A 254    14835  17810  12655    177   -584     72
ATOM   3317  CD2 PHE A 254      45.490 -20.168 183.134  1.00117.66           C  
ANISOU 3317  CD2 PHE A 254    14619  17503  12582     65   -612     78
ATOM   3318  CE1 PHE A 254      43.162 -20.444 181.664  1.00119.71           C  
ANISOU 3318  CE1 PHE A 254    14888  17896  12702    229   -633     41
ATOM   3319  CE2 PHE A 254      44.250 -20.220 183.774  1.00120.14           C  
ANISOU 3319  CE2 PHE A 254    14948  17833  12868    118   -650     68
ATOM   3320  CZ  PHE A 254      43.095 -20.351 183.034  1.00118.32           C  
ANISOU 3320  CZ  PHE A 254    14715  17664  12578    192   -655     45
ATOM   3321  H   PHE A 254      47.685 -22.435 182.200  1.00  0.00           H  
ATOM   3322  HA  PHE A 254      46.361 -21.789 179.749  1.00  0.00           H  
ATOM   3323  HB3 PHE A 254      46.943 -19.382 180.357  1.00  0.00           H  
ATOM   3324  HB2 PHE A 254      47.703 -20.012 181.790  1.00  0.00           H  
ATOM   3325  HD1 PHE A 254      44.438 -20.443 179.942  1.00  0.00           H  
ATOM   3326  HD2 PHE A 254      46.386 -20.055 183.726  1.00  0.00           H  
ATOM   3327  HE1 PHE A 254      42.258 -20.561 181.085  1.00  0.00           H  
ATOM   3328  HE2 PHE A 254      44.195 -20.158 184.851  1.00  0.00           H  
ATOM   3329  HZ  PHE A 254      42.137 -20.381 183.531  1.00  0.00           H  
ATOM   3330  N   ALA A 255      49.632 -21.591 179.698  1.00111.88           N  
ANISOU 3330  N   ALA A 255    13748  16749  12014   -137   -391     36
ATOM   3331  CA  ALA A 255      50.787 -21.547 178.808  1.00111.98           C  
ANISOU 3331  CA  ALA A 255    13755  16708  12084   -202   -294     23
ATOM   3332  C   ALA A 255      50.708 -22.701 177.801  1.00115.93           C  
ANISOU 3332  C   ALA A 255    14203  17285  12559   -192   -284     16
ATOM   3333  O   ALA A 255      51.033 -22.502 176.630  1.00116.52           O  
ANISOU 3333  O   ALA A 255    14335  17335  12601   -191   -192     34
ATOM   3334  CB  ALA A 255      52.073 -21.635 179.611  1.00112.76           C  
ANISOU 3334  CB  ALA A 255    13765  16750  12330   -295   -301    -45
ATOM   3335  H   ALA A 255      49.811 -21.822 180.665  1.00  0.00           H  
ATOM   3336  HA  ALA A 255      50.776 -20.603 178.263  1.00  0.00           H  
ATOM   3337  HB1 ALA A 255      52.927 -21.601 178.935  1.00  0.00           H  
ATOM   3338  HB2 ALA A 255      52.126 -20.797 180.305  1.00  0.00           H  
ATOM   3339  HB3 ALA A 255      52.090 -22.571 180.170  1.00  0.00           H  
ATOM   3340  N   VAL A 256      50.228 -23.886 178.247  1.00111.73           N  
ANISOU 3340  N   VAL A 256    13575  16838  12038   -179   -364    -13
ATOM   3341  CA  VAL A 256      50.065 -25.096 177.426  1.00111.40           C  
ANISOU 3341  CA  VAL A 256    13460  16876  11990   -174   -356    -38
ATOM   3342  C   VAL A 256      49.086 -24.843 176.277  1.00116.70           C  
ANISOU 3342  C   VAL A 256    14202  17610  12530    -80   -339    -24
ATOM   3343  O   VAL A 256      49.455 -25.058 175.117  1.00116.75           O  
ANISOU 3343  O   VAL A 256    14223  17629  12507    -79   -280    -23
ATOM   3344  CB  VAL A 256      49.690 -26.348 178.279  1.00114.26           C  
ANISOU 3344  CB  VAL A 256    13717  17293  12404   -174   -416    -77
ATOM   3345  CG1 VAL A 256      49.145 -27.489 177.421  1.00113.65           C  
ANISOU 3345  CG1 VAL A 256    13566  17305  12313   -155   -396   -117
ATOM   3346  CG2 VAL A 256      50.874 -26.824 179.114  1.00114.00           C  
ANISOU 3346  CG2 VAL A 256    13619  17213  12482   -241   -431    -98
ATOM   3347  H   VAL A 256      49.949 -23.987 179.213  1.00  0.00           H  
ATOM   3348  HA  VAL A 256      51.035 -25.302 176.973  1.00  0.00           H  
ATOM   3349  HB  VAL A 256      48.900 -26.050 178.969  1.00  0.00           H  
ATOM   3350 HG11 VAL A 256      48.898 -28.338 178.059  1.00  0.00           H  
ATOM   3351 HG12 VAL A 256      48.249 -27.155 176.898  1.00  0.00           H  
ATOM   3352 HG13 VAL A 256      49.899 -27.789 176.693  1.00  0.00           H  
ATOM   3353 HG21 VAL A 256      50.581 -27.697 179.697  1.00  0.00           H  
ATOM   3354 HG22 VAL A 256      51.701 -27.089 178.455  1.00  0.00           H  
ATOM   3355 HG23 VAL A 256      51.188 -26.027 179.788  1.00  0.00           H  
ATOM   3356  N   VAL A 257      47.862 -24.355 176.604  1.00113.93           N  
ANISOU 3356  N   VAL A 257    13897  17294  12098      9   -394    -20
ATOM   3357  CA  VAL A 257      46.785 -24.058 175.643  1.00114.54           C  
ANISOU 3357  CA  VAL A 257    14036  17445  12040    133   -409    -29
ATOM   3358  C   VAL A 257      47.189 -22.929 174.689  1.00119.83           C  
ANISOU 3358  C   VAL A 257    14866  18054  12610    183   -331     38
ATOM   3359  O   VAL A 257      47.004 -23.081 173.479  1.00119.98           O  
ANISOU 3359  O   VAL A 257    14931  18127  12530    265   -309     30
ATOM   3360  CB  VAL A 257      45.409 -23.807 176.326  1.00118.16           C  
ANISOU 3360  CB  VAL A 257    14491  17945  12458    213   -487    -59
ATOM   3361  CG1 VAL A 257      44.294 -23.632 175.294  1.00118.52           C  
ANISOU 3361  CG1 VAL A 257    14573  18089  12372    361   -526   -104
ATOM   3362  CG2 VAL A 257      45.064 -24.938 177.291  1.00117.20           C  
ANISOU 3362  CG2 VAL A 257    14235  17852  12444    162   -520   -124
ATOM   3363  H   VAL A 257      47.634 -24.168 177.570  1.00  0.00           H  
ATOM   3364  HA  VAL A 257      46.665 -24.951 175.029  1.00  0.00           H  
ATOM   3365  HB  VAL A 257      45.482 -22.884 176.902  1.00  0.00           H  
ATOM   3366 HG11 VAL A 257      43.348 -23.459 175.807  1.00  0.00           H  
ATOM   3367 HG12 VAL A 257      44.521 -22.780 174.654  1.00  0.00           H  
ATOM   3368 HG13 VAL A 257      44.217 -24.533 174.685  1.00  0.00           H  
ATOM   3369 HG21 VAL A 257      44.098 -24.738 177.755  1.00  0.00           H  
ATOM   3370 HG22 VAL A 257      45.017 -25.880 176.745  1.00  0.00           H  
ATOM   3371 HG23 VAL A 257      45.831 -25.004 178.063  1.00  0.00           H  
ATOM   3372  N   LEU A 258      47.775 -21.829 175.229  1.00116.96           N  
ANISOU 3372  N   LEU A 258    14591  17572  12277    139   -277     96
ATOM   3373  CA  LEU A 258      48.252 -20.671 174.461  1.00118.02           C  
ANISOU 3373  CA  LEU A 258    14894  17607  12341    174   -156    163
ATOM   3374  C   LEU A 258      49.227 -21.100 173.362  1.00122.12           C  
ANISOU 3374  C   LEU A 258    15430  18095  12876    133    -50    163
ATOM   3375  O   LEU A 258      49.035 -20.737 172.202  1.00122.44           O  
ANISOU 3375  O   LEU A 258    15610  18131  12781    239     19    201
ATOM   3376  CB  LEU A 258      48.906 -19.626 175.392  1.00118.33           C  
ANISOU 3376  CB  LEU A 258    14976  17514  12470     93    -97    191
ATOM   3377  CG  LEU A 258      49.529 -18.386 174.733  1.00124.77           C  
ANISOU 3377  CG  LEU A 258    15964  18187  13256    104     76    248
ATOM   3378  CD1 LEU A 258      48.478 -17.333 174.422  1.00125.88           C  
ANISOU 3378  CD1 LEU A 258    16277  18323  13229    259     88    316
ATOM   3379  CD2 LEU A 258      50.599 -17.783 175.619  1.00127.82           C  
ANISOU 3379  CD2 LEU A 258    16309  18445  13810    -34    149    218
ATOM   3380  H   LEU A 258      47.909 -21.767 176.228  1.00  0.00           H  
ATOM   3381  HA  LEU A 258      47.390 -20.205 173.984  1.00  0.00           H  
ATOM   3382  HB3 LEU A 258      49.657 -20.118 176.011  1.00  0.00           H  
ATOM   3383  HB2 LEU A 258      48.179 -19.307 176.139  1.00  0.00           H  
ATOM   3384  HG  LEU A 258      49.993 -18.693 173.796  1.00  0.00           H  
ATOM   3385 HD11 LEU A 258      48.954 -16.470 173.957  1.00  0.00           H  
ATOM   3386 HD12 LEU A 258      47.736 -17.749 173.740  1.00  0.00           H  
ATOM   3387 HD13 LEU A 258      47.989 -17.023 175.346  1.00  0.00           H  
ATOM   3388 HD21 LEU A 258      51.025 -16.907 175.130  1.00  0.00           H  
ATOM   3389 HD22 LEU A 258      50.159 -17.489 176.572  1.00  0.00           H  
ATOM   3390 HD23 LEU A 258      51.384 -18.519 175.793  1.00  0.00           H  
ATOM   3391  N   ILE A 259      50.234 -21.908 173.725  1.00118.29           N  
ANISOU 3391  N   ILE A 259    14809  17590  12545     -5    -41    119
ATOM   3392  CA  ILE A 259      51.241 -22.407 172.794  1.00118.83           C  
ANISOU 3392  CA  ILE A 259    14868  17620  12660    -68     61    107
ATOM   3393  C   ILE A 259      50.626 -23.446 171.819  1.00123.17           C  
ANISOU 3393  C   ILE A 259    15381  18303  13115      7     13     83
ATOM   3394  O   ILE A 259      50.976 -23.436 170.636  1.00123.33           O  
ANISOU 3394  O   ILE A 259    15489  18301  13069     39    108    101
ATOM   3395  CB  ILE A 259      52.501 -22.888 173.572  1.00121.41           C  
ANISOU 3395  CB  ILE A 259    15053  17887  13191   -230     72     52
ATOM   3396  CG1 ILE A 259      53.292 -21.658 174.079  1.00122.37           C  
ANISOU 3396  CG1 ILE A 259    15237  17857  13402   -294    170     51
ATOM   3397  CG2 ILE A 259      53.407 -23.803 172.731  1.00122.36           C  
ANISOU 3397  CG2 ILE A 259    15107  18004  13382   -303    139     18
ATOM   3398  CD1 ILE A 259      54.062 -21.840 175.345  1.00128.56           C  
ANISOU 3398  CD1 ILE A 259    15877  18614  14354   -397    107    -23
ATOM   3399  H   ILE A 259      50.324 -22.202 174.687  1.00  0.00           H  
ATOM   3400  HA  ILE A 259      51.554 -21.557 172.188  1.00  0.00           H  
ATOM   3401  HB  ILE A 259      52.165 -23.454 174.441  1.00  0.00           H  
ATOM   3402 HG13 ILE A 259      52.611 -20.814 174.191  1.00  0.00           H  
ATOM   3403 HG12 ILE A 259      53.967 -21.317 173.294  1.00  0.00           H  
ATOM   3404 HG21 ILE A 259      54.269 -24.107 173.325  1.00  0.00           H  
ATOM   3405 HG22 ILE A 259      52.848 -24.687 172.425  1.00  0.00           H  
ATOM   3406 HG23 ILE A 259      53.747 -23.265 171.847  1.00  0.00           H  
ATOM   3407 HD11 ILE A 259      54.573 -20.911 175.597  1.00  0.00           H  
ATOM   3408 HD12 ILE A 259      53.379 -22.109 176.151  1.00  0.00           H  
ATOM   3409 HD13 ILE A 259      54.797 -22.634 175.213  1.00  0.00           H  
ATOM   3410  N   PHE A 260      49.676 -24.284 172.294  1.00119.54           N  
ANISOU 3410  N   PHE A 260    14801  17973  12648     43   -119     32
ATOM   3411  CA  PHE A 260      48.999 -25.278 171.451  1.00119.78           C  
ANISOU 3411  CA  PHE A 260    14765  18137  12608    114   -168    -26
ATOM   3412  C   PHE A 260      48.268 -24.605 170.285  1.00125.31           C  
ANISOU 3412  C   PHE A 260    15622  18881  13107    289   -159     -7
ATOM   3413  O   PHE A 260      48.378 -25.063 169.146  1.00125.06           O  
ANISOU 3413  O   PHE A 260    15612  18900  13003    339   -128    -29
ATOM   3414  CB  PHE A 260      48.016 -26.140 172.273  1.00120.78           C  
ANISOU 3414  CB  PHE A 260    14739  18367  12785    120   -281   -102
ATOM   3415  CG  PHE A 260      47.238 -27.163 171.469  1.00122.60           C  
ANISOU 3415  CG  PHE A 260    14874  18738  12971    189   -323   -198
ATOM   3416  CD1 PHE A 260      47.764 -28.426 171.221  1.00125.29           C  
ANISOU 3416  CD1 PHE A 260    15082  19114  13409    101   -293   -249
ATOM   3417  CD2 PHE A 260      45.973 -26.867 170.973  1.00125.40           C  
ANISOU 3417  CD2 PHE A 260    15261  19192  13194    346   -395   -254
ATOM   3418  CE1 PHE A 260      47.045 -29.370 170.482  1.00126.32           C  
ANISOU 3418  CE1 PHE A 260    15109  19373  13513    159   -322   -357
ATOM   3419  CE2 PHE A 260      45.258 -27.810 170.231  1.00128.52           C  
ANISOU 3419  CE2 PHE A 260    15545  19725  13563    414   -439   -379
ATOM   3420  CZ  PHE A 260      45.795 -29.057 169.997  1.00126.16           C  
ANISOU 3420  CZ  PHE A 260    15109  19456  13369    314   -397   -431
ATOM   3421  H   PHE A 260      49.405 -24.242 173.266  1.00  0.00           H  
ATOM   3422  HA  PHE A 260      49.759 -25.939 171.035  1.00  0.00           H  
ATOM   3423  HB3 PHE A 260      47.318 -25.489 172.799  1.00  0.00           H  
ATOM   3424  HB2 PHE A 260      48.560 -26.646 173.071  1.00  0.00           H  
ATOM   3425  HD1 PHE A 260      48.740 -28.689 171.601  1.00  0.00           H  
ATOM   3426  HD2 PHE A 260      45.533 -25.899 171.160  1.00  0.00           H  
ATOM   3427  HE1 PHE A 260      47.470 -30.344 170.292  1.00  0.00           H  
ATOM   3428  HE2 PHE A 260      44.282 -27.562 169.840  1.00  0.00           H  
ATOM   3429  HZ  PHE A 260      45.236 -29.789 169.433  1.00  0.00           H  
ATOM   3430  N   LEU A 261      47.511 -23.534 170.586  1.00123.04           N  
ANISOU 3430  N   LEU A 261    15449  18578  12722    394   -191     30
ATOM   3431  CA  LEU A 261      46.742 -22.778 169.602  1.00124.40           C  
ANISOU 3431  CA  LEU A 261    15793  18789  12683    596   -196     52
ATOM   3432  C   LEU A 261      47.659 -21.969 168.694  1.00130.51           C  
ANISOU 3432  C   LEU A 261    16777  19431  13379    621    -29    147
ATOM   3433  O   LEU A 261      47.442 -21.967 167.488  1.00131.54           O  
ANISOU 3433  O   LEU A 261    17024  19608  13347    766     -6    149
ATOM   3434  CB  LEU A 261      45.685 -21.880 170.272  1.00124.50           C  
ANISOU 3434  CB  LEU A 261    15861  18814  12628    699   -275     63
ATOM   3435  CG  LEU A 261      44.586 -22.583 171.087  1.00128.14           C  
ANISOU 3435  CG  LEU A 261    16139  19394  13153    701   -420    -44
ATOM   3436  CD1 LEU A 261      43.890 -21.610 172.005  1.00128.11           C  
ANISOU 3436  CD1 LEU A 261    16192  19352  13134    743   -464    -13
ATOM   3437  CD2 LEU A 261      43.567 -23.261 170.193  1.00131.26           C  
ANISOU 3437  CD2 LEU A 261    16465  19959  13450    849   -518   -168
ATOM   3438  H   LEU A 261      47.451 -23.210 171.541  1.00  0.00           H  
ATOM   3439  HA  LEU A 261      46.213 -23.497 168.977  1.00  0.00           H  
ATOM   3440  HB3 LEU A 261      45.221 -21.247 169.516  1.00  0.00           H  
ATOM   3441  HB2 LEU A 261      46.186 -21.147 170.904  1.00  0.00           H  
ATOM   3442  HG  LEU A 261      45.059 -23.349 171.702  1.00  0.00           H  
ATOM   3443 HD11 LEU A 261      43.118 -22.132 172.570  1.00  0.00           H  
ATOM   3444 HD12 LEU A 261      44.615 -21.178 172.695  1.00  0.00           H  
ATOM   3445 HD13 LEU A 261      43.434 -20.816 171.415  1.00  0.00           H  
ATOM   3446 HD21 LEU A 261      42.809 -23.745 170.808  1.00  0.00           H  
ATOM   3447 HD22 LEU A 261      43.094 -22.517 169.552  1.00  0.00           H  
ATOM   3448 HD23 LEU A 261      44.065 -24.008 169.575  1.00  0.00           H  
ATOM   3449  N   LEU A 262      48.721 -21.343 169.249  1.00127.33           N  
ANISOU 3449  N   LEU A 262    16419  18861  13100    482     98    210
ATOM   3450  CA  LEU A 262      49.692 -20.578 168.458  1.00128.73           C  
ANISOU 3450  CA  LEU A 262    16789  18877  13248    477    303    285
ATOM   3451  C   LEU A 262      50.420 -21.438 167.412  1.00134.95           C  
ANISOU 3451  C   LEU A 262    17560  19670  14044    438    378    262
ATOM   3452  O   LEU A 262      50.891 -20.906 166.407  1.00136.15           O  
ANISOU 3452  O   LEU A 262    17911  19715  14103    500    545    320
ATOM   3453  CB  LEU A 262      50.705 -19.862 169.362  1.00128.51           C  
ANISOU 3453  CB  LEU A 262    16753  18675  13401    310    421    308
ATOM   3454  CG  LEU A 262      50.232 -18.555 169.999  1.00133.76           C  
ANISOU 3454  CG  LEU A 262    17536  19263  14023    368    444    362
ATOM   3455  CD1 LEU A 262      51.070 -18.203 171.206  1.00133.16           C  
ANISOU 3455  CD1 LEU A 262    17352  19078  14164    185    482    331
ATOM   3456  CD2 LEU A 262      50.250 -17.405 169.001  1.00138.91           C  
ANISOU 3456  CD2 LEU A 262    18476  19788  14514    509    631    454
ATOM   3457  H   LEU A 262      48.871 -21.391 170.247  1.00  0.00           H  
ATOM   3458  HA  LEU A 262      49.138 -19.810 167.918  1.00  0.00           H  
ATOM   3459  HB3 LEU A 262      51.621 -19.677 168.800  1.00  0.00           H  
ATOM   3460  HB2 LEU A 262      51.034 -20.545 170.145  1.00  0.00           H  
ATOM   3461  HG  LEU A 262      49.204 -18.696 170.332  1.00  0.00           H  
ATOM   3462 HD11 LEU A 262      50.711 -17.269 171.638  1.00  0.00           H  
ATOM   3463 HD12 LEU A 262      50.993 -18.999 171.947  1.00  0.00           H
[truncated: 492,751 more chars]
